# Supplementary material for: Differential expression of lung adenocarcinoma transcriptome with signature of tobacco exposure
Source: J Appl Genet. 2020 Jun 20;61(3):421–37. doi: 10.1007/s13353-020-00569-1 (PMC7413900; doi:10.1007/s13353-020-00569-1)
Supplement: Supplementary file 2 — (XLSX 91 kb). [file 13353_2020_569_MOESM2_ESM.xlsx]

## Sheet: Supplementary File 1 
class	rank	dataSetID	dataSetName	inGroups	pValue	Bonferroni	FDR	nCommonGenes	fracOfEffectiveClassSize	expectedFracOfEffectiveClassSize	enrichmentRatio	classSize	effectiveClassSize	fracOfEffectiveSetSize	effectiveSetSize	shortDataSetName	overlapGenes
black	1	MSigDB.M13664	IMMUNE_SYSTEM_PROCESS (MSigDB)	MSigDB|MSigDB C5: GO gene sets|MSigDB C5: GO gene sets - BP	1.70686e-35	2.024e-31	1.84e-32	32	0.145455	0.00553869	26.2616	220	220	0.0963855	332	IMMUNE_SYSTEM_PROCESS	NCF4|COLEC12|CCR2|CD74|CLEC7A|DCSTAMP|LY86|SPI1|FCGR3A|CMKLR1|CCR1|GPR65|FCGR1A|IL7|CCL18|FCGR2B|TLR4|TNFSF13|TLR8|MS4A2|GPR183|BST1|IGSF6|LAT2|LST1|CTSS|CD83|TREM2|PTAFR|RASGRP4|FCN1|MR1
black	2	MSigDB.M19817	IMMUNE_RESPONSE (MSigDB)	MSigDB|MSigDB C5: GO gene sets|MSigDB C5: GO gene sets - BP	1.41635e-30	1.67951e-26	1.0497e-27	26	0.118182	0.00392046	30.1449	220	220	0.110638	235	IMMUNE_RESPONSE	NCF4|COLEC12|CCR2|CD74|LY86|FCGR3A|CMKLR1|CCR1|GPR65|FCGR1A|IL7|CCL18|FCGR2B|TNFSF13|TLR8|MS4A2|GPR183|BST1|IGSF6|LAT2|CTSS|CD83|TREM2|PTAFR|FCN1|MR1
black	3	MSigDB.M5835	SIGNAL_TRANSDUCTION (MSigDB)	MSigDB|MSigDB C5: GO gene sets|MSigDB C5: GO gene sets - BP	3.18364e-24	3.77516e-20	1.64137e-21	43	0.195455	0.0272597	7.1701	220	220	0.0263158	1634	SIGNAL_TRANSDUCTION	BTK|SIRPB1|MARCO|NLRC4|TNFSF13B|CD33|CCR2|CD74|TYROBP|CCR1|FCGR1A|FCGR2B|IGSF6|CD101|CSF1R|CD83|GPR85|GPR65|CCL18|IQGAP2|GPR34|CCRL2|CLEC4A|CLEC5A|CLEC7A|SOCS1|LAT2|DOK2|FPR1|GPR183|P2RX7|CASP1|MS4A2|TNFSF13|SIGLEC8|PTAFR|DPYSL2|PTPN22|TLR1|TLR4|PLCB2|CD244|RASGRP4
black	4	MSigDB.M3458	DEFENSE_RESPONSE (MSigDB)	MSigDB|MSigDB C5: GO gene sets|MSigDB C5: GO gene sets - BP	3.40179e-16	4.03384e-12	8.58264e-14	17	0.0772727	0.00450435	17.1551	220	220	0.062963	270	DEFENSE_RESPONSE	AIF1|COLEC12|CCR2|CLEC5A|TYROBP|CD300C|LYZ|CCR1|ALOX5AP|TLR8|NLRC4|MNDA|TPSAB1|CD83|PTAFR|RNASE6|CYBB
black	5	MSigDB.M2710	RESPONSE_TO_EXTERNAL_STIMULUS (MSigDB)	MSigDB|MSigDB C5: GO gene sets|MSigDB C5: GO gene sets - BP	1.43285e-11	1.69908e-07	2.20659e-09	14	0.0636364	0.00520503	12.2259	220	220	0.0448718	312	RESPONSE_TO_EXTERNAL_STIMULUS	AIF1|CCR2|CMKLR1|LYZ|CCR1|FPR1|ALOX5AP|CCL18|NLRC4|CCRL2|PTAFR|RASGRP4|RNASE2|CYBB
black	6	MSigDB.M7818	CELL_SURFACE_RECEPTOR_LINKED_SIGNAL_TRANSDUCTION_GO_0007166 (MSigDB)	MSigDB|MSigDB C5: GO gene sets|MSigDB C5: GO gene sets - BP	3.9859e-11	4.72648e-07	5.764e-09	18	0.0818182	0.0106937	7.65108	220	220	0.0280811	641	CELL_SURFACE_RECEPTOR_LINKED_SIGNAL_TRANSDUCTION_GO_0007166	SIRPB1|DOK2|FPR1|GPR65|MARCO|GPR183|GPR34|CCRL2|PTAFR|CLEC4A|CCR2|CCR1|MS4A2|SOCS1|IGSF6|LAT2|CD101|PLCB2
black	7	MSigDB.M13774	HUMORAL_IMMUNE_RESPONSE (MSigDB)	MSigDB|MSigDB C5: GO gene sets|MSigDB C5: GO gene sets - BP	1.90998e-09	2.26485e-05	2.17774e-07	6	0.0272727	0.000533849	51.0869	220	220	0.1875	32	HUMORAL_IMMUNE_RESPONSE	LY86|MS4A2|IL7|BST1|CD83|TREM2
black	8	MSigDB.M5885	NABA_MATRISOME_ASSOCIATED (MSigDB)	MSigDB|MSigDB C2: curated gene sets|MSigDB C2: curated gene sets - CP	3.75461e-09	4.45222e-05	3.94002e-07	17	0.0772727	0.0125621	6.15124	220	220	0.0225764	753	NABA_MATRISOME_ASSOCIATED	CLEC12A|CLEC4A|CLEC5A|CLEC7A|COLEC12|FCN1|LGALS3|SFTPC|CTSD|CTSH|CTSS|CCL18|CSF2|IL7|S100B|TNFSF13|TNFSF13B
black	9	MSigDB.M5917	PROTEIN_METABOLIC_PROCESS (MSigDB)	MSigDB|MSigDB C5: GO gene sets|MSigDB C5: GO gene sets - BP	7.36891e-09	8.73805e-05	7.40513e-07	21	0.0954545	0.0205365	4.64804	220	220	0.0170593	1231	PROTEIN_METABOLIC_PROCESS	BTK|CASP1|CD74|FUT7|CD80|PTPRO|TSPAN4|ST3GAL6|CPA3|FGR|HCK|PTPN22|TLR1|TLR4|TLR8|SOCS1|CPQ|SRGN|CTSS|CTSH|LIPA
black	10	MSigDB.M16210	CELL_PROLIFERATION_GO_0008283 (MSigDB)	MSigDB|MSigDB C5: GO gene sets|MSigDB C5: GO gene sets - BP	8.91214e-09	0.00010568	8.59189e-07	14	0.0636364	0.00855827	7.43565	220	220	0.0272904	513	CELL_PROLIFERATION_GO_0008283	AIF1|IL7|TNFSF13|SESN1|S100B|TNFSF13B|GPNMB|CD33|CD74|LY86|MS4A2|LST1|CSF1R|RASGRP4
black	11	MSigDB.M14740	CELLULAR_MACROMOLECULE_METABOLIC_PROCESS (MSigDB)	MSigDB|MSigDB C5: GO gene sets|MSigDB C5: GO gene sets - BP	9.45008e-09	0.000112059	8.89357e-07	20	0.0909091	0.0188682	4.8181	220	220	0.0176835	1131	CELLULAR_MACROMOLECULE_METABOLIC_PROCESS	BTK|CASP1|FUT7|CD80|PTPRO|ST3GAL6|CPA3|FGR|HCK|PTPN22|TLR1|TLR4|TLR8|SOCS1|CPQ|CHIT1|SRGN|CTSS|CTSH|LIPA
black	12	MSigDB.M5889	NABA_MATRISOME (MSigDB)	MSigDB|MSigDB C2: curated gene sets|MSigDB C2: curated gene sets - CP	1.12078e-08	0.000132902	1.03025e-06	19	0.0863636	0.0171499	5.03581	220	220	0.0184825	1028	NABA_MATRISOME	MGP|SRGN|CLEC12A|CLEC4A|CLEC5A|CLEC7A|COLEC12|FCN1|LGALS3|SFTPC|CTSD|CTSH|CTSS|CCL18|CSF2|IL7|S100B|TNFSF13|TNFSF13B
black	13	MSigDB.M12777	MULTICELLULAR_ORGANISMAL_DEVELOPMENT (MSigDB)	MSigDB|MSigDB C5: GO gene sets|MSigDB C5: GO gene sets - BP	1.54365e-08	0.000183046	1.3361e-06	19	0.0863636	0.0175003	4.93499	220	220	0.0181125	1049	MULTICELLULAR_ORGANISMAL_DEVELOPMENT	BTK|SPI1|IL7|BST1|MGP|S100B|ITGAX|CSF1R|RTN1|CMKLR1|GPR65|TNFSF13|HCK|DPYSL2|DCSTAMP|LST1|SRGN|NAIP|RASGRP4
black	14	MSigDB.M19562	CELLULAR_PROTEIN_METABOLIC_PROCESS (MSigDB)	MSigDB|MSigDB C5: GO gene sets|MSigDB C5: GO gene sets - BP	4.13327e-08	0.000490123	3.10204e-06	19	0.0863636	0.0186347	4.63456	220	220	0.0170098	1117	CELLULAR_PROTEIN_METABOLIC_PROCESS	BTK|CASP1|FUT7|CD80|PTPRO|ST3GAL6|CPA3|FGR|HCK|PTPN22|TLR1|TLR4|TLR8|SOCS1|CPQ|SRGN|CTSS|CTSH|LIPA
black	15	MSigDB.M7204	LOCOMOTORY_BEHAVIOR (MSigDB)	MSigDB|MSigDB C5: GO gene sets|MSigDB C5: GO gene sets - BP	6.84927e-08	0.000812186	4.93119e-06	7	0.0318182	0.00158487	20.0763	220	220	0.0736842	95	LOCOMOTORY_BEHAVIOR	CCR2|CCRL2|CMKLR1|PTAFR|FPR1|RNASE2|CCL18
black	16	MSigDB.M10444	BEHAVIOR (MSigDB)	MSigDB|MSigDB C5: GO gene sets|MSigDB C5: GO gene sets - BP	1.13521e-07	0.00134613	7.78112e-06	8	0.0363636	0.00255247	14.2465	220	220	0.0522876	153	BEHAVIOR	CCR2|S100B|CCRL2|CMKLR1|PTAFR|FPR1|RNASE2|CCL18
black	17	MSigDB.M7	PID_FCER1_PATHWAY (MSigDB)	MSigDB|MSigDB C2: curated gene sets|MSigDB C2: curated gene sets - CP	1.18209e-07	0.00140172	8.00983e-06	6	0.0272727	0.00103433	26.3674	220	220	0.0967742	62	PID_FCER1_PATHWAY	FCGR2B|BTK|LAT2|FCER1A|MS4A2|FCER1G
black	18	MSigDB.M11617	SYSTEM_DEVELOPMENT (MSigDB)	MSigDB|MSigDB C5: GO gene sets|MSigDB C5: GO gene sets - BP	1.55772e-07	0.00184715	1.02052e-05	16	0.0727273	0.0143639	5.0632	220	220	0.018583	861	SYSTEM_DEVELOPMENT	BTK|SPI1|IL7|MGP|S100B|ITGAX|RTN1|CMKLR1|TNFSF13|HCK|DPYSL2|DCSTAMP|LST1|SRGN|NAIP|RASGRP4
black	19	MSigDB.M16188	LEUKOCYTE_ACTIVATION (MSigDB)	MSigDB|MSigDB C5: GO gene sets|MSigDB C5: GO gene sets - BP	2.25633e-07	0.00267555	1.4541e-05	6	0.0272727	0.00115111	23.6925	220	220	0.0869565	69	LEUKOCYTE_ACTIVATION	TLR4|TNFSF13|LAT2|LST1|IL7|CLEC7A
black	20	MSigDB.M5880	NABA_ECM_AFFILIATED (MSigDB)	MSigDB|MSigDB C2: curated gene sets|MSigDB C2: curated gene sets - CP	2.66459e-07	0.00315967	1.63713e-05	8	0.0363636	0.00285276	12.7468	220	220	0.0467836	171	NABA_ECM_AFFILIATED	CLEC12A|CLEC4A|CLEC5A|CLEC7A|COLEC12|FCN1|LGALS3|SFTPC
black	21	MSigDB.M7122	PHAGOCYTOSIS (MSigDB)	MSigDB|MSigDB C5: GO gene sets|MSigDB C5: GO gene sets - BP	4.04752e-07	0.00479955	2.34124e-05	4	0.0181818	0.000283607	64.1091	220	220	0.235294	17	PHAGOCYTOSIS	COLEC12|FCGR1A|FCN1|CLEC7A
black	22	MSigDB.M6709	CELL_ACTIVATION (MSigDB)	MSigDB|MSigDB C5: GO gene sets|MSigDB C5: GO gene sets - BP	4.35483e-07	0.00516396	2.45903e-05	6	0.0272727	0.00128458	21.2309	220	220	0.0779221	77	CELL_ACTIVATION	TNFSF13|TLR4|LAT2|LST1|IL7|CLEC7A
black	23	MSigDB.M10617	INFLAMMATORY_RESPONSE (MSigDB)	MSigDB|MSigDB C5: GO gene sets|MSigDB C5: GO gene sets - BP	5.57501e-07	0.00661084	2.97202e-05	7	0.0318182	0.00215208	14.7848	220	220	0.0542636	129	INFLAMMATORY_RESPONSE	AIF1|CCR2|LYZ|PTAFR|CCR1|ALOX5AP|CYBB
black	24	MSigDB.M2280	G_PROTEIN_COUPLED_RECEPTOR_PROTEIN_SIGNALING_PATHWAY (MSigDB)	MSigDB|MSigDB C5: GO gene sets|MSigDB C5: GO gene sets - BP	6.62028e-07	0.00785032	3.45471e-05	10	0.0454545	0.00570552	7.96677	220	220	0.0292398	342	G_PROTEIN_COUPLED_RECEPTOR_PROTEIN_SIGNALING_PATHWAY	CCR2|CCR1|GPR65|FPR1|MS4A2|GPR183|GPR34|CCRL2|PLCB2|PTAFR
black	25	MSigDB.M12666	ANATOMICAL_STRUCTURE_DEVELOPMENT (MSigDB)	MSigDB|MSigDB C5: GO gene sets|MSigDB C5: GO gene sets - BP	1.31543e-06	0.0155984	6.3408e-05	16	0.0727273	0.0168997	4.30347	220	220	0.0157947	1013	ANATOMICAL_STRUCTURE_DEVELOPMENT	BTK|SPI1|IL7|MGP|S100B|ITGAX|RTN1|CMKLR1|TNFSF13|HCK|DPYSL2|DCSTAMP|LST1|SRGN|NAIP|RASGRP4
black	26	MSigDB.M18171	INTRACELLULAR_SIGNALING_CASCADE (MSigDB)	MSigDB|MSigDB C5: GO gene sets|MSigDB C5: GO gene sets - BP	1.38407e-06	0.0164123	6.59129e-05	13	0.0590909	0.0111274	5.31039	220	220	0.0194903	667	INTRACELLULAR_SIGNALING_CASCADE	BTK|FPR1|NLRC4|CASP1|PTAFR|CCR2|TYROBP|CLEC7A|CCR1|SOCS1|LAT2|PLCB2|RASGRP4
black	27	MSigDB.M14872	SECOND_MESSENGER_MEDIATED_SIGNALING (MSigDB)	MSigDB|MSigDB C5: GO gene sets|MSigDB C5: GO gene sets - BP	1.75429e-06	0.0208023	8.22226e-05	7	0.0318182	0.00255247	12.4657	220	220	0.0457516	153	SECOND_MESSENGER_MEDIATED_SIGNALING	BTK|LAT2|CCR2|PLCB2|PTAFR|CCR1|FPR1
black	28	MSigDB.M19167	CELL_DEVELOPMENT (MSigDB)	MSigDB|MSigDB C5: GO gene sets|MSigDB C5: GO gene sets - BP	1.827e-06	0.0216646	8.45537e-05	12	0.0545455	0.00962597	5.66649	220	220	0.0207972	577	CELL_DEVELOPMENT	BTK|RTN1|GPR65|IL7|NLRC4|S100B|CD74|LY86|BCL2A1|LST1|SRGN|NAIP
black	29	MSigDB.M124	PID_CXCR4_PATHWAY (MSigDB)	MSigDB|MSigDB C2: curated gene sets|MSigDB C2: curated gene sets - CP	2.29158e-06	0.0271736	0.000102156	6	0.0272727	0.00170164	16.0273	220	220	0.0588235	102	PID_CXCR4_PATHWAY	HLA-DRB1|PLCB2|FGR|HLA-DRA|PIK3R5|HCK
black	30	MSigDB.M15168	CELLULAR_DEFENSE_RESPONSE (MSigDB)	MSigDB|MSigDB C5: GO gene sets|MSigDB C5: GO gene sets - BP	2.48852e-06	0.0295088	0.00011052	5	0.0227273	0.000967602	23.4882	220	220	0.0862069	58	CELLULAR_DEFENSE_RESPONSE	CCR2|MNDA|CLEC5A|TYROBP|CD300C
black	31	MSigDB.M12007	POSITIVE_REGULATION_OF_BIOLOGICAL_PROCESS (MSigDB)	MSigDB|MSigDB C5: GO gene sets|MSigDB C5: GO gene sets - BP	2.69473e-06	0.0319542	0.000118789	13	0.0590909	0.0118281	4.99581	220	220	0.0183357	709	POSITIVE_REGULATION_OF_BIOLOGICAL_PROCESS	BTK|SPI1|IL7|TNFSF13|NLRC4|CASP1|TNFSF13B|TLR1|TLR4|TLR8|LAT2|CD80|RASGRP4
black	32	MSigDB.M1649	RESPONSE_TO_CHEMICAL_STIMULUS (MSigDB)	MSigDB|MSigDB C5: GO gene sets|MSigDB C5: GO gene sets - BP	2.84232e-06	0.0337042	0.00012437	9	0.0409091	0.0052384	7.80947	220	220	0.0286624	314	RESPONSE_TO_CHEMICAL_STIMULUS	CCR2|CLEC7A|SELENOP|CMKLR1|FPR1|CCL18|CCRL2|PTAFR|RNASE2
black	33	MSigDB.M2297	LYMPHOCYTE_ACTIVATION (MSigDB)	MSigDB|MSigDB C5: GO gene sets|MSigDB C5: GO gene sets - BP	3.20217e-06	0.0379713	0.000138077	5	0.0227273	0.00101765	22.3331	220	220	0.0819672	61	LYMPHOCYTE_ACTIVATION	TNFSF13|LAT2|LST1|IL7|CLEC7A
black	34	MSigDB.M5017	REGULATION_OF_IMMUNE_SYSTEM_PROCESS (MSigDB)	MSigDB|MSigDB C5: GO gene sets|MSigDB C5: GO gene sets - BP	5.10615e-06	0.0605487	0.000206651	5	0.0227273	0.00111775	20.3331	220	220	0.0746269	67	REGULATION_OF_IMMUNE_SYSTEM_PROCESS	TNFSF13|TLR8|LAT2|LST1|IL7
black	35	MSigDB.M5634	RESPONSE_TO_WOUNDING (MSigDB)	MSigDB|MSigDB C5: GO gene sets|MSigDB C5: GO gene sets - BP	7.32334e-06	0.0868402	0.000285658	7	0.0318182	0.00316973	10.0381	220	220	0.0368421	190	RESPONSE_TO_WOUNDING	AIF1|CCR2|LYZ|PTAFR|CCR1|ALOX5AP|CYBB
black	36	MSigDB.M13156	CYTOKINE_PRODUCTION (MSigDB)	MSigDB|MSigDB C5: GO gene sets|MSigDB C5: GO gene sets - BP	7.80077e-06	0.0925015	0.000301308	5	0.0227273	0.00121784	18.6619	220	220	0.0684932	73	CYTOKINE_PRODUCTION	TLR1|TLR4|TLR8|NLRC4|SRGN
black	37	MSigDB.M7438	POSITIVE_REGULATION_OF_CELLULAR_PROCESS (MSigDB)	MSigDB|MSigDB C5: GO gene sets|MSigDB C5: GO gene sets - BP	8.04445e-06	0.0953911	0.000308868	12	0.0545455	0.0111441	4.89456	220	220	0.0179641	668	POSITIVE_REGULATION_OF_CELLULAR_PROCESS	BTK|SPI1|IL7|TNFSF13|NLRC4|CASP1|TNFSF13B|TLR1|TLR4|TLR8|CD80|RASGRP4
black	38	MSigDB.M2937	NEGATIVE_REGULATION_OF_BIOLOGICAL_PROCESS (MSigDB)	MSigDB|MSigDB C5: GO gene sets|MSigDB C5: GO gene sets - BP	9.1904e-06	0.10898	0.000341791	12	0.0545455	0.0112943	4.82949	220	220	0.0177253	677	NEGATIVE_REGULATION_OF_BIOLOGICAL_PROCESS	AIF1|SPI1|IL7|SESN1|GPNMB|CD33|CD74|BCL2A1|SOCS1|LST1|SRGN|NAIP
black	39	MSigDB.M5447	MEMBRANE_ORGANIZATION_AND_BIOGENESIS (MSigDB)	MSigDB|MSigDB C5: GO gene sets|MSigDB C5: GO gene sets - BP	1.15608e-05	0.137088	0.000406788	6	0.0272727	0.00225218	12.1095	220	220	0.0444444	135	MEMBRANE_ORGANIZATION_AND_BIOGENESIS	COLEC12|MRC1|CLEC7A|MSR1|FCGR1A|FCN1
black	40	MSigDB.M14818	IMMUNE_EFFECTOR_PROCESS (MSigDB)	MSigDB|MSigDB C5: GO gene sets|MSigDB C5: GO gene sets - BP	1.18165e-05	0.140121	0.000413335	4	0.0181818	0.000633946	28.6804	220	220	0.105263	38	IMMUNE_EFFECTOR_PROCESS	TNFSF13|CD74|TLR8|FCN1
black	41	MSigDB.M3457	IMMUNE_SYSTEM_DEVELOPMENT (MSigDB)	MSigDB|MSigDB C5: GO gene sets|MSigDB C5: GO gene sets - BP	1.29932e-05	0.154074	0.000451829	5	0.0227273	0.00135131	16.8187	220	220	0.0617284	81	IMMUNE_SYSTEM_DEVELOPMENT	DCSTAMP|SPI1|TNFSF13|RASGRP4|IL7
black	42	MSigDB.M4627	REGULATION_OF_CELL_PROLIFERATION (MSigDB)	MSigDB|MSigDB C5: GO gene sets|MSigDB C5: GO gene sets - BP	2.07132e-05	0.245617	0.000667438	8	0.0363636	0.0051383	7.07698	220	220	0.025974	308	REGULATION_OF_CELL_PROLIFERATION	AIF1|CD33|IL7|TNFSF13|LST1|SESN1|TNFSF13B|GPNMB
black	43	MSigDB.M7215	REGULATION_OF_MULTICELLULAR_ORGANISMAL_PROCESS (MSigDB)	MSigDB|MSigDB C5: GO gene sets|MSigDB C5: GO gene sets - BP	2.18247e-05	0.258797	0.000697566	6	0.0272727	0.0025191	10.8264	220	220	0.0397351	151	REGULATION_OF_MULTICELLULAR_ORGANISMAL_PROCESS	TNFSF13|TLR8|LAT2|LST1|SRGN|IL7
black	44	MSigDB.M9875	NEGATIVE_REGULATION_OF_CELLULAR_PROCESS (MSigDB)	MSigDB|MSigDB C5: GO gene sets|MSigDB C5: GO gene sets - BP	3.13013e-05	0.37117	0.000961582	11	0.05	0.0107771	4.63947	220	220	0.0170279	646	NEGATIVE_REGULATION_OF_CELLULAR_PROCESS	AIF1|SPI1|IL7|SESN1|GPNMB|CD33|CD74|BCL2A1|SOCS1|LST1|NAIP
blue	1	MSigDB.M5889	NABA_MATRISOME (MSigDB)	MSigDB|MSigDB C2: curated gene sets|MSigDB C2: curated gene sets - CP	2.10707e-12	2.49856e-08	3.42269e-10	19	0.141791	0.0171499	8.26774	134	134	0.0184825	1028	NABA_MATRISOME	GAS6|ANOS1|MFAP4|MMRN1|NTN4|SLIT2|SPARCL1|COL6A5|COL6A6|C1QTNF7|EMCN|GPC3|A2M|ADAMTS8|ADAMTSL3|ITIH5|ANGPT1|CCL14|GDF10
blue	2	MSigDB.M3330	ANATOMICAL_STRUCTURE_MORPHOGENESIS (MSigDB)	MSigDB|MSigDB C5: GO gene sets|MSigDB C5: GO gene sets - BP	1.05582e-09	1.25199e-05	1.30416e-07	11	0.0820896	0.00627273	13.0867	134	134	0.0292553	376	ANATOMICAL_STRUCTURE_MORPHOGENESIS	FLI1|EMCN|ANOS1|SLIT2|TBX5|TBX4|NPR1|ROBO2|FGD5|GPC3|FEZ1
blue	3	MSigDB.M5835	SIGNAL_TRANSDUCTION (MSigDB)	MSigDB|MSigDB C5: GO gene sets|MSigDB C5: GO gene sets - BP	4.87063e-09	5.7756e-05	5.02226e-07	19	0.141791	0.0272597	5.20149	134	134	0.0116279	1634	SIGNAL_TRANSDUCTION	GAS6|RGS9|SORBS1|IL6ST|PGR|TEK|ACKR4|PREX2|AR|FGD5|AGER|GDF10|VIPR1|PIK3R1|DLC1|ANGPT1|ADRB2|EDNRB|ERG
blue	4	MSigDB.M5884	NABA_CORE_MATRISOME (MSigDB)	MSigDB|MSigDB C2: curated gene sets|MSigDB C2: curated gene sets - CP	1.3972e-08	0.00016568	1.23642e-06	9	0.0671642	0.00458777	14.6398	134	134	0.0327273	275	NABA_CORE_MATRISOME	GAS6|ANOS1|MFAP4|MMRN1|NTN4|SLIT2|SPARCL1|COL6A5|COL6A6
blue	5	MSigDB.M7818	CELL_SURFACE_RECEPTOR_LINKED_SIGNAL_TRANSDUCTION_GO_0007166 (MSigDB)	MSigDB|MSigDB C5: GO gene sets|MSigDB C5: GO gene sets - BP	2.60164e-08	0.000308502	2.1276e-06	12	0.0895522	0.0106937	8.37432	134	134	0.0187207	641	CELL_SURFACE_RECEPTOR_LINKED_SIGNAL_TRANSDUCTION_GO_0007166	RGS9|SORBS1|TEK|ACKR4|ADRB2|GDF10|IL6ST|PREX2|AGER|EDNRB|VIPR1|PIK3R1
blue	6	MSigDB.M12666	ANATOMICAL_STRUCTURE_DEVELOPMENT (MSigDB)	MSigDB|MSigDB C5: GO gene sets|MSigDB C5: GO gene sets - BP	7.43352e-08	0.000881467	5.31004e-06	14	0.104478	0.0168997	6.18223	134	134	0.0138203	1013	ANATOMICAL_STRUCTURE_DEVELOPMENT	ANOS1|FGD5|GDF10|TCF21|NPR1|ROBO2|FLI1|EMCN|GPC3|FEZ1|AQP4|SLIT2|TBX5|TBX4
blue	7	MSigDB.M3008	NABA_ECM_GLYCOPROTEINS (MSigDB)	MSigDB|MSigDB C2: curated gene sets|MSigDB C2: curated gene sets - CP	3.31725e-07	0.00393359	1.9668e-05	7	0.0522388	0.00326983	15.976	134	134	0.0357143	196	NABA_ECM_GLYCOPROTEINS	GAS6|ANOS1|MFAP4|MMRN1|NTN4|SLIT2|SPARCL1
blue	8	MSigDB.M10930	REGULATION_OF_BIOLOGICAL_QUALITY (MSigDB)	MSigDB|MSigDB C5: GO gene sets|MSigDB C5: GO gene sets - BP	4.94045e-07	0.00585838	2.71221e-05	9	0.0671642	0.00699009	9.60849	134	134	0.0214797	419	REGULATION_OF_BIOLOGICAL_QUALITY	DLC1|FLI1|F8|CCL14|FGD5|NPR1|ATP1A2|MMRN1|FAM107A
blue	9	MSigDB.M11617	SYSTEM_DEVELOPMENT (MSigDB)	MSigDB|MSigDB C5: GO gene sets|MSigDB C5: GO gene sets - BP	6.0873e-07	0.00721832	3.20814e-05	12	0.0895522	0.0143639	6.23454	134	134	0.0139373	861	SYSTEM_DEVELOPMENT	ANOS1|GDF10|TCF21|NPR1|ROBO2|FLI1|EMCN|FEZ1|AQP4|SLIT2|TBX5|TBX4
blue	10	MSigDB.M12777	MULTICELLULAR_ORGANISMAL_DEVELOPMENT (MSigDB)	MSigDB|MSigDB C5: GO gene sets|MSigDB C5: GO gene sets - BP	7.55493e-07	0.00895864	3.89977e-05	13	0.0970149	0.0175003	5.54363	134	134	0.0123928	1049	MULTICELLULAR_ORGANISMAL_DEVELOPMENT	ANOS1|GDF10|TCF21|NPR1|ROBO2|FLI1|EMCN|FEZ1|AQP4|SLIT2|TBX5|TBX4|ERG
blue	11	MSigDB.M16210	CELL_PROLIFERATION_GO_0008283 (MSigDB)	MSigDB|MSigDB C5: GO gene sets|MSigDB C5: GO gene sets - BP	2.60199e-06	0.0308544	0.000115128	9	0.0671642	0.00855827	7.84787	134	134	0.0175439	513	CELL_PROLIFERATION_GO_0008283	ADAMTS8|TGFBR2|GAS6|CCL14|TAL1|TBX2|TBX5|VIPR1|ERG
blue	12	MSigDB.M1300	AXONOGENESIS (MSigDB)	MSigDB|MSigDB C5: GO gene sets|MSigDB C5: GO gene sets - BP	2.75353e-06	0.0326513	0.000120931	4	0.0298507	0.00071736	41.6119	134	134	0.0930233	43	AXONOGENESIS	ANOS1|ROBO2|SLIT2|FEZ1
blue	13	MSigDB.M7108	ESTABLISHMENT_OF_LOCALIZATION (MSigDB)	MSigDB|MSigDB C5: GO gene sets|MSigDB C5: GO gene sets - BP	4.60875e-06	0.0546505	0.000189102	11	0.0820896	0.014514	5.65588	134	134	0.0126437	870	ESTABLISHMENT_OF_LOCALIZATION	SCN2B|AR|CLIC5|SORBS1|ABCA8|ABCA3|SCN7A|SCN4B|NPR1|ADRB2|AQP4
blue	14	MSigDB.M2593	CELLULAR_MORPHOGENESIS_DURING_DIFFERENTIATION (MSigDB)	MSigDB|MSigDB C5: GO gene sets|MSigDB C5: GO gene sets - BP	4.6785e-06	0.0554776	0.000191302	4	0.0298507	0.000817457	36.5166	134	134	0.0816327	49	CELLULAR_MORPHOGENESIS_DURING_DIFFERENTIATION	ROBO2|SLIT2|ANOS1|FEZ1
blue	15	MSigDB.M5412	ORGAN_DEVELOPMENT (MSigDB)	MSigDB|MSigDB C5: GO gene sets|MSigDB C5: GO gene sets - BP	6.16481e-06	0.0731023	0.000246136	9	0.0671642	0.00952588	7.05071	134	134	0.0157618	571	ORGAN_DEVELOPMENT	FLI1|EMCN|GDF10|TCF21|SLIT2|TBX5|TBX4|NPR1|ROBO2
blue	16	MSigDB.M995	NEURITE_DEVELOPMENT (MSigDB)	MSigDB|MSigDB C5: GO gene sets|MSigDB C5: GO gene sets - BP	6.42132e-06	0.076144	0.000254662	4	0.0298507	0.000884188	33.7606	134	134	0.0754717	53	NEURITE_DEVELOPMENT	ROBO2|SLIT2|ANOS1|FEZ1
blue	17	MSigDB.M2710	RESPONSE_TO_EXTERNAL_STIMULUS (MSigDB)	MSigDB|MSigDB C5: GO gene sets|MSigDB C5: GO gene sets - BP	7.22046e-06	0.0856202	0.000282575	7	0.0522388	0.00520503	10.0362	134	134	0.0224359	312	RESPONSE_TO_EXTERNAL_STIMULUS	F8|ANOS1|AGER|SLIT2|MMRN1|ACKR4|AOC3
blue	18	MSigDB.M5885	NABA_MATRISOME_ASSOCIATED (MSigDB)	MSigDB|MSigDB C2: curated gene sets|MSigDB C2: curated gene sets - CP	8.31091e-06	0.0985508	0.000317244	10	0.0746269	0.0125621	5.94062	134	134	0.0132802	753	NABA_MATRISOME_ASSOCIATED	C1QTNF7|EMCN|GPC3|A2M|ADAMTS8|ADAMTSL3|ITIH5|ANGPT1|CCL14|GDF10
blue	19	MSigDB.M16235	REGULATION_OF_BODY_FLUID_LEVELS (MSigDB)	MSigDB|MSigDB C5: GO gene sets|MSigDB C5: GO gene sets - BP	8.60234e-06	0.102007	0.000326944	4	0.0298507	0.000950919	31.3915	134	134	0.0701754	57	REGULATION_OF_BODY_FLUID_LEVELS	MMRN1|FLI1|F8|NPR1
blue	20	MSigDB.M100	PID_SHP2_PATHWAY (MSigDB)	MSigDB|MSigDB C2: curated gene sets|MSigDB C2: curated gene sets - CP	9.22357e-06	0.109373	0.000341791	4	0.0298507	0.000967602	30.8502	134	134	0.0689655	58	PID_SHP2_PATHWAY	ANGPT1|TEK|PIK3R1|IL6ST
blue	21	MSigDB.M6784	NEURON_DEVELOPMENT (MSigDB)	MSigDB|MSigDB C5: GO gene sets|MSigDB C5: GO gene sets - BP	1.12863e-05	0.133833	0.000398312	4	0.0298507	0.00101765	29.333	134	134	0.0655738	61	NEURON_DEVELOPMENT	ROBO2|SLIT2|ANOS1|FEZ1
blue	22	MSigDB.M14881	TRANSPORT (MSigDB)	MSigDB|MSigDB C5: GO gene sets|MSigDB C5: GO gene sets - BP	1.3258e-05	0.157213	0.000457733	10	0.0746269	0.0132628	5.62677	134	134	0.0125786	795	TRANSPORT	SCN2B|AR|CLIC5|SORBS1|ABCA8|ABCA3|SCN7A|SCN4B|ADRB2|AQP4
blue	23	MSigDB.M19074	AXON_GUIDANCE (MSigDB)	MSigDB|MSigDB C5: GO gene sets|MSigDB C5: GO gene sets - BP	1.63062e-05	0.193359	0.000547761	3	0.0223881	0.000367021	60.9993	134	134	0.136364	22	AXON_GUIDANCE	SLIT2|ANOS1|FEZ1
blue	24	MSigDB.M15260	SODIUM_ION_TRANSPORT (MSigDB)	MSigDB|MSigDB C5: GO gene sets|MSigDB C5: GO gene sets - BP	1.63062e-05	0.193359	0.000547761	3	0.0223881	0.000367021	60.9993	134	134	0.136364	22	SODIUM_ION_TRANSPORT	SCN2B|SCN4B|SCN7A
blue	25	MSigDB.M284	ENZYME_LINKED_RECEPTOR_PROTEIN_SIGNALING_PATHWAY (MSigDB)	MSigDB|MSigDB C5: GO gene sets|MSigDB C5: GO gene sets - BP	1.69543e-05	0.201044	0.000564731	5	0.0373134	0.00233559	15.976	134	134	0.0357143	140	ENZYME_LINKED_RECEPTOR_PROTEIN_SIGNALING_PATHWAY	TEK|ADRB2|SORBS1|PIK3R1|GDF10
blue	26	MSigDB.M7769	REGULATION_OF_ANATOMICAL_STRUCTURE_MORPHOGENESIS (MSigDB)	MSigDB|MSigDB C5: GO gene sets|MSigDB C5: GO gene sets - BP	2.42342e-05	0.287369	0.000768365	3	0.0223881	0.00041707	53.6794	134	134	0.12	25	REGULATION_OF_ANATOMICAL_STRUCTURE_MORPHOGENESIS	ROBO2|FGD5|SLIT2
blue	27	MSigDB.M6898	NEURON_DIFFERENTIATION (MSigDB)	MSigDB|MSigDB C5: GO gene sets|MSigDB C5: GO gene sets - BP	2.70364e-05	0.320598	0.000843679	4	0.0298507	0.00126789	23.5436	134	134	0.0526316	76	NEURON_DIFFERENTIATION	ROBO2|SLIT2|ANOS1|FEZ1
green	1	MSigDB.M13664	IMMUNE_SYSTEM_PROCESS (MSigDB)	MSigDB|MSigDB C5: GO gene sets|MSigDB C5: GO gene sets - BP	1.17999e-28	1.39923e-24	8.23077e-26	23	0.190083	0.00553869	34.3191	122	121	0.0692771	332	IMMUNE_SYSTEM_PROCESS	CCR8|CCR6|CCR4|CD40LG|NFAM1|WAS|CD22|CD28|CCL19|TRIM22|IL16|TLR7|MS4A1|EBI3|S1PR4|CIITA|TNFRSF14|ITGB2|DOCK2|PTGER4|CD4|PTPRC|IRF8
green	2	MSigDB.M19817	IMMUNE_RESPONSE (MSigDB)	MSigDB|MSigDB C5: GO gene sets|MSigDB C5: GO gene sets - BP	8.02353e-27	9.5143e-23	4.75715e-24	20	0.165289	0.00392046	42.1607	122	121	0.0851064	235	IMMUNE_RESPONSE	CCR8|CCR6|CD40LG|CCR4|NFAM1|WAS|CD22|CD28|CCL19|TRIM22|IL16|TLR7|MS4A1|EBI3|S1PR4|CIITA|TNFRSF14|PTGER4|PTPRC|IRF8
green	3	MSigDB.M3458	DEFENSE_RESPONSE (MSigDB)	MSigDB|MSigDB C5: GO gene sets|MSigDB C5: GO gene sets - BP	4.96725e-16	5.89016e-12	1.22712e-13	14	0.115702	0.00450435	25.6868	122	121	0.0518519	270	DEFENSE_RESPONSE	CCR7|CCR6|CD40LG|CCR4|CX3CR1|WAS|CD19|TLR7|SPN|ITK|NLRP3|CD84|FCMR|PTPRC
green	4	MSigDB.M2710	RESPONSE_TO_EXTERNAL_STIMULUS (MSigDB)	MSigDB|MSigDB C5: GO gene sets|MSigDB C5: GO gene sets - BP	9.50857e-14	1.12753e-09	1.87921e-11	13	0.107438	0.00520503	20.6412	122	121	0.0416667	312	RESPONSE_TO_EXTERNAL_STIMULUS	CCR8|CCR7|CCR6|CD40LG|CCR4|CX3CR1|WAS|CCL19|SPN|ITGB2|DOCK2|NLRP3|GP1BA
green	5	MSigDB.M7204	LOCOMOTORY_BEHAVIOR (MSigDB)	MSigDB|MSigDB C5: GO gene sets|MSigDB C5: GO gene sets - BP	4.17418e-13	4.94974e-09	7.73397e-11	9	0.0743802	0.00158487	46.9315	122	121	0.0947368	95	LOCOMOTORY_BEHAVIOR	SPN|CCR8|CCR7|CCR6|CCR4|CX3CR1|ITGB2|DOCK2|CCL19
green	6	MSigDB.M10444	BEHAVIOR (MSigDB)	MSigDB|MSigDB C5: GO gene sets|MSigDB C5: GO gene sets - BP	8.64926e-13	1.02563e-08	1.50828e-10	10	0.0826446	0.00255247	32.3783	122	121	0.0653595	153	BEHAVIOR	SPN|CCR8|CCR7|CCR6|CCR4|CX3CR1|ITGB2|DOCK2|PTGDS|CCL19
green	7	MSigDB.M34	PID_TCR_PATHWAY (MSigDB)	MSigDB|MSigDB C2: curated gene sets|MSigDB C2: curated gene sets - CP	1.13484e-12	1.34569e-08	1.95028e-10	8	0.0661157	0.00110106	60.0471	122	121	0.121212	66	PID_TCR_PATHWAY	RASGRP2|WAS|PRKCB|PTPRC|CD28|CD4|ITK|INPP5D
green	8	MSigDB.M5835	SIGNAL_TRANSDUCTION (MSigDB)	MSigDB|MSigDB C5: GO gene sets|MSigDB C5: GO gene sets - BP	1.95028e-12	2.31265e-08	3.25725e-10	22	0.181818	0.0272597	6.66986	122	121	0.0134639	1634	SIGNAL_TRANSDUCTION	S1PR4|CCR8|CCR6|NFAM1|CD28|CD19|CCL19|INPP5D|FLT3|CX3CR1|TNFRSF14|LTB|LTA|GP1BA|PTPRC|PIK3CG|RAC2|FGD2|PTGER4|TNFSF8|PTK2B|PSTPIP1
green	9	MSigDB.M12007	POSITIVE_REGULATION_OF_BIOLOGICAL_PROCESS (MSigDB)	MSigDB|MSigDB C5: GO gene sets|MSigDB C5: GO gene sets - BP	1.82119e-11	2.15956e-07	2.76867e-09	15	0.123967	0.0118281	10.4807	122	121	0.0211566	709	POSITIVE_REGULATION_OF_BIOLOGICAL_PROCESS	PTK2B|EBI3|NFATC2|FLT3|TNFSF8|CD40LG|NFAM1|CD28|TLR7|SPN|RUNX3|LTB|LTA|NLRP3|PTPRC
green	10	MSigDB.M13156	CYTOKINE_PRODUCTION (MSigDB)	MSigDB|MSigDB C5: GO gene sets|MSigDB C5: GO gene sets - BP	1.67132e-10	1.98185e-06	2.30447e-08	7	0.0578512	0.00121784	47.503	122	121	0.0958904	73	CYTOKINE_PRODUCTION	TLR7|LTB|SPN|EBI3|NLRP3|CD40LG|CD28
green	11	MSigDB.M6709	CELL_ACTIVATION (MSigDB)	MSigDB|MSigDB C5: GO gene sets|MSigDB C5: GO gene sets - BP	2.45038e-10	2.90566e-06	3.33984e-08	7	0.0578512	0.00128458	45.0353	122	121	0.0909091	77	CELL_ACTIVATION	EBI3|NFAM1|CD40LG|GP1BA|CD4|CD28|PTPRC
green	12	MSigDB.M7818	CELL_SURFACE_RECEPTOR_LINKED_SIGNAL_TRANSDUCTION_GO_0007166 (MSigDB)	MSigDB|MSigDB C5: GO gene sets|MSigDB C5: GO gene sets - BP	7.24601e-10	8.59232e-06	9.23905e-08	13	0.107438	0.0106937	10.0469	122	121	0.0202808	641	CELL_SURFACE_RECEPTOR_LINKED_SIGNAL_TRANSDUCTION_GO_0007166	PIK3CG|PTK2B|S1PR4|PTGER4|FLT3|CCR8|CX3CR1|NFAM1|CD28|CD19|TNFRSF14|GP1BA|PTPRC
green	13	MSigDB.M10930	REGULATION_OF_BIOLOGICAL_QUALITY (MSigDB)	MSigDB|MSigDB C5: GO gene sets|MSigDB C5: GO gene sets - BP	1.09586e-09	1.29948e-05	1.33967e-07	11	0.0909091	0.00699009	13.0054	122	121	0.026253	419	REGULATION_OF_BIOLOGICAL_QUALITY	WAS|CCL19|S1PR4|FGD2|CCR8|CCR7|CCR6|CCR4|CD40LG|GP1BA|PTPRC
green	14	MSigDB.M7438	POSITIVE_REGULATION_OF_CELLULAR_PROCESS (MSigDB)	MSigDB|MSigDB C5: GO gene sets|MSigDB C5: GO gene sets - BP	1.18983e-09	1.4109e-05	1.42515e-07	13	0.107438	0.0111441	9.64079	122	121	0.0194611	668	POSITIVE_REGULATION_OF_CELLULAR_PROCESS	PTK2B|EBI3|NFATC2|FLT3|TNFSF8|NFAM1|CD28|TLR7|SPN|RUNX3|LTB|LTA|PTPRC
green	15	MSigDB.M5435	POSITIVE_REGULATION_OF_CYTOKINE_BIOSYNTHETIC_PROCESS (MSigDB)	MSigDB|MSigDB C5: GO gene sets|MSigDB C5: GO gene sets - BP	1.58607e-09	1.88076e-05	1.84388e-07	5	0.0413223	0.00041707	99.0777	122	121	0.2	25	POSITIVE_REGULATION_OF_CYTOKINE_BIOSYNTHETIC_PROCESS	TLR7|LTB|SPN|EBI3|CD28
green	16	MSigDB.M15168	CELLULAR_DEFENSE_RESPONSE (MSigDB)	MSigDB|MSigDB C5: GO gene sets|MSigDB C5: GO gene sets - BP	2.21717e-09	2.62912e-05	2.50392e-07	6	0.0495868	0.000967602	51.2471	122	121	0.103448	58	CELLULAR_DEFENSE_RESPONSE	SPN|CCR6|CX3CR1|FCMR|ITK|CD19
green	17	MSigDB.M10859	CELLULAR_CATION_HOMEOSTASIS (MSigDB)	MSigDB|MSigDB C5: GO gene sets|MSigDB C5: GO gene sets - BP	2.36621e-09	2.80585e-05	2.62229e-07	7	0.0578512	0.00176838	32.7143	122	121	0.0660377	106	CELLULAR_CATION_HOMEOSTASIS	S1PR4|CCR8|CCR7|CCR6|CCR4|PTPRC|CCL19
green	18	MSigDB.M7087	CATION_HOMEOSTASIS (MSigDB)	MSigDB|MSigDB C5: GO gene sets|MSigDB C5: GO gene sets - BP	2.87871e-09	3.41357e-05	3.07529e-07	7	0.0578512	0.00181842	31.8139	122	121	0.0642202	109	CATION_HOMEOSTASIS	S1PR4|CCR8|CCR7|CCR6|CCR4|PTPRC|CCL19
green	19	MSigDB.M2297	LYMPHOCYTE_ACTIVATION (MSigDB)	MSigDB|MSigDB C5: GO gene sets|MSigDB C5: GO gene sets - BP	3.02662e-09	3.58896e-05	3.20443e-07	6	0.0495868	0.00101765	48.7267	122	121	0.0983607	61	LYMPHOCYTE_ACTIVATION	EBI3|NFAM1|CD40LG|CD4|CD28|PTPRC
green	20	MSigDB.M16188	LEUKOCYTE_ACTIVATION (MSigDB)	MSigDB|MSigDB C5: GO gene sets|MSigDB C5: GO gene sets - BP	6.44899e-09	7.64721e-05	6.59242e-07	6	0.0495868	0.00115111	43.0773	122	121	0.0869565	69	LEUKOCYTE_ACTIVATION	EBI3|NFAM1|CD40LG|CD4|CD28|PTPRC
green	21	MSigDB.M210	PID_IL8_CXCR2_PATHWAY (MSigDB)	MSigDB|MSigDB C2: curated gene sets|MSigDB C2: curated gene sets - CP	8.18696e-09	9.70809e-05	8.09008e-07	5	0.0413223	0.000567215	72.8512	122	121	0.147059	34	PID_IL8_CXCR2_PATHWAY	PIK3R6|PRKCB|RAC2|PIK3CG|DOCK2
green	22	MSigDB.M14716	ION_HOMEOSTASIS (MSigDB)	MSigDB|MSigDB C5: GO gene sets|MSigDB C5: GO gene sets - BP	9.34029e-09	0.000110757	8.89357e-07	7	0.0578512	0.00215208	26.8815	122	121	0.0542636	129	ION_HOMEOSTASIS	S1PR4|CCR8|CCR7|CCR6|CCR4|PTPRC|CCL19
green	23	MSigDB.M16899	POSITIVE_REGULATION_OF_TRANSLATION (MSigDB)	MSigDB|MSigDB C5: GO gene sets|MSigDB C5: GO gene sets - BP	9.53606e-09	0.000113079	8.90383e-07	5	0.0413223	0.000583898	70.7698	122	121	0.142857	35	POSITIVE_REGULATION_OF_TRANSLATION	TLR7|LTB|EBI3|SPN|CD28
green	24	MSigDB.M19847	REGULATION_OF_CYTOKINE_BIOSYNTHETIC_PROCESS (MSigDB)	MSigDB|MSigDB C5: GO gene sets|MSigDB C5: GO gene sets - BP	1.46734e-08	0.000173997	1.27939e-06	5	0.0413223	0.000633946	65.1827	122	121	0.131579	38	REGULATION_OF_CYTOKINE_BIOSYNTHETIC_PROCESS	TLR7|LTB|SPN|EBI3|CD28
green	25	MSigDB.M1649	RESPONSE_TO_CHEMICAL_STIMULUS (MSigDB)	MSigDB|MSigDB C5: GO gene sets|MSigDB C5: GO gene sets - BP	1.79007e-08	0.000212266	1.53816e-06	9	0.0743802	0.0052384	14.199	122	121	0.0286624	314	RESPONSE_TO_CHEMICAL_STIMULUS	CCR8|CCR7|CCR6|CCR4|CX3CR1|CCL19|SPN|ITGB2|DOCK2
green	26	MSigDB.M1639	APOPTOSIS_GO (MSigDB)	MSigDB|MSigDB C5: GO gene sets|MSigDB C5: GO gene sets - BP	2.07076e-08	0.000245551	1.75394e-06	10	0.0826446	0.00719028	11.4939	122	121	0.0232019	431	APOPTOSIS_GO	PTK2B|TNFSF8|CD40LG|CD28|RUNX3|LTA|NLRP3|NLRP1|FCMR|PTPRC
green	27	MSigDB.M11651	PROGRAMMED_CELL_DEATH (MSigDB)	MSigDB|MSigDB C5: GO gene sets|MSigDB C5: GO gene sets - BP	2.11626e-08	0.000250946	1.77976e-06	10	0.0826446	0.00720697	11.4673	122	121	0.0231481	432	PROGRAMMED_CELL_DEATH	PTK2B|TNFSF8|CD40LG|CD28|RUNX3|LTA|NLRP3|NLRP1|FCMR|PTPRC
green	28	MSigDB.M4814	CYTOKINE_BIOSYNTHETIC_PROCESS (MSigDB)	MSigDB|MSigDB C5: GO gene sets|MSigDB C5: GO gene sets - BP	2.18016e-08	0.000258523	1.82059e-06	5	0.0413223	0.000683995	60.4132	122	121	0.121951	41	CYTOKINE_BIOSYNTHETIC_PROCESS	TLR7|LTB|EBI3|SPN|CD28
green	29	MSigDB.M5826	CELLULAR_HOMEOSTASIS (MSigDB)	MSigDB|MSigDB C5: GO gene sets|MSigDB C5: GO gene sets - BP	2.30884e-08	0.000273782	1.91456e-06	7	0.0578512	0.00245237	23.5899	122	121	0.047619	147	CELLULAR_HOMEOSTASIS	S1PR4|CCR8|CCR7|CCR6|CCR4|PTPRC|CCL19
green	30	MSigDB.M3372	CYTOKINE_METABOLIC_PROCESS (MSigDB)	MSigDB|MSigDB C5: GO gene sets|MSigDB C5: GO gene sets - BP	2.47079e-08	0.000292986	2.03463e-06	5	0.0413223	0.000700677	58.9748	122	121	0.119048	42	CYTOKINE_METABOLIC_PROCESS	TLR7|LTB|EBI3|SPN|CD28
green	31	MSigDB.M7215	REGULATION_OF_MULTICELLULAR_ORGANISMAL_PROCESS (MSigDB)	MSigDB|MSigDB C5: GO gene sets|MSigDB C5: GO gene sets - BP	2.77853e-08	0.000329478	2.24135e-06	7	0.0578512	0.0025191	22.965	122	121	0.0463576	151	REGULATION_OF_MULTICELLULAR_ORGANISMAL_PROCESS	EBI3|CD40LG|NFAM1|PTGDS|GP1BA|CD28|PTPRC
green	32	MSigDB.M5917	PROTEIN_METABOLIC_PROCESS (MSigDB)	MSigDB|MSigDB C5: GO gene sets|MSigDB C5: GO gene sets - BP	3.18271e-08	0.000377405	2.49937e-06	15	0.123967	0.0205365	6.03641	122	121	0.0121852	1231	PROTEIN_METABOLIC_PROCESS	WAS|EBI3|CD37|CD28|PRKCB|NAPSB|ITGB2|NLRP3|PTK2B|MAN1C1|TLR7|SPN|LTB|PTPRC|KAT2B
green	33	MSigDB.M17520	CHEMICAL_HOMEOSTASIS (MSigDB)	MSigDB|MSigDB C5: GO gene sets|MSigDB C5: GO gene sets - BP	3.3267e-08	0.000394481	2.59527e-06	7	0.0578512	0.00258583	22.3724	122	121	0.0451613	155	CHEMICAL_HOMEOSTASIS	S1PR4|CCR8|CCR7|CCR6|CCR4|PTPRC|CCL19
green	34	MSigDB.M8626	SIG_BCR_SIGNALING_PATHWAY (MSigDB)	MSigDB|MSigDB C2: curated gene sets|MSigDB C2: curated gene sets - CP	3.9558e-08	0.000469079	2.98777e-06	5	0.0413223	0.000767408	53.8466	122	121	0.108696	46	SIG_BCR_SIGNALING_PATHWAY	CD19|INPP5D|PTPRC|NFATC2|CD22
green	35	MSigDB.M124	PID_CXCR4_PATHWAY (MSigDB)	MSigDB|MSigDB C2: curated gene sets|MSigDB C2: curated gene sets - CP	6.86158e-08	0.000813647	4.93119e-06	6	0.0495868	0.00170164	29.1405	122	121	0.0588235	102	PID_CXCR4_PATHWAY	PTPRC|INPP5D|PIK3R6|PTK2B|PIK3CG|CD4
green	36	MSigDB.M9753	REGULATION_OF_CELLULAR_METABOLIC_PROCESS (MSigDB)	MSigDB|MSigDB C5: GO gene sets|MSigDB C5: GO gene sets - BP	7.66506e-08	0.000908923	5.44265e-06	12	0.0991736	0.0131294	7.55357	122	121	0.0152478	787	REGULATION_OF_CELLULAR_METABOLIC_PROCESS	SPIB|TRIM22|EBI3|NFATC2|NFAM1|CD28|ITGB2|NLRP3|IRF8|TLR7|SPN|LTB
green	37	MSigDB.M1068	REGULATION_OF_METABOLIC_PROCESS (MSigDB)	MSigDB|MSigDB C5: GO gene sets|MSigDB C5: GO gene sets - BP	9.01872e-08	0.00106944	6.36572e-06	12	0.0991736	0.0133296	7.44013	122	121	0.0150188	799	REGULATION_OF_METABOLIC_PROCESS	SPIB|TRIM22|EBI3|NFATC2|NFAM1|CD28|ITGB2|NLRP3|IRF8|TLR7|SPN|LTB
green	38	MSigDB.M5634	RESPONSE_TO_WOUNDING (MSigDB)	MSigDB|MSigDB C5: GO gene sets|MSigDB C5: GO gene sets - BP	1.33913e-07	0.00158794	9.02239e-06	7	0.0578512	0.00316973	18.2512	122	121	0.0368421	190	RESPONSE_TO_WOUNDING	CCR7|CCR4|CD40LG|CX3CR1|NLRP3|WAS|GP1BA
green	39	MSigDB.M15334	REGULATION_OF_GENE_EXPRESSION (MSigDB)	MSigDB|MSigDB C5: GO gene sets|MSigDB C5: GO gene sets - BP	1.37835e-07	0.00163444	9.23414e-06	11	0.0909091	0.0112275	8.09699	122	121	0.0163447	673	REGULATION_OF_GENE_EXPRESSION	SPIB|TRIM22|EBI3|NFATC2|NFAM1|CD28|TLR7|SPN|LTB|NLRP3|IRF8
green	40	MSigDB.M4746	RESPONSE_TO_BIOTIC_STIMULUS (MSigDB)	MSigDB|MSigDB C5: GO gene sets|MSigDB C5: GO gene sets - BP	1.8071e-07	0.00214286	1.17096e-05	6	0.0495868	0.00200194	24.7694	122	121	0.05	120	RESPONSE_TO_BIOTIC_STIMULUS	TLR7|SPN|NLRP3|PTPRC|CCL19|TRIM22
green	41	MSigDB.M17351	HOMEOSTATIC_PROCESS (MSigDB)	MSigDB|MSigDB C5: GO gene sets|MSigDB C5: GO gene sets - BP	2.39388e-07	0.00283866	1.52616e-05	7	0.0578512	0.00345334	16.7523	122	121	0.0338164	207	HOMEOSTATIC_PROCESS	CCR8|CCR7|CCR6|CCR4|CCL19|S1PR4|PTPRC
green	42	MSigDB.M17126	POSITIVE_REGULATION_OF_MULTICELLULAR_ORGANISMAL_PROCESS (MSigDB)	MSigDB|MSigDB C5: GO gene sets|MSigDB C5: GO gene sets - BP	2.49728e-07	0.00296127	1.57514e-05	5	0.0413223	0.00110106	37.5294	122	121	0.0757576	66	POSITIVE_REGULATION_OF_MULTICELLULAR_ORGANISMAL_PROCESS	EBI3|NFAM1|CD40LG|CD28|PTPRC
green	43	MSigDB.M19167	CELL_DEVELOPMENT (MSigDB)	MSigDB|MSigDB C5: GO gene sets|MSigDB C5: GO gene sets - BP	3.07524e-07	0.00364662	1.85108e-05	10	0.0826446	0.00962597	8.58559	122	121	0.017331	577	CELL_DEVELOPMENT	PTK2B|TNFSF8|CD40LG|CD28|RUNX3|LTA|NLRP3|NLRP1|FCMR|PTPRC
green	44	MSigDB.M14559	REGULATION_OF_DEVELOPMENTAL_PROCESS (MSigDB)	MSigDB|MSigDB C5: GO gene sets|MSigDB C5: GO gene sets - BP	3.11921e-07	0.00369876	1.86806e-05	9	0.0743802	0.00734043	10.1329	122	121	0.0204545	440	REGULATION_OF_DEVELOPMENTAL_PROCESS	FGD2|TNFSF8|CD40LG|CD28|RUNX3|LTA|NLRP3|FCMR|PTPRC
green	45	MSigDB.M5594	MACROMOLECULE_BIOSYNTHETIC_PROCESS (MSigDB)	MSigDB|MSigDB C5: GO gene sets|MSigDB C5: GO gene sets - BP	3.3004e-07	0.00391362	1.96664e-05	8	0.0661157	0.00535518	12.3461	122	121	0.0249221	321	MACROMOLECULE_BIOSYNTHETIC_PROCESS	CD37|CD28|TLR7|SPN|EBI3|LTB|PTPRC|MAN1C1
green	46	MSigDB.M169	PID_INTEGRIN2_PATHWAY (MSigDB)	MSigDB|MSigDB C2: curated gene sets|MSigDB C2: curated gene sets - CP	3.60777e-07	0.00427809	2.1284e-05	4	0.0330579	0.000483801	68.3294	122	121	0.137931	29	PID_INTEGRIN2_PATHWAY	ITGB2|CD40LG|GP1BA|ITGAL
green	47	MSigDB.M15605	POSITIVE_REGULATION_OF_CELLULAR_PROTEIN_METABOLIC_PROCESS (MSigDB)	MSigDB|MSigDB C5: GO gene sets|MSigDB C5: GO gene sets - BP	4.15012e-07	0.00492122	2.36627e-05	5	0.0413223	0.00121784	33.9307	122	121	0.0684932	73	POSITIVE_REGULATION_OF_CELLULAR_PROTEIN_METABOLIC_PROCESS	TLR7|LTB|SPN|EBI3|CD28
green	48	MSigDB.M19562	CELLULAR_PROTEIN_METABOLIC_PROCESS (MSigDB)	MSigDB|MSigDB C5: GO gene sets|MSigDB C5: GO gene sets - BP	4.68124e-07	0.00555102	2.60611e-05	13	0.107438	0.0186347	5.76549	122	121	0.0116383	1117	CELLULAR_PROTEIN_METABOLIC_PROCESS	EBI3|CD37|CD28|PRKCB|NAPSB|ITGB2|PTK2B|MAN1C1|TLR7|SPN|LTB|PTPRC|KAT2B
green	49	MSigDB.M1774	POSITIVE_REGULATION_OF_PROTEIN_METABOLIC_PROCESS (MSigDB)	MSigDB|MSigDB C5: GO gene sets|MSigDB C5: GO gene sets - BP	4.75344e-07	0.00563663	2.63394e-05	5	0.0413223	0.00125121	33.0259	122	121	0.0666667	75	POSITIVE_REGULATION_OF_PROTEIN_METABOLIC_PROCESS	TLR7|LTB|EBI3|SPN|CD28
green	50	MSigDB.M9743	REGULATION_OF_APOPTOSIS (MSigDB)	MSigDB|MSigDB C5: GO gene sets|MSigDB C5: GO gene sets - BP	5.20334e-07	0.00617012	2.8378e-05	8	0.0661157	0.00568883	11.622	122	121	0.0234604	341	REGULATION_OF_APOPTOSIS	CD40LG|CD28|RUNX3|LTA|NLRP3|FCMR|PTPRC|TNFSF8
green	51	MSigDB.M18756	REGULATION_OF_PROGRAMMED_CELL_DEATH (MSigDB)	MSigDB|MSigDB C5: GO gene sets|MSigDB C5: GO gene sets - BP	5.31906e-07	0.00630735	2.88007e-05	8	0.0661157	0.00570552	11.588	122	121	0.0233918	342	REGULATION_OF_PROGRAMMED_CELL_DEATH	CD40LG|CD28|RUNX3|LTA|NLRP3|FCMR|PTPRC|TNFSF8
green	52	MSigDB.M14740	CELLULAR_MACROMOLECULE_METABOLIC_PROCESS (MSigDB)	MSigDB|MSigDB C5: GO gene sets|MSigDB C5: GO gene sets - BP	5.38039e-07	0.00638007	2.89645e-05	13	0.107438	0.0188682	5.69412	122	121	0.0114943	1131	CELLULAR_MACROMOLECULE_METABOLIC_PROCESS	EBI3|CD37|CD28|PRKCB|NAPSB|ITGB2|PTK2B|MAN1C1|TLR7|SPN|LTB|PTPRC|KAT2B
green	53	MSigDB.M18332	BIOSYNTHETIC_PROCESS (MSigDB)	MSigDB|MSigDB C5: GO gene sets|MSigDB C5: GO gene sets - BP	5.39817e-07	0.00640115	2.89645e-05	9	0.0743802	0.00784091	9.48616	122	121	0.0191489	470	BIOSYNTHETIC_PROCESS	EBI3|MAN1C1|CD37|PTGDS|CD28|TLR7|SPN|LTB|PTPRC
green	54	MSigDB.M12845	RESPONSE_TO_OTHER_ORGANISM (MSigDB)	MSigDB|MSigDB C5: GO gene sets|MSigDB C5: GO gene sets - BP	7.89407e-07	0.00936078	4.05229e-05	5	0.0413223	0.00138467	29.8427	122	121	0.060241	83	RESPONSE_TO_OTHER_ORGANISM	TLR7|SPN|PTPRC|CCL19|TRIM22
green	55	MSigDB.M3602	REGULATION_OF_CELLULAR_PROTEIN_METABOLIC_PROCESS (MSigDB)	MSigDB|MSigDB C5: GO gene sets|MSigDB C5: GO gene sets - BP	1.05561e-06	0.0125175	5.30401e-05	6	0.0495868	0.00270261	18.3477	122	121	0.037037	162	REGULATION_OF_CELLULAR_PROTEIN_METABOLIC_PROCESS	TLR7|SPN|EBI3|ITGB2|LTB|CD28
green	56	MSigDB.M16210	CELL_PROLIFERATION_GO_0008283 (MSigDB)	MSigDB|MSigDB C5: GO gene sets|MSigDB C5: GO gene sets - BP	1.11136e-06	0.0131786	5.56058e-05	9	0.0743802	0.00855827	8.69103	122	121	0.0175439	513	CELL_PROLIFERATION_GO_0008283	PTK2B|EBI3|FLT3|TNFSF8|CD40LG|CD28|RUNX3|PTPRC|KAT2B
green	57	MSigDB.M11259	MULTI_ORGANISM_PROCESS (MSigDB)	MSigDB|MSigDB C5: GO gene sets|MSigDB C5: GO gene sets - BP	1.17471e-06	0.0139297	5.82831e-05	6	0.0495868	0.00275266	18.0141	122	121	0.0363636	165	MULTI_ORGANISM_PROCESS	TLR7|SPN|CD4|PTPRC|CCL19|TRIM22
green	58	MSigDB.M2937	NEGATIVE_REGULATION_OF_BIOLOGICAL_PROCESS (MSigDB)	MSigDB|MSigDB C5: GO gene sets|MSigDB C5: GO gene sets - BP	1.29981e-06	0.0154132	6.2911e-05	10	0.0826446	0.0112943	7.31741	122	121	0.014771	677	NEGATIVE_REGULATION_OF_BIOLOGICAL_PROCESS	CD40LG|CD28|SPN|RUNX3|NLRP3|FCMR|GP1BA|PTPRC|IRF8|KAT2B
green	59	MSigDB.M17196	REGULATION_OF_TRANSLATION (MSigDB)	MSigDB|MSigDB C5: GO gene sets|MSigDB C5: GO gene sets - BP	1.39047e-06	0.0164881	6.59526e-05	5	0.0413223	0.0015515	26.6338	122	121	0.0537634	93	REGULATION_OF_TRANSLATION	TLR7|LTB|EBI3|SPN|CD28
green	60	MSigDB.M19683	REGULATION_OF_PROTEIN_METABOLIC_PROCESS (MSigDB)	MSigDB|MSigDB C5: GO gene sets|MSigDB C5: GO gene sets - BP	1.54692e-06	0.0183434	7.30814e-05	6	0.0495868	0.00288612	17.1811	122	121	0.0346821	173	REGULATION_OF_PROTEIN_METABOLIC_PROCESS	TLR7|SPN|EBI3|ITGB2|LTB|CD28
green	61	MSigDB.M2810	T_CELL_ACTIVATION (MSigDB)	MSigDB|MSigDB C5: GO gene sets|MSigDB C5: GO gene sets - BP	2.01435e-06	0.0238862	9.18699e-05	4	0.0330579	0.000734043	45.0353	122	121	0.0909091	44	T_CELL_ACTIVATION	CD4|EBI3|CD28|PTPRC
green	62	MSigDB.M9526	ST_T_CELL_SIGNAL_TRANSDUCTION (MSigDB)	MSigDB|MSigDB C2: curated gene sets|MSigDB C2: curated gene sets - CP	2.20743e-06	0.0261757	9.94008e-05	4	0.0330579	0.000750726	44.0345	122	121	0.0888889	45	ST_T_CELL_SIGNAL_TRANSDUCTION	PTPRC|ITK|RASGRP2|CD28
green	63	MSigDB.M17020	POSITIVE_REGULATION_OF_T_CELL_PROLIFERATION (MSigDB)	MSigDB|MSigDB C5: GO gene sets|MSigDB C5: GO gene sets - BP	2.26096e-06	0.0268105	0.000101172	3	0.0247934	0.000216876	114.32	122	121	0.230769	13	POSITIVE_REGULATION_OF_T_CELL_PROLIFERATION	PTPRC|EBI3|CD28
green	64	MSigDB.M141	PID_PI3KCI_PATHWAY (MSigDB)	MSigDB|MSigDB C2: curated gene sets|MSigDB C2: curated gene sets - CP	3.11952e-06	0.0369913	0.000135005	4	0.0330579	0.000817457	40.4399	122	121	0.0816327	49	PID_PI3KCI_PATHWAY	PIK3R6|ITK|PIK3CG|INPP5D
green	65	MSigDB.M4627	REGULATION_OF_CELL_PROLIFERATION (MSigDB)	MSigDB|MSigDB C5: GO gene sets|MSigDB C5: GO gene sets - BP	3.38097e-06	0.0400916	0.000144929	7	0.0578512	0.0051383	11.2588	122	121	0.0227273	308	REGULATION_OF_CELL_PROLIFERATION	PTK2B|CD28|EBI3|RUNX3|PTPRC|FLT3|KAT2B
green	66	MSigDB.M16779	RESPONSE_TO_VIRUS (MSigDB)	MSigDB|MSigDB C5: GO gene sets|MSigDB C5: GO gene sets - BP	3.3855e-06	0.0401453	0.000144929	4	0.0330579	0.00083414	39.6311	122	121	0.08	50	RESPONSE_TO_VIRUS	TLR7|PTPRC|CCL19|TRIM22
green	67	MSigDB.M11736	SA_MMP_CYTOKINE_CONNECTION (MSigDB)	MSigDB|MSigDB C2: curated gene sets|MSigDB C2: curated gene sets - CP	3.58638e-06	0.0425273	0.000152976	3	0.0247934	0.000250242	99.0777	122	121	0.2	15	SA_MMP_CYTOKINE_CONNECTION	SELL|TNFSF8|SPN
green	68	MSigDB.M4046	POSITIVE_REGULATION_OF_IMMUNE_SYSTEM_PROCESS (MSigDB)	MSigDB|MSigDB C5: GO gene sets|MSigDB C5: GO gene sets - BP	3.6679e-06	0.043494	0.000155336	4	0.0330579	0.000850822	38.854	122	121	0.0784314	51	POSITIVE_REGULATION_OF_IMMUNE_SYSTEM_PROCESS	EBI3|NFAM1|CD28|PTPRC
green	69	MSigDB.M88	PID_CD8_TCR_PATHWAY (MSigDB)	MSigDB|MSigDB C2: curated gene sets|MSigDB C2: curated gene sets - CP	4.28456e-06	0.0508063	0.000177644	4	0.0330579	0.000884188	37.3878	122	121	0.0754717	53	PID_CD8_TCR_PATHWAY	PRKCB|RASGRP2|CD28|PTPRC
green	70	MSigDB.M17715	REGULATION_OF_T_CELL_PROLIFERATION (MSigDB)	MSigDB|MSigDB C5: GO gene sets|MSigDB C5: GO gene sets - BP	4.40749e-06	0.0522641	0.000181472	3	0.0247934	0.000266925	92.8853	122	121	0.1875	16	REGULATION_OF_T_CELL_PROLIFERATION	PTPRC|EBI3|CD28
green	71	MSigDB.M5883	NABA_SECRETED_FACTORS (MSigDB)	MSigDB|MSigDB C2: curated gene sets|MSigDB C2: curated gene sets - CP	6.9551e-06	0.0824736	0.000273999	7	0.0578512	0.00573888	10.0806	122	121	0.0203488	344	NABA_SECRETED_FACTORS	CCL19|EBI3|IL16|LTA|LTB|PIK3IP1|TNFSF8
green	72	MSigDB.M9875	NEGATIVE_REGULATION_OF_CELLULAR_PROCESS (MSigDB)	MSigDB|MSigDB C5: GO gene sets|MSigDB C5: GO gene sets - BP	7.18113e-06	0.0851539	0.000281967	9	0.0743802	0.0107771	6.9017	122	121	0.0139319	646	NEGATIVE_REGULATION_OF_CELLULAR_PROCESS	CD40LG|CD28|SPN|RUNX3|NLRP3|FCMR|PTPRC|IRF8|KAT2B
green	73	MSigDB.M3083	T_CELL_PROLIFERATION (MSigDB)	MSigDB|MSigDB C5: GO gene sets|MSigDB C5: GO gene sets - BP	7.59285e-06	0.090036	0.0002952	3	0.0247934	0.000316973	78.2192	122	121	0.157895	19	T_CELL_PROLIFERATION	PTPRC|EBI3|CD28
green	74	MSigDB.M8363	POSITIVE_REGULATION_OF_CELLULAR_METABOLIC_PROCESS (MSigDB)	MSigDB|MSigDB C5: GO gene sets|MSigDB C5: GO gene sets - BP	7.7575e-06	0.0919884	0.000300616	6	0.0495868	0.00382036	12.9796	122	121	0.0262009	229	POSITIVE_REGULATION_OF_CELLULAR_METABOLIC_PROCESS	CD28|TLR7|SPN|EBI3|LTB|NFATC2
green	75	MSigDB.M7	PID_FCER1_PATHWAY (MSigDB)	MSigDB|MSigDB C2: curated gene sets|MSigDB C2: curated gene sets - CP	8.04858e-06	0.0954401	0.000308868	4	0.0330579	0.00103433	31.9605	122	121	0.0645161	62	PID_FCER1_PATHWAY	PRKCB|INPP5D|ITK|NFATC2
green	76	MSigDB.M10657	B_CELL_ACTIVATION (MSigDB)	MSigDB|MSigDB C5: GO gene sets|MSigDB C5: GO gene sets - BP	8.91959e-06	0.105768	0.00033471	3	0.0247934	0.000333656	74.3083	122	121	0.15	20	B_CELL_ACTIVATION	PTPRC|NFAM1|CD40LG
green	77	MSigDB.M16554	POSITIVE_REGULATION_OF_METABOLIC_PROCESS (MSigDB)	MSigDB|MSigDB C5: GO gene sets|MSigDB C5: GO gene sets - BP	9.20573e-06	0.109162	0.000341791	6	0.0495868	0.00393714	12.5946	122	121	0.0254237	236	POSITIVE_REGULATION_OF_METABOLIC_PROCESS	CD28|TLR7|EBI3|SPN|LTB|NFATC2
green	78	MSigDB.M10	PID_BCR_5PATHWAY (MSigDB)	MSigDB|MSigDB C2: curated gene sets|MSigDB C2: curated gene sets - CP	9.72278e-06	0.115293	0.000355842	4	0.0330579	0.00108438	30.4854	122	121	0.0615385	65	PID_BCR_5PATHWAY	PTPRC|CD19|INPP5D|CD22
green	79	MSigDB.M28	PID_IL4_2PATHWAY (MSigDB)	MSigDB|MSigDB C2: curated gene sets|MSigDB C2: curated gene sets - CP	9.72278e-06	0.115293	0.000355842	4	0.0330579	0.00108438	30.4854	122	121	0.0615385	65	PID_IL4_2PATHWAY	INPP5D|LTA|FCER2|CD40LG
green	80	MSigDB.M14874	RESPONSE_TO_STRESS (MSigDB)	MSigDB|MSigDB C5: GO gene sets|MSigDB C5: GO gene sets - BP	9.81192e-06	0.11635	0.000357999	8	0.0661157	0.00847486	7.80139	122	121	0.015748	508	RESPONSE_TO_STRESS	WAS|PTK2B|CCR7|CCR4|CD40LG|CX3CR1|NLRP3|GP1BA
green	81	MSigDB.M10267	POSITIVE_REGULATION_OF_T_CELL_ACTIVATION (MSigDB)	MSigDB|MSigDB C5: GO gene sets|MSigDB C5: GO gene sets - BP	1.03908e-05	0.123215	0.000373628	3	0.0247934	0.000350339	70.7698	122	121	0.142857	21	POSITIVE_REGULATION_OF_T_CELL_ACTIVATION	PTPRC|EBI3|CD28
green	82	MSigDB.M5017	REGULATION_OF_IMMUNE_SYSTEM_PROCESS (MSigDB)	MSigDB|MSigDB C5: GO gene sets|MSigDB C5: GO gene sets - BP	1.0973e-05	0.130117	0.00039035	4	0.0330579	0.00111775	29.5754	122	121	0.0597015	67	REGULATION_OF_IMMUNE_SYSTEM_PROCESS	EBI3|NFAM1|CD28|PTPRC
green	83	MSigDB.M2227	POSITIVE_REGULATION_OF_CELL_PROLIFERATION (MSigDB)	MSigDB|MSigDB C5: GO gene sets|MSigDB C5: GO gene sets - BP	1.39828e-05	0.165809	0.000480604	5	0.0413223	0.00248574	16.6238	122	121	0.033557	149	POSITIVE_REGULATION_OF_CELL_PROLIFERATION	EBI3|PTK2B|CD28|PTPRC|FLT3
green	84	MSigDB.M16548	ADAPTIVE_IMMUNE_RESPONSE_GO_0002460 (MSigDB)	MSigDB|MSigDB C5: GO gene sets|MSigDB C5: GO gene sets - BP	1.5743e-05	0.186681	0.000534901	3	0.0247934	0.000400387	61.9236	122	121	0.125	24	ADAPTIVE_IMMUNE_RESPONSE_GO_0002460	PTPRC|CD40LG|EBI3
green	85	MSigDB.M18946	POSITIVE_REGULATION_OF_LYMPHOCYTE_ACTIVATION (MSigDB)	MSigDB|MSigDB C5: GO gene sets|MSigDB C5: GO gene sets - BP	1.5743e-05	0.186681	0.000534901	3	0.0247934	0.000400387	61.9236	122	121	0.125	24	POSITIVE_REGULATION_OF_LYMPHOCYTE_ACTIVATION	PTPRC|EBI3|CD28
green	86	MSigDB.M13450	ADAPTIVE_IMMUNE_RESPONSE (MSigDB)	MSigDB|MSigDB C5: GO gene sets|MSigDB C5: GO gene sets - BP	1.78634e-05	0.211824	0.000588401	3	0.0247934	0.00041707	59.4466	122	121	0.12	25	ADAPTIVE_IMMUNE_RESPONSE	EBI3|PTPRC|CD40LG
green	87	MSigDB.M18190	LYMPHOCYTE_DIFFERENTIATION (MSigDB)	MSigDB|MSigDB C5: GO gene sets|MSigDB C5: GO gene sets - BP	2.01637e-05	0.239101	0.000651501	3	0.0247934	0.000433753	57.1602	122	121	0.115385	26	LYMPHOCYTE_DIFFERENTIATION	CD4|PTPRC|NFAM1
green	88	MSigDB.M3457	IMMUNE_SYSTEM_DEVELOPMENT (MSigDB)	MSigDB|MSigDB C5: GO gene sets|MSigDB C5: GO gene sets - BP	2.33045e-05	0.276345	0.000740872	4	0.0330579	0.00135131	24.4636	122	121	0.0493827	81	IMMUNE_SYSTEM_DEVELOPMENT	NFAM1|CD40LG|CD4|PTPRC
green	89	MSigDB.M16253	REGULATION_OF_T_CELL_ACTIVATION (MSigDB)	MSigDB|MSigDB C5: GO gene sets|MSigDB C5: GO gene sets - BP	2.53314e-05	0.30038	0.000796763	3	0.0247934	0.000467118	53.0773	122	121	0.107143	28	REGULATION_OF_T_CELL_ACTIVATION	EBI3|CD28|PTPRC
green	90	MSigDB.M252	PID_IL8_CXCR1_PATHWAY (MSigDB)	MSigDB|MSigDB C2: curated gene sets|MSigDB C2: curated gene sets - CP	2.53314e-05	0.30038	0.000796763	3	0.0247934	0.000467118	53.0773	122	121	0.107143	28	PID_IL8_CXCR1_PATHWAY	PRKCB|PIK3R6|PIK3CG
greenyellow	1	MSigDB.M5835	SIGNAL_TRANSDUCTION (MSigDB)	MSigDB|MSigDB C5: GO gene sets|MSigDB C5: GO gene sets - BP	1.46475e-07	0.0017369	9.75784e-06	10	0.238095	0.0272597	8.73434	42	42	0.00611995	1634	SIGNAL_TRANSDUCTION	CD3G|XCL2|SIT1|LAX1|TNFRSF17|TRAT1|KLRB1|KLRC1|KLRG1|STAP1
greenyellow	2	MSigDB.M5017	REGULATION_OF_IMMUNE_SYSTEM_PROCESS (MSigDB)	MSigDB|MSigDB C5: GO gene sets|MSigDB C5: GO gene sets - BP	1.5449e-07	0.00183194	1.01774e-05	4	0.0952381	0.00111775	85.2054	42	42	0.0597015	67	REGULATION_OF_IMMUNE_SYSTEM_PROCESS	APOBEC3G|SIT1|TRAT1|LAX1
greenyellow	3	MSigDB.M13664	IMMUNE_SYSTEM_PROCESS (MSigDB)	MSigDB|MSigDB C5: GO gene sets|MSigDB C5: GO gene sets - BP	3.63629e-06	0.0431192	0.000154549	5	0.119048	0.00553869	21.4938	42	42	0.0150602	332	IMMUNE_SYSTEM_PROCESS	CD3D|LAX1|APOBEC3G|TRAT1|SIT1
greenyellow	4	MSigDB.M7215	REGULATION_OF_MULTICELLULAR_ORGANISMAL_PROCESS (MSigDB)	MSigDB|MSigDB C5: GO gene sets|MSigDB C5: GO gene sets - BP	4.01986e-06	0.0476675	0.000168436	4	0.0952381	0.0025191	37.8064	42	42	0.0264901	151	REGULATION_OF_MULTICELLULAR_ORGANISMAL_PROCESS	APOBEC3G|TRAT1|SIT1|LAX1
greenyellow	5	MSigDB.M2810	T_CELL_ACTIVATION (MSigDB)	MSigDB|MSigDB C5: GO gene sets|MSigDB C5: GO gene sets - BP	4.15195e-06	0.0492338	0.00017275	3	0.0714286	0.000734043	97.3084	42	42	0.0681818	44	T_CELL_ACTIVATION	SIT1|CD3D|LAX1
greenyellow	6	MSigDB.M2297	LYMPHOCYTE_ACTIVATION (MSigDB)	MSigDB|MSigDB C5: GO gene sets|MSigDB C5: GO gene sets - BP	1.11896e-05	0.132686	0.000396078	3	0.0714286	0.00101765	70.1897	42	42	0.0491803	61	LYMPHOCYTE_ACTIVATION	SIT1|CD3D|LAX1
greenyellow	7	MSigDB.M16188	LEUKOCYTE_ACTIVATION (MSigDB)	MSigDB|MSigDB C5: GO gene sets|MSigDB C5: GO gene sets - BP	1.62263e-05	0.192412	0.000547761	3	0.0714286	0.00115111	62.0518	42	42	0.0434783	69	LEUKOCYTE_ACTIVATION	SIT1|CD3D|LAX1
greenyellow	8	MSigDB.M6709	CELL_ACTIVATION (MSigDB)	MSigDB|MSigDB C5: GO gene sets|MSigDB C5: GO gene sets - BP	2.25663e-05	0.267591	0.00071933	3	0.0714286	0.00128458	55.6048	42	42	0.038961	77	CELL_ACTIVATION	SIT1|CD3D|LAX1
greenyellow	9	MSigDB.M3458	DEFENSE_RESPONSE (MSigDB)	MSigDB|MSigDB C5: GO gene sets|MSigDB C5: GO gene sets - BP	3.93803e-05	0.466972	0.00115656	4	0.0952381	0.00450435	21.1436	42	42	0.0148148	270	DEFENSE_RESPONSE	CD48|KLRG1|APOBEC3G|TRAT1
greenyellow	10	MSigDB.M7818	CELL_SURFACE_RECEPTOR_LINKED_SIGNAL_TRANSDUCTION_GO_0007166 (MSigDB)	MSigDB|MSigDB C5: GO gene sets|MSigDB C5: GO gene sets - BP	8.44477e-05	1	0.00225536	5	0.119048	0.0106937	11.1325	42	42	0.00780031	641	CELL_SURFACE_RECEPTOR_LINKED_SIGNAL_TRANSDUCTION_GO_0007166	KLRB1|KLRC1|KLRG1|CD3G|TRAT1
grey	1	MSigDB.M5835	SIGNAL_TRANSDUCTION (MSigDB)	MSigDB|MSigDB C5: GO gene sets|MSigDB C5: GO gene sets - BP	1.63149e-45	1.93462e-41	3.86923e-42	135	0.115483	0.0272597	4.23641	1175	1169	0.0826193	1634	SIGNAL_TRANSDUCTION	DIRAS3|ROS1|GUCY2D|ECEL1|IGF2|DUSP4|HPGD|DUSP6|LPAR3|CCL2|ADRA2A|UCN|FRZB|EDN2|WNK2|CCR3|STK17A|IL1RL1|IL27RA|MAP3K10|MAP3K13|PTGFR|GABRB2|SCTR|CNGA3|FGFR3|NEDD9|SHC3|TNF|GNG4|TNIK|SPHK1|PENK|TGFBR3|GUCY1A3|GUCY1B3|RAPGEFL1|GNG11|CCL22|DAPP1|NPY1R|CCL17|RPS6KA6|SIK1|PTGDR2|EGFR|TRAF2|CX3CL1|VAV3|GPR35|ESR1|GUCA1B|SHH|LILRA2|CHRNA1|HTR7|GRK3|ECM1|NR2F1|OPN3|FGF11|FGF13|PAG1|SOCS2|CNR1|PTH1R|PTN|CC…
grey	2	MSigDB.M5889	NABA_MATRISOME (MSigDB)	MSigDB|MSigDB C2: curated gene sets|MSigDB C2: curated gene sets - CP	9.47352e-40	1.12337e-35	1.60481e-36	100	0.0855432	0.0171499	4.98797	1175	1169	0.0972763	1028	NABA_MATRISOME	DMBT1|ECM1|FGG|FGL2|GLDN|HMCN1|KCP|MATN3|NDNF|RSPO4|SRPX2|THBS4|TNC|VWA2|COL14A1|COL17A1|COL21A1|COL26A1|COL28A1|COL4A3|COL4A4|COL7A1|CHADL|HAPLN4|ANXA3|C1QL3|C1QTNF2|C1QTNF3|CLEC18A|CLEC2B|CLEC3B|FREM1|FREM2|MUC13|MUC15|MUC21|PARM1|PLXNA2|SEMA4G|SFTPA1|SFTPA2|SFTPD|ADAM28|ADAMTS18|ADAMTS4|ADAMTSL4|CTSE|HABP2|P3H2|MMP16|MMP28|MMP7|PLAT|PRSS12|SERPIND1|SLPI|TIMP4|TLL1|BMP4|BMP5|CBLN4|CCL17|CCL2|CC…
grey	3	MSigDB.M12666	ANATOMICAL_STRUCTURE_DEVELOPMENT (MSigDB)	MSigDB|MSigDB C5: GO gene sets|MSigDB C5: GO gene sets - BP	8.18741e-33	9.70863e-29	8.09052e-30	90	0.0769889	0.0168997	4.55564	1175	1169	0.088845	1013	ANATOMICAL_STRUCTURE_DEVELOPMENT	MEF2C|RORB|NTF3|UPK3A|LRMP|CSF1|COL7A1|IGF2|AMOT|MPZL2|TFAP2A|EDA|CCL2|EGF|HDAC9|CNTN4|MAL|FRZB|RAB26|MATN3|OLFM1|BLNK|PCDHA6|ARSE|PCDHA2|SPINK5|AMIGO1|ZBTB16|NPR3|GJB1|ATP6V0A4|FGFR3|PCDHAC2|PCDHAC1|BMX|SHC3|EYA4|POU2F3|PRKN|ADAMTS4|CDC42EP1|SPHK1|TLL1|KCNH1|HNF1B|STS|RAPGEFL1|SIM2|RPS6KA6|LARGE1|MPPED2|JAG2|SLC40A1|ACHE|COL17A1|COL4A4|COL4A3|DMBT1|NOG|ADORA1|SHH|CHRNA1|PITX1|KCNMB4|BMP4|MYOZ1|S…
grey	4	MSigDB.M12777	MULTICELLULAR_ORGANISMAL_DEVELOPMENT (MSigDB)	MSigDB|MSigDB C5: GO gene sets|MSigDB C5: GO gene sets - BP	2.22879e-32	2.6429e-28	2.033e-29	91	0.0778443	0.0175003	4.44818	1175	1169	0.0867493	1049	MULTICELLULAR_ORGANISMAL_DEVELOPMENT	MEF2C|RORB|NTF3|LRMP|CSF1|COL7A1|IGF2|AMOT|TFAP2A|EDA|CCL2|EGF|HDAC9|CNTN4|MAL|FRZB|RAB26|MATN3|OLFM1|BLNK|PCDHA6|ARSE|PCDHA2|SPINK5|AMIGO1|ZBTB16|NPR3|GJB1|ATP6V0A4|FGFR3|PCDHAC2|PCDHAC1|BMX|SHC3|OSM|POU2F3|PRKN|PRLR|PTPRR|ADAMTS4|ERBB4|SPHK1|TGFBR3|TLL1|KCNH1|HLF|HNF1B|STS|RAPGEFL1|SIM2|CCL17|RPS6KA6|LARGE1|MPPED2|JAG2|ACHE|HMGB3|HMGA2|COL17A1|COL4A4|COL4A3|NOG|ADORA1|SHH|CHRNA1|KCNMB4|BMP4|MYO…
grey	5	MSigDB.M5885	NABA_MATRISOME_ASSOCIATED (MSigDB)	MSigDB|MSigDB C2: curated gene sets|MSigDB C2: curated gene sets - CP	1.8774e-31	2.22622e-27	1.59016e-28	76	0.0650128	0.0125621	5.1753	1175	1169	0.10093	753	NABA_MATRISOME_ASSOCIATED	ANXA3|C1QL3|C1QTNF2|C1QTNF3|CLEC18A|CLEC2B|CLEC3B|FREM1|FREM2|MUC13|MUC15|MUC21|PARM1|PLXNA2|SEMA4G|SFTPA1|SFTPA2|SFTPD|ADAM28|ADAMTS18|ADAMTS4|ADAMTSL4|CTSE|HABP2|P3H2|MMP16|MMP28|MMP7|PLAT|PRSS12|SERPIND1|SLPI|TIMP4|TLL1|BMP4|BMP5|CBLN4|CCL17|CCL2|CCL22|CCL28|CHRDL2|CSF1|CX3CL1|CXCL14|EDA|EGF|FGF11|FGF13|FGF9|FRZB|GDF15|GDF9|HGF|HHIP|IGF2|IL11|IL1A|IL1RN|IL34|MEGF11|MST1L|NGF|NRG1|NTF3|OSM|PTN|…
grey	6	MSigDB.M11617	SYSTEM_DEVELOPMENT (MSigDB)	MSigDB|MSigDB C5: GO gene sets|MSigDB C5: GO gene sets - BP	1.13886e-27	1.35046e-23	7.50255e-25	76	0.0650128	0.0143639	4.52613	1175	1169	0.0882695	861	SYSTEM_DEVELOPMENT	MEF2C|RORB|NTF3|LRMP|CSF1|COL7A1|IGF2|AMOT|TFAP2A|EDA|CCL2|EGF|HDAC9|CNTN4|MAL|FRZB|RAB26|MATN3|OLFM1|BLNK|PCDHA6|ARSE|PCDHA2|SPINK5|AMIGO1|ZBTB16|NPR3|GJB1|ATP6V0A4|FGFR3|PCDHAC2|PCDHAC1|BMX|SHC3|POU2F3|PRKN|ADAMTS4|SPHK1|TLL1|KCNH1|HNF1B|STS|RAPGEFL1|SIM2|RPS6KA6|LARGE1|MPPED2|JAG2|ACHE|COL17A1|COL4A4|COL4A3|NOG|ADORA1|SHH|CHRNA1|BMP4|MYOZ1|ENG|CDSN|AFF2|CLEC3B|ARNT2|FGF11|FGF13|PLCE1|NINJ2|SOX…
grey	7	MSigDB.M7818	CELL_SURFACE_RECEPTOR_LINKED_SIGNAL_TRANSDUCTION_GO_0007166 (MSigDB)	MSigDB|MSigDB C5: GO gene sets|MSigDB C5: GO gene sets - BP	3.57918e-27	4.24419e-23	2.23378e-24	65	0.0556031	0.0106937	5.19963	1175	1169	0.101404	641	CELL_SURFACE_RECEPTOR_LINKED_SIGNAL_TRANSDUCTION_GO_0007166	CCR10|GNG4|SSTR1|NPY4R|KLRF1|SPHK1|GUCY2D|TGFBR3|FPR2|RASD1|RAPGEFL1|REPS2|ECEL1|IGF2|NPY1R|CCL17|HTR2B|HPGD|PTGDR2|LPAR3|EGFR|CCL2|CX3CL1|PEG10|P2RY1|ADRA2A|EGF|GABRE|UCN|GPR35|PTGER2|ADRB1|GUCA1B|FRZB|GDF15|EDN2|GDF9|CCR3|HTR7|STC1|CBLC|NTRK1|NTRK2|ENG|MCHR1|IL27RA|LY6E|PTGFR|OPN3|GABRB2|SCTR|PLCE1|FGFR3|IRAK3|CNR1|TACR1|LGR5|PTH1R|SHC3|ACVR2B|RGS11|PTN|RGS16|CXCR2|PRLR
grey	8	MSigDB.M7481	SYSTEM_PROCESS (MSigDB)	MSigDB|MSigDB C5: GO gene sets|MSigDB C5: GO gene sets - BP	2.60531e-26	3.08938e-22	1.47113e-23	60	0.0513259	0.00939241	5.46462	1175	1169	0.106572	563	SYSTEM_PROCESS	KCNE5|RYR1|RYR2|NPY4R|KCNJ1|SPHK1|GUCY2D|GUCY1A3|GUCY1B3|AMPH|CKMT2|HTR3A|HTR2B|LPAR3|KLHL41|ABCA4|HCN2|PDE6G|SLC1A2|SLC1A1|AKR1C1|CNTN4|SCNN1G|SCNN1B|COL4A4|COL4A3|OLR1|MAL|AQP5|AQP7|AQP1|CHRNA5|ERAP2|CHRNA1|HTR7|KCNMB4|ATP2A1|ENG|CRYM|TAS1R3|AMIGO1|GSDME|ATP6V0A4|OCLM|GABRB2|SCTR|CNGA3|PLCE1|TNNT1|LPL|NFE2|HOXB2|KCNQ4|KCNQ3|KCNQ1|EYA4|CPLX1|PPP1R12B|RGS16|SLC6A8
grey	9	MSigDB.M5883	NABA_SECRETED_FACTORS (MSigDB)	MSigDB|MSigDB C2: curated gene sets|MSigDB C2: curated gene sets - CP	4.84838e-21	5.7492e-17	1.85458e-18	42	0.0359281	0.00573888	6.26048	1175	1169	0.122093	344	NABA_SECRETED_FACTORS	BMP4|BMP5|CBLN4|CCL17|CCL2|CCL22|CCL28|CHRDL2|CSF1|CX3CL1|CXCL14|EDA|EGF|FGF11|FGF13|FGF9|FRZB|GDF15|GDF9|HGF|HHIP|IGF2|IL11|IL1A|IL1RN|IL34|MEGF11|MST1L|NGF|NRG1|NTF3|OSM|PTN|SCUBE2|SFRP1|SHH|TNF|TNFSF10|TNFSF15|TNFSF9|WNT10A|WNT11
grey	10	MSigDB.M7108	ESTABLISHMENT_OF_LOCALIZATION (MSigDB)	MSigDB|MSigDB C5: GO gene sets|MSigDB C5: GO gene sets - BP	5.42101e-20	6.42824e-16	2.00882e-17	65	0.0556031	0.014514	3.83099	1175	1169	0.0747126	870	ESTABLISHMENT_OF_LOCALIZATION	NPC2|RYR1|LRMP|AMPH|IL11|PACSIN3|ABCA4|SLCO2A1|CUBN|ABCB6|SLC1A2|SLC1A7|SLC1A1|SCNN1G|SCNN1B|RAB26|XK|HIP1|ATP2A1|KCNJ15|ATP6V0E1|GJB1|SLC16A7|ATP6V0A4|SCTR|AKAP7|FXYD3|FOLR1|SLC4A11|SLC25A10|SPTBN2|SLC5A1|OSM|TNF|CPLX1|SLC18A2|KCNJ1|KCNJ5|KCNH1|KCNK17|FAM3B|SLC7A4|SLC2A1|EGFR|KCND3|SLC40A1|ACHE|KCNA3|HCN2|SLC7A2|AKR1C1|HBB|GUCA1B|SLC14A1|AQP5|AQP7|AQP1|ADORA1|KCNMB4|AP3B2|LYST|SFTPD|KCNQ4|KCNQ3|…
grey	11	MSigDB.M5412	ORGAN_DEVELOPMENT (MSigDB)	MSigDB|MSigDB C5: GO gene sets|MSigDB C5: GO gene sets - BP	3.45735e-19	4.09972e-15	1.17135e-16	51	0.043627	0.00952588	4.57985	1175	1169	0.089317	571	ORGAN_DEVELOPMENT	MEF2C|RORB|ADAMTS4|SPHK1|TLL1|KCNH1|HNF1B|STS|LRMP|CSF1|COL7A1|IGF2|LARGE1|AMOT|JAG2|TFAP2A|EDA|ACHE|CCL2|EGF|HDAC9|CNTN4|COL17A1|COL4A4|COL4A3|MAL|FRZB|SHH|CHRNA1|MATN3|BLNK|BMP4|MYOZ1|ENG|ARSE|CDSN|SPINK5|ZBTB16|AFF2|NPR3|CLEC3B|ATP6V0A4|PLCE1|FGFR3|SFTPD|BMX|PTH1R|SOX15|RTN4RL1|KRT5|POU2F3
grey	12	MSigDB.M2280	G_PROTEIN_COUPLED_RECEPTOR_PROTEIN_SIGNALING_PATHWAY (MSigDB)	MSigDB|MSigDB C5: GO gene sets|MSigDB C5: GO gene sets - BP	1.36533e-18	1.619e-14	4.31193e-16	39	0.0333618	0.00570552	5.8473	1175	1169	0.114035	342	G_PROTEIN_COUPLED_RECEPTOR_PROTEIN_SIGNALING_PATHWAY	EDN2|CCR10|GNG4|SSTR1|CCR3|HTR7|NPY4R|SPHK1|FPR2|MCHR1|RASD1|RAPGEFL1|ECEL1|NPY1R|PTGFR|CCL17|HTR2B|OPN3|GABRB2|SCTR|PTGDR2|LPAR3|EGFR|PLCE1|CCL2|CNR1|P2RY1|ADRA2A|GABRE|UCN|GPR35|TACR1|LGR5|PTH1R|PTGER2|ADRB1|RGS11|RGS16|CXCR2
grey	13	MSigDB.M11874	CELL_CELL_SIGNALING (MSigDB)	MSigDB|MSigDB C5: GO gene sets|MSigDB C5: GO gene sets - BP	1.22601e-17	1.4538e-13	3.46143e-15	41	0.0350727	0.00673985	5.20378	1175	1169	0.101485	404	CELL_CELL_SIGNALING	SSTR1|GRAP2|NTF3|FGF9|FAM3B|CEACAM6|AMPH|CCL22|HTR3A|CCL17|IL11|LPAR3|HCN2|TNFSF10|CXCL14|SLC1A2|SLC1A1|SIGLEC6|CNTN4|GUCA1B|COL4A4|MAL|TNFSF9|GDF15|ADORA1|SHH|CHRNA5|CHRNA1|EFNB1|HTR7|STC1|KCNMB4|MME|AMIGO1|GJB1|GABRB2|FGF11|FGF13|KCNQ3|OSM|CPLX1
grey	14	MSigDB.M14881	TRANSPORT (MSigDB)	MSigDB|MSigDB C5: GO gene sets|MSigDB C5: GO gene sets - BP	6.90113e-17	8.18336e-13	1.77899e-14	57	0.0487596	0.0132628	3.67641	1175	1169	0.0716981	795	TRANSPORT	NPC2|RYR1|LRMP|AMPH|PACSIN3|ABCA4|SLCO2A1|CUBN|ABCB6|SLC1A2|SLC1A7|SLC1A1|SCNN1G|RAB26|XK|HIP1|ATP2A1|KCNJ15|ATP6V0E1|GJB1|SLC16A7|AKAP7|FXYD3|FOLR1|SLC4A11|SLC25A10|SPTBN2|SLC5A1|CPLX1|TNF|SLC18A2|KCNJ1|KCNJ5|KCNK17|KCNH1|FAM3B|SLC7A4|SLC2A1|KCND3|SLC40A1|KCNA3|HCN2|SLC7A2|AKR1C1|HBB|SLC14A1|AQP5|AQP7|AQP1|ADORA1|KCNMB4|AP3B2|LYST|SFTPD|KCNQ4|KCNQ3|KCNQ1
grey	15	MSigDB.M18171	INTRACELLULAR_SIGNALING_CASCADE (MSigDB)	MSigDB|MSigDB C5: GO gene sets|MSigDB C5: GO gene sets - BP	4.13768e-15	4.90646e-11	9.81292e-13	49	0.0419162	0.0111274	3.76692	1175	1169	0.0734633	667	INTRACELLULAR_SIGNALING_CASCADE	DIRAS3|TNIK|SSTR1|GRAP2|SPHK1|GUCY1A3|GUCY1B3|NPY1R|DUSP4|HTR2B|DUSP6|SIK1|TNFSF15|PRKAR2B|RGN|LPAR3|EGFR|TRAF2|CCL2|P2RY1|ADRA2A|EGF|VAV3|TNFSF10|ADRB1|COL4A3|EDN2|WNK2|HTR7|CCR3|STK17A|HIP1|BLNK|ECM1|MCHR1|MAP3K10|MAP3K13|FGF13|PAG1|SOCS2|PLCE1|AKAP7|FGFR3|CNR1|TACR1|PTH1R|RASGRP1|EDA2R|CXCR2
grey	16	MSigDB.M12007	POSITIVE_REGULATION_OF_BIOLOGICAL_PROCESS (MSigDB)	MSigDB|MSigDB C5: GO gene sets|MSigDB C5: GO gene sets - BP	1.6332e-13	1.93665e-09	3.17483e-11	48	0.0410607	0.0118281	3.47146	1175	1169	0.067701	709	POSITIVE_REGULATION_OF_BIOLOGICAL_PROCESS	RORB|FOXF2|FAS|CDC42EP1|SPHK1|ESRRG|HNF1B|CARD11|CARD14|CSF1|AMOT|HTR2B|IL11|SMARCD3|EGFR|TRAF2|ACHE|ADAMTSL4|CX3CL1|PRUNE2|ADRA2A|EGF|TNFSF10|COL4A4|COL4A3|CREB5|ADORA1|ALOX15B|STK17A|BMP4|ECM1|ATP2A1|PPARG|AMIGO1|MAP3K10|EHF|ARNT2|TLR2|TLR3|SFTPD|EGR1|TNFRSF9|ACVR2B|TPPP|GLIS3|PTN|EDA2R|CXCR2
grey	17	MSigDB.M10930	REGULATION_OF_BIOLOGICAL_QUALITY (MSigDB)	MSigDB|MSigDB C5: GO gene sets|MSigDB C5: GO gene sets - BP	1.89809e-13	2.25076e-09	3.63025e-11	36	0.0307956	0.00699009	4.4056	1175	1169	0.0859189	419	REGULATION_OF_BIOLOGICAL_QUALITY	NPC2|TFPI|CDC42EP1|SPHK1|TMPRSS6|TMPRSS3|LARGE1|OSGIN1|RGN|LPAR3|SLC40A1|CCL2|CYSLTR1|AKR1C1|CNTN4|GUCA1B|COL4A4|MAL|ERAP2|CHRNA1|CD36|CCR3|STC1|KCNMB4|BDKRB1|PLAT|MCHR1|AMIGO1|ATP1A3|NUPR1|F2RL2|PLCE1|SFTPD|NFE2|SLC4A11|GSN
grey	18	MSigDB.M19167	CELL_DEVELOPMENT (MSigDB)	MSigDB|MSigDB C5: GO gene sets|MSigDB C5: GO gene sets - BP	5.11589e-13	6.06642e-09	9.33295e-11	42	0.0359281	0.00962597	3.73242	1175	1169	0.0727903	577	CELL_DEVELOPMENT	RORB|FAS|SPHK1|HGF|KCNH1|BNIPL|MAGEH1|LRMP|PDE1B|TNFSF15|IL1A|ACHE|CCL2|ADAMTSL4|PRUNE2|TNFSF10|CNTN4|COL4A4|COL4A3|BRINP1|MAL|TNFSF9|ADORA1|SHH|CHRNA1|ALOX15B|STK17A|HIP1|BLNK|BMP4|MYOZ1|SFRP1|AMIGO1|MAP3K10|TLR2|SOCS2|CYFIP2|NRXN3|TNFRSF9|TNF|RTN4RL1|MPO
grey	19	MSigDB.M284	ENZYME_LINKED_RECEPTOR_PROTEIN_SIGNALING_PATHWAY (MSigDB)	MSigDB|MSigDB C5: GO gene sets|MSigDB C5: GO gene sets - BP	5.45627e-13	6.47005e-09	9.78341e-11	21	0.0179641	0.00233559	7.69145	1175	1169	0.15	140	ENZYME_LINKED_RECEPTOR_PROTEIN_SIGNALING_PATHWAY	EDN2|GDF9|EGFR|FGFR3|PEG10|EGF|GUCY2D|CBLC|NTRK1|NTRK2|TGFBR3|ENG|SHC3|ACVR2B|REPS2|PTN|GUCA1B|IGF2|PRLR|GDF15|HPGD
grey	20	MSigDB.M7312	NERVOUS_SYSTEM_DEVELOPMENT (MSigDB)	MSigDB|MSigDB C5: GO gene sets|MSigDB C5: GO gene sets - BP	2.03448e-12	2.41249e-08	3.35068e-10	33	0.0282293	0.00642288	4.39511	1175	1169	0.0857143	385	NERVOUS_SYSTEM_DEVELOPMENT	MEF2C|NTF3|RAPGEFL1|SIM2|RPS6KA6|MPPED2|ACHE|CNTN4|COL4A4|MAL|NOG|ADORA1|SHH|OLFM1|PCDHA6|PCDHA2|AMIGO1|ZBTB16|AFF2|GJB1|ARNT2|FGF11|FGF13|NINJ2|SOX8|PCDHAC2|PCDHAC1|SHC3|NRXN3|RTN4RL1|MSI1|PTN|PRKN
grey	21	MSigDB.M7438	POSITIVE_REGULATION_OF_CELLULAR_PROCESS (MSigDB)	MSigDB|MSigDB C5: GO gene sets|MSigDB C5: GO gene sets - BP	4.17041e-12	4.94527e-08	6.50694e-10	44	0.037639	0.0111441	3.37748	1175	1169	0.0658683	668	POSITIVE_REGULATION_OF_CELLULAR_PROCESS	RORB|FOXF2|FAS|CDC42EP1|SPHK1|ESRRG|HNF1B|CARD14|CSF1|AMOT|HTR2B|IL11|SMARCD3|EGFR|ADAMTSL4|CX3CL1|PRUNE2|ADRA2A|EGF|TNFSF10|COL4A4|COL4A3|CREB5|ADORA1|ALOX15B|STK17A|BMP4|ECM1|PPARG|AMIGO1|MAP3K10|EHF|ARNT2|TLR2|TLR3|SFTPD|EGR1|TNFRSF9|ACVR2B|TPPP|GLIS3|PTN|EDA2R|CXCR2
grey	22	MSigDB.M14872	SECOND_MESSENGER_MEDIATED_SIGNALING (MSigDB)	MSigDB|MSigDB C5: GO gene sets|MSigDB C5: GO gene sets - BP	2.59103e-11	3.07244e-07	3.88916e-09	20	0.0171086	0.00255247	6.70278	1175	1169	0.130719	153	SECOND_MESSENGER_MEDIATED_SIGNALING	EDN2|RGN|LPAR3|EGFR|PLCE1|SSTR1|HTR7|CCR3|CCL2|CNR1|P2RY1|ADRA2A|SPHK1|MCHR1|TACR1|PTH1R|ADRB1|NPY1R|CXCR2|HTR2B
grey	23	MSigDB.M2710	RESPONSE_TO_EXTERNAL_STIMULUS (MSigDB)	MSigDB|MSigDB C5: GO gene sets|MSigDB C5: GO gene sets - BP	3.21635e-11	3.81395e-07	4.70858e-09	28	0.0239521	0.00520503	4.60172	1175	1169	0.0897436	312	RESPONSE_TO_EXTERNAL_STIMULUS	ADORA1|CD36|SSTR1|CCR3|TFPI|STC1|BLNK|PLAT|FPR2|PPARG|CCL28|CCL22|TMPRSS6|CCL17|F2RL2|IL1A|CDO1|ACHE|CCL2|CX3CL1|ABCA4|SFTPD|CXCL14|HDAC9|TACR1|FOS|RTN4RL1|CXCR2
grey	24	MSigDB.M9500	CELL_CELL_ADHESION (MSigDB)	MSigDB|MSigDB C5: GO gene sets|MSigDB C5: GO gene sets - BP	1.23143e-10	1.46023e-06	1.73837e-08	15	0.0128315	0.00143472	8.94354	1175	1169	0.174419	86	CELL_CELL_ADHESION	CLDN8|MPZL2|CDSN|EGFR|AMIGO1|NCAM2|CLDN1|CLDN2|CNTN4|TNF|NINJ2|CLDN10|CX3CL1|NECTIN3|CYFIP2
grey	25	MSigDB.M9711	NEUROLOGICAL_SYSTEM_PROCESS (MSigDB)	MSigDB|MSigDB C5: GO gene sets|MSigDB C5: GO gene sets - BP	1.42859e-10	1.69402e-06	1.99297e-08	30	0.025663	0.00632278	4.05881	1175	1169	0.0791557	379	NEUROLOGICAL_SYSTEM_PROCESS	CHRNA5|CHRNA1|HTR7|KCNMB4|GUCY2D|CRYM|TAS1R3|AMIGO1|AMPH|HTR3A|GSDME|ATP6V0A4|OCLM|GABRB2|LPAR3|CNGA3|ABCA4|PDE6G|SLC1A2|KCNQ4|KCNQ3|KCNQ1|SLC1A1|EYA4|CNTN4|CPLX1|COL4A4|COL4A3|MAL|RGS16
grey	26	MSigDB.M2937	NEGATIVE_REGULATION_OF_BIOLOGICAL_PROCESS (MSigDB)	MSigDB|MSigDB C5: GO gene sets|MSigDB C5: GO gene sets - BP	2.84436e-10	3.37284e-06	3.83277e-08	41	0.0350727	0.0112943	3.10536	1175	1169	0.0605613	677	NEGATIVE_REGULATION_OF_BIOLOGICAL_PROCESS	FAS|SSTR1|SPHK1|BNIPL|TMPRSS6|HPGD|TNFSF15|OSGIN1|IL11|PACSIN3|IL1A|CCL2|PEG10|FABP3|HDAC9|NRG1|CNTN4|NDN|COL4A3|FRZB|RARRES3|SHH|ALOX15B|BMP4|CBLC|SFRP1|SPINK5|CGREF1|ZBTB16|SOCS2|SFTPD|LDOC1|GSN|OSM|TNFRSF9|BTG2|GLIS3|TNF|KRT4|ATP8A2|MPO
grey	27	MSigDB.M14559	REGULATION_OF_DEVELOPMENTAL_PROCESS (MSigDB)	MSigDB|MSigDB C5: GO gene sets|MSigDB C5: GO gene sets - BP	3.02268e-10	3.58429e-06	4.02729e-08	32	0.0273738	0.00734043	3.72919	1175	1169	0.0727273	440	REGULATION_OF_DEVELOPMENTAL_PROCESS	FAS|CDC42EP1|SPHK1|AMOT|SIK1|TNFSF15|IL1A|CCL2|ADAMTSL4|PRUNE2|TNFSF10|HDAC9|CNTN4|COL4A4|COL4A3|ADORA1|SHH|ALOX15B|STK17A|HIP1|BMP4|SFRP1|PPARG|SPINK5|AMIGO1|MAP3K10|ZBTB16|TLR2|SOCS2|TNFRSF9|TNF|MPO
grey	28	MSigDB.M11309	CATION_TRANSPORT (MSigDB)	MSigDB|MSigDB C5: GO gene sets|MSigDB C5: GO gene sets - BP	7.47382e-10	8.86246e-06	9.42814e-08	18	0.0153978	0.00245237	6.27873	1175	1169	0.122449	147	CATION_TRANSPORT	KCND3|RYR1|SLC40A1|KCNMB4|KCNA3|KCNJ1|HCN2|KCNJ5|SLC4A11|ATP2A1|KCNH1|KCNK17|KCNJ15|ATP6V0E1|KCNQ4|KCNQ3|KCNQ1|SCNN1G
grey	29	MSigDB.M15355	ION_TRANSPORT (MSigDB)	MSigDB|MSigDB C5: GO gene sets|MSigDB C5: GO gene sets - BP	8.11701e-10	9.62515e-06	1.01317e-07	20	0.0171086	0.00308632	5.54338	1175	1169	0.108108	185	ION_TRANSPORT	KCND3|RYR1|AKAP7|SLC40A1|KCNMB4|FXYD3|KCNA3|KCNJ1|HCN2|KCNJ5|SLC4A11|ATP2A1|KCNH1|KCNK17|KCNJ15|ATP6V0E1|KCNQ4|KCNQ3|KCNQ1|SCNN1G
grey	30	MSigDB.M694	METAL_ION_TRANSPORT (MSigDB)	MSigDB|MSigDB C5: GO gene sets|MSigDB C5: GO gene sets - BP	1.26414e-09	1.49902e-05	1.49902e-07	16	0.0136869	0.00195189	7.01214	1175	1169	0.136752	117	METAL_ION_TRANSPORT	KCND3|RYR1|SLC40A1|KCNMB4|KCNA3|KCNJ1|KCNJ5|SLC4A11|ATP2A1|KCNH1|KCNK17|KCNJ15|KCNQ4|KCNQ3|KCNQ1|SCNN1G
grey	31	MSigDB.M5884	NABA_CORE_MATRISOME (MSigDB)	MSigDB|MSigDB C2: curated gene sets|MSigDB C2: curated gene sets - CP	1.41065e-09	1.67274e-05	1.65618e-07	24	0.0205304	0.00458777	4.47502	1175	1169	0.0872727	275	NABA_CORE_MATRISOME	DMBT1|ECM1|FGG|FGL2|GLDN|HMCN1|KCP|MATN3|NDNF|RSPO4|SRPX2|THBS4|TNC|VWA2|COL14A1|COL17A1|COL21A1|COL26A1|COL28A1|COL4A3|COL4A4|COL7A1|CHADL|HAPLN4
grey	32	MSigDB.M9875	NEGATIVE_REGULATION_OF_CELLULAR_PROCESS (MSigDB)	MSigDB|MSigDB C5: GO gene sets|MSigDB C5: GO gene sets - BP	2.80748e-09	3.32911e-05	3.05423e-07	38	0.0325064	0.0107771	3.01625	1175	1169	0.0588235	646	NEGATIVE_REGULATION_OF_CELLULAR_PROCESS	FAS|SSTR1|SPHK1|BNIPL|HPGD|TNFSF15|OSGIN1|IL11|PACSIN3|IL1A|CCL2|PEG10|FABP3|NRG1|CNTN4|NDN|COL4A3|FRZB|RARRES3|SHH|ALOX15B|BMP4|CBLC|SFRP1|CGREF1|ZBTB16|SOCS2|SFTPD|LDOC1|GSN|OSM|TNFRSF9|BTG2|GLIS3|TNF|KRT4|ATP8A2|MPO
grey	33	MSigDB.M4627	REGULATION_OF_CELL_PROLIFERATION (MSigDB)	MSigDB|MSigDB C5: GO gene sets|MSigDB C5: GO gene sets - BP	2.8719e-09	3.4055e-05	3.07529e-07	25	0.0213858	0.0051383	4.16204	1175	1169	0.0811688	308	REGULATION_OF_CELL_PROLIFERATION	RARRES3|SSTR1|ALOX15B|SPHK1|BNIPL|CGREF1|CSF1|JAG2|TNFSF15|IL11|IL1A|EGFR|ADRA2A|SFTPD|FABP3|LDOC1|OSM|TNFRSF9|BTG2|NDN|PTN|KRT4|COL4A3|CXCR2|ATP8A2
grey	34	MSigDB.M4315	MONOVALENT_INORGANIC_CATION_TRANSPORT (MSigDB)	MSigDB|MSigDB C5: GO gene sets|MSigDB C5: GO gene sets - BP	4.36759e-09	5.17908e-05	4.54306e-07	14	0.011976	0.00156818	7.6369	1175	1169	0.148936	94	MONOVALENT_INORGANIC_CATION_TRANSPORT	KCNK17|KCNH1|KCNJ15|ATP6V0E1|KCNQ4|KCNQ3|KCNQ1|KCND3|KCNMB4|KCNA3|KCNJ1|SCNN1G|KCNJ5|SLC4A11
grey	35	MSigDB.M5634	RESPONSE_TO_WOUNDING (MSigDB)	MSigDB|MSigDB C5: GO gene sets|MSigDB C5: GO gene sets - BP	7.8284e-09	9.28292e-05	7.80077e-07	19	0.0162532	0.00316973	5.12763	1175	1169	0.1	190	RESPONSE_TO_WOUNDING	F2RL2|ADORA1|IL1A|CDO1|CD36|CCR3|TFPI|ACHE|CX3CL1|BLNK|PLAT|FPR2|HDAC9|TACR1|FOS|RTN4RL1|CCL22|TMPRSS6|CXCR2
grey	36	MSigDB.M9932	CELLULAR_LIPID_METABOLIC_PROCESS (MSigDB)	MSigDB|MSigDB C5: GO gene sets|MSigDB C5: GO gene sets - BP	8.3289e-09	9.87641e-05	8.16232e-07	22	0.0188195	0.00425411	4.42384	1175	1169	0.0862745	255	CELLULAR_LIPID_METABOLIC_PROCESS	CYP3A5|SHH|PLA1A|NPC2|ALOX15B|SERINC5|SPHK1|CYP7B1|PLA2G4C|CYP39A1|STS|LARGE1|HPGD|PNPLA3|PLCE1|ST8SIA1|LPL|ACOX2|SULT2B1|AKR1C2|IP6K3|AKR1C1
grey	37	MSigDB.M5880	NABA_ECM_AFFILIATED (MSigDB)	MSigDB|MSigDB C2: curated gene sets|MSigDB C2: curated gene sets - CP	8.59125e-09	0.000101875	8.35041e-07	18	0.0153978	0.00285276	5.39751	1175	1169	0.105263	171	NABA_ECM_AFFILIATED	ANXA3|C1QL3|C1QTNF2|C1QTNF3|CLEC18A|CLEC2B|CLEC3B|FREM1|FREM2|MUC13|MUC15|MUC21|PARM1|PLXNA2|SEMA4G|SFTPA1|SFTPA2|SFTPD
grey	38	MSigDB.M3330	ANATOMICAL_STRUCTURE_MORPHOGENESIS (MSigDB)	MSigDB|MSigDB C5: GO gene sets|MSigDB C5: GO gene sets - BP	9.44935e-09	0.00011205	8.89357e-07	27	0.0230967	0.00627273	3.68208	1175	1169	0.0718085	376	ANATOMICAL_STRUCTURE_MORPHOGENESIS	RORB|SHH|PITX1|KCNMB4|CDC42EP1|SPHK1|UPK3A|SFRP1|ENG|SPINK5|AMIGO1|EHF|THBS4|AMOT|MPZL2|SLC40A1|CCL2|EGF|NRXN3|EYA4|CNTN4|WNT11|CPM|RTN4RL1|KRT4|COL4A3|DMBT1
grey	39	MSigDB.M1799	NITROGEN_COMPOUND_METABOLIC_PROCESS (MSigDB)	MSigDB|MSigDB C5: GO gene sets|MSigDB C5: GO gene sets - BP	1.19195e-08	0.000141341	1.07608e-06	17	0.0145423	0.00258583	5.62385	1175	1169	0.109677	155	NITROGEN_COMPOUND_METABOLIC_PROCESS	CHIA|SLC7A4|SULT1A1|SULT1A2|EGFR|CDO1|PYCR1|GCSH|SPHK1|SLC7A2|DIO1|DDO|GALNT5|UGDH|GLS2|SULT1C2|LARGE1
grey	40	MSigDB.M17520	CHEMICAL_HOMEOSTASIS (MSigDB)	MSigDB|MSigDB C5: GO gene sets|MSigDB C5: GO gene sets - BP	1.19195e-08	0.000141341	1.07608e-06	17	0.0145423	0.00258583	5.62385	1175	1169	0.109677	155	CHEMICAL_HOMEOSTASIS	RGN|CHRNA1|LPAR3|PLCE1|NPC2|CCR3|STC1|SLC40A1|KCNMB4|CCL2|CYSLTR1|BDKRB1|SLC4A11|MCHR1|AKR1C1|ATP1A3|TMPRSS3
grey	41	MSigDB.M6566	NEGATIVE_REGULATION_OF_CELL_PROLIFERATION (MSigDB)	MSigDB|MSigDB C5: GO gene sets|MSigDB C5: GO gene sets - BP	1.3136e-08	0.000155767	1.17118e-06	17	0.0145423	0.00260252	5.5878	1175	1169	0.108974	156	NEGATIVE_REGULATION_OF_CELL_PROLIFERATION	RARRES3|TNFSF15|IL1A|SSTR1|ALOX15B|SFTPD|FABP3|LDOC1|BNIPL|CGREF1|OSM|TNFRSF9|BTG2|NDN|KRT4|COL4A3|ATP8A2
grey	42	MSigDB.M19089	POTASSIUM_ION_TRANSPORT (MSigDB)	MSigDB|MSigDB C5: GO gene sets|MSigDB C5: GO gene sets - BP	1.46006e-08	0.000173134	1.27939e-06	11	0.00940975	0.000967602	9.72482	1175	1169	0.189655	58	POTASSIUM_ION_TRANSPORT	KCNH1|KCNK17|KCNJ15|KCNQ4|KCNQ3|KCNQ1|KCND3|KCNMB4|KCNA3|KCNJ1|KCNJ5
grey	43	MSigDB.M7216	AMINE_METABOLIC_PROCESS (MSigDB)	MSigDB|MSigDB C5: GO gene sets|MSigDB C5: GO gene sets - BP	1.95713e-08	0.000232077	1.66962e-06	16	0.0136869	0.00235227	5.81859	1175	1169	0.113475	141	AMINE_METABOLIC_PROCESS	CHIA|SLC7A4|SULT1A1|SULT1A2|CDO1|PYCR1|GCSH|SPHK1|SLC7A2|DIO1|DDO|GALNT5|UGDH|GLS2|SULT1C2|LARGE1
grey	44	MSigDB.M17351	HOMEOSTATIC_PROCESS (MSigDB)	MSigDB|MSigDB C5: GO gene sets|MSigDB C5: GO gene sets - BP	3.16331e-08	0.000375106	2.49937e-06	19	0.0162532	0.00345334	4.70652	1175	1169	0.0917874	207	HOMEOSTATIC_PROCESS	CHRNA1|NPC2|CCR3|STC1|KCNMB4|BDKRB1|MCHR1|ATP1A3|TMPRSS3|LARGE1|RGN|LPAR3|PLCE1|SLC40A1|CCL2|CYSLTR1|SFTPD|SLC4A11|AKR1C1
grey	45	MSigDB.M5826	CELLULAR_HOMEOSTASIS (MSigDB)	MSigDB|MSigDB C5: GO gene sets|MSigDB C5: GO gene sets - BP	3.54965e-08	0.000420918	2.75109e-06	16	0.0136869	0.00245237	5.58109	1175	1169	0.108844	147	CELLULAR_HOMEOSTASIS	RGN|CHRNA1|LPAR3|PLCE1|CCR3|STC1|SLC40A1|KCNMB4|CCL2|CYSLTR1|BDKRB1|SLC4A11|MCHR1|ATP1A3|TMPRSS3|LARGE1
grey	46	MSigDB.M9353	LIPID_METABOLIC_PROCESS (MSigDB)	MSigDB|MSigDB C5: GO gene sets|MSigDB C5: GO gene sets - BP	3.64517e-08	0.000432245	2.80678e-06	24	0.0205304	0.00542191	3.78656	1175	1169	0.0738462	325	LIPID_METABOLIC_PROCESS	CYP3A5|SHH|CH25H|PLA1A|NPC2|ALOX15B|SERINC5|SPHK1|CYP7B1|PLA2G4C|PPARG|CYP39A1|STS|LARGE1|HPGD|PNPLA3|PLCE1|ST8SIA1|LPL|ACOX2|SULT2B1|AKR1C2|AKR1C1|IP6K3
grey	47	MSigDB.M14716	ION_HOMEOSTASIS (MSigDB)	MSigDB|MSigDB C5: GO gene sets|MSigDB C5: GO gene sets - BP	3.88035e-08	0.000460132	2.94956e-06	15	0.0128315	0.00215208	5.96236	1175	1169	0.116279	129	ION_HOMEOSTASIS	RGN|CHRNA1|LPAR3|PLCE1|CCR3|STC1|SLC40A1|KCNMB4|CCL2|CYSLTR1|BDKRB1|SLC4A11|MCHR1|ATP1A3|TMPRSS3
grey	48	MSigDB.M16210	CELL_PROLIFERATION_GO_0008283 (MSigDB)	MSigDB|MSigDB C5: GO gene sets|MSigDB C5: GO gene sets - BP	4.33184e-08	0.00051367	3.23063e-06	31	0.0265184	0.00855827	3.09857	1175	1169	0.0604288	513	CELL_PROLIFERATION_GO_0008283	SSTR1|ERBB4|SPHK1|BNIPL|CSF1|JAG2|TNFSF15|IL11|IL1A|EGFR|ACHE|ADRA2A|FABP3|NDN|COL4A3|TNFSF9|RARRES3|ALOX15B|CGREF1|EHF|SFTPD|LDOC1|CBFA2T3|OSM|PRKD1|TNFRSF9|BTG2|PTN|KRT4|CXCR2|ATP8A2
grey	49	MSigDB.M7215	REGULATION_OF_MULTICELLULAR_ORGANISMAL_PROCESS (MSigDB)	MSigDB|MSigDB C5: GO gene sets|MSigDB C5: GO gene sets - BP	5.192e-08	0.000615667	3.84792e-06	16	0.0136869	0.0025191	5.43325	1175	1169	0.10596	151	REGULATION_OF_MULTICELLULAR_ORGANISMAL_PROCESS	KCNE5|PLCE1|TNNT1|RYR2|TRAF2|KCNMB4|SFTPD|BMP4|SPHK1|ATP2A1|SPINK5|KCNQ1|CARD11|PPP1R12B|COL4A4|TMPRSS6
grey	50	MSigDB.M19685	CARBOXYLIC_ACID_METABOLIC_PROCESS (MSigDB)	MSigDB|MSigDB C5: GO gene sets|MSigDB C5: GO gene sets - BP	9.30869e-08	0.00110382	6.49309e-06	17	0.0145423	0.00296954	4.89718	1175	1169	0.0955056	178	CARBOXYLIC_ACID_METABOLIC_PROCESS	ALDH1L1|SLC7A4|CDO1|PYCR1|ALOX15B|GCSH|CYP7B1|SLC7A2|SLC25A10|ACOX2|AKR1C2|CYP39A1|AKR1C1|DDO|UGDH|GLS2|HPGD
grey	51	MSigDB.M13582	SECRETION (MSigDB)	MSigDB|MSigDB C5: GO gene sets|MSigDB C5: GO gene sets - BP	9.30869e-08	0.00110382	6.49309e-06	17	0.0145423	0.00296954	4.89718	1175	1169	0.0955056	178	SECRETION	AQP5|AQP7|AQP1|IL11|SCTR|RAB26|KCNMB4|ACHE|KCNJ1|FAM3B|AP3B2|OSM|CPLX1|SCNN1G|SCNN1B|GUCA1B|ATP6V0A4
grey	52	MSigDB.M3458	DEFENSE_RESPONSE (MSigDB)	MSigDB|MSigDB C5: GO gene sets|MSigDB C5: GO gene sets - BP	1.07041e-07	0.0012693	7.42278e-06	21	0.0179641	0.00450435	3.98816	1175	1169	0.0777778	270	DEFENSE_RESPONSE	ADORA1|LILRA2|CCR3|BLNK|FPR2|CCL22|LSP1|TLR3|CSF3R|IL1A|CDO1|LYST|CYSLTR1|CX3CL1|SFTPD|HDAC9|TACR1|FOS|CXCR2|MPO|DMBT1
grey	53	MSigDB.M14117	ORGANIC_ACID_METABOLIC_PROCESS (MSigDB)	MSigDB|MSigDB C5: GO gene sets|MSigDB C5: GO gene sets - BP	1.09529e-07	0.00129879	7.55113e-06	17	0.0145423	0.0030029	4.84276	1175	1169	0.0944444	180	ORGANIC_ACID_METABOLIC_PROCESS	ALDH1L1|SLC7A4|CDO1|PYCR1|ALOX15B|GCSH|CYP7B1|SLC7A2|SLC25A10|ACOX2|AKR1C2|CYP39A1|AKR1C1|DDO|UGDH|GLS2|HPGD
grey	54	MSigDB.M10584	SKELETAL_DEVELOPMENT (MSigDB)	MSigDB|MSigDB C5: GO gene sets|MSigDB C5: GO gene sets - BP	1.17041e-07	0.00138787	7.97627e-06	13	0.0111206	0.00171833	6.47177	1175	1169	0.126214	103	SKELETAL_DEVELOPMENT	MATN3|ADAMTS4|ACHE|FGFR3|BMP4|TLL1|ARSE|PTH1R|IGF2|NPR3|FRZB|CLEC3B|ATP6V0A4
grey	55	MSigDB.M13230	DIGESTION (MSigDB)	MSigDB|MSigDB C5: GO gene sets|MSigDB C5: GO gene sets - BP	1.52009e-07	0.00180252	1.00699e-05	9	0.00769889	0.000734043	10.4883	1175	1169	0.204545	44	DIGESTION	NPY4R|SCTR|AKR1C2|CYP39A1|HTR3A|AKR1C1|CAPN9|SSTR1|CTSE
grey	56	MSigDB.M10859	CELLULAR_CATION_HOMEOSTASIS (MSigDB)	MSigDB|MSigDB C5: GO gene sets|MSigDB C5: GO gene sets - BP	1.64891e-07	0.00195527	1.07433e-05	13	0.0111206	0.00176838	6.2886	1175	1169	0.122642	106	CELLULAR_CATION_HOMEOSTASIS	RGN|LPAR3|PLCE1|CCR3|STC1|SLC40A1|CCL2|CYSLTR1|BDKRB1|SLC4A11|MCHR1|ATP1A3|TMPRSS3
grey	57	MSigDB.M7087	CATION_HOMEOSTASIS (MSigDB)	MSigDB|MSigDB C5: GO gene sets|MSigDB C5: GO gene sets - BP	2.29592e-07	0.0027225	1.47162e-05	13	0.0111206	0.00181842	6.11552	1175	1169	0.119266	109	CATION_HOMEOSTASIS	RGN|LPAR3|PLCE1|CCR3|STC1|SLC40A1|CCL2|CYSLTR1|BDKRB1|SLC4A11|MCHR1|ATP1A3|TMPRSS3
grey	58	MSigDB.M1068	REGULATION_OF_METABOLIC_PROCESS (MSigDB)	MSigDB|MSigDB C5: GO gene sets|MSigDB C5: GO gene sets - BP	2.46221e-07	0.00291969	1.56133e-05	39	0.0333618	0.0133296	2.50285	1175	1169	0.048811	799	REGULATION_OF_METABOLIC_PROCESS	RORB|FOXF2|NPC2|ESRRG|MYCN|CARD11|CARD14|TFAP2A|EDA|EGF|NRG1|PPARG|MAP3K13|ZBTB16|IRAK3|FOS|GLIS3|TNF|POU2F3|HNF1B|SMARCD3|EGFR|HMGA2|TSC22D3|CREB5|SHH|BMP4|ENG|EHF|ARNT2|TLR3|SFTPD|NFE2|GSN|EGR1|ACVR2B|TPPP|SOX30|EDA2R
grey	59	MSigDB.M5917	PROTEIN_METABOLIC_PROCESS (MSigDB)	MSigDB|MSigDB C5: GO gene sets|MSigDB C5: GO gene sets - BP	2.56874e-07	0.00304601	1.60822e-05	52	0.0444825	0.0205365	2.16602	1175	1169	0.0422421	1231	PROTEIN_METABOLIC_PROCESS	CARD14|TXK|MTMR7|DUSP4|DUSP6|CCL2|NRG1|OLR1|AURKC|WNK2|MME|STK17A|PLAT|MAP3K10|MAP3K13|FUT6|MMP7|IRAK3|BMX|PRKD1|PRKN|PRLR|FAS|PTPRR|WFDC2|ADAMTS4|REPS2|TMPRSS6|LARGE1|SIK1|TNFSF15|TSPAN7|TSPAN8|EGFR|TRAF2|ACHE|AKR1C1|IP6K3|SHH|CFD|GCNT4|GCNT3|BMP4|PTPN13|CBLC|TLR3|CDKL1|SFTPD|UST|GSN|TPPP|B3GALT2
grey	60	MSigDB.M14740	CELLULAR_MACROMOLECULE_METABOLIC_PROCESS (MSigDB)	MSigDB|MSigDB C5: GO gene sets|MSigDB C5: GO gene sets - BP	2.73402e-07	0.003242	1.67113e-05	49	0.0419162	0.0188682	2.22152	1175	1169	0.0433245	1131	CELLULAR_MACROMOLECULE_METABOLIC_PROCESS	CARD14|TXK|MTMR7|DUSP4|DUSP6|CCL2|NRG1|OLR1|CHIA|AURKC|WNK2|MME|STK17A|PLAT|MAP3K10|MAP3K13|FUT6|MMP7|IRAK3|BMX|PRKD1|PRKN|PRLR|PTPRR|WFDC2|ADAMTS4|TMPRSS6|LARGE1|SIK1|TNFSF15|TSPAN7|TSPAN8|EGFR|ACHE|IP6K3|SHH|CFD|GCNT4|GCNT3|BMP4|PTPN13|CBLC|TLR3|CDKL1|SFTPD|UST|GSN|TPPP|B3GALT2
grey	61	MSigDB.M10444	BEHAVIOR (MSigDB)	MSigDB|MSigDB C5: GO gene sets|MSigDB C5: GO gene sets - BP	3.73e-07	0.00442303	2.17883e-05	15	0.0128315	0.00255247	5.02709	1175	1169	0.0980392	153	BEHAVIOR	CCR3|CCL2|NPY4R|CX3CL1|CNR1|SFTPD|MAOA|CXCL14|FPR2|MCHR1|TACR1|CCL28|CCL22|CCL17|CXCR2
grey	62	MSigDB.M378	EXCRETION (MSigDB)	MSigDB|MSigDB C5: GO gene sets|MSigDB C5: GO gene sets - BP	3.80812e-07	0.00451567	2.21356e-05	8	0.00684346	0.000600581	11.3947	1175	1169	0.222222	36	EXCRETION	AQP5|AQP7|AQP1|KCNJ1|SCTR|SCNN1G|SCNN1B|ATP6V0A4
grey	63	MSigDB.M13464	PROTEIN_KINASE_CASCADE (MSigDB)	MSigDB|MSigDB C5: GO gene sets|MSigDB C5: GO gene sets - BP	4.17061e-07	0.00494551	2.36627e-05	21	0.0179641	0.00488806	3.67509	1175	1169	0.0716724	293	PROTEIN_KINASE_CASCADE	TNIK|WNK2|STK17A|ECM1|MAP3K10|MAP3K13|DUSP4|HTR2B|DUSP6|SIK1|TNFSF15|FGF13|SOCS2|PLCE1|TRAF2|CCL2|FGFR3|ADRA2A|EGF|TNFSF10|EDA2R
grey	64	MSigDB.M19562	CELLULAR_PROTEIN_METABOLIC_PROCESS (MSigDB)	MSigDB|MSigDB C5: GO gene sets|MSigDB C5: GO gene sets - BP	4.55198e-07	0.00539774	2.54879e-05	48	0.0410607	0.0186347	2.20346	1175	1169	0.0429722	1117	CELLULAR_PROTEIN_METABOLIC_PROCESS	CARD14|TXK|MTMR7|DUSP4|DUSP6|CCL2|NRG1|OLR1|AURKC|WNK2|MME|STK17A|PLAT|MAP3K10|MAP3K13|FUT6|MMP7|IRAK3|BMX|PRKD1|PRKN|PRLR|PTPRR|WFDC2|ADAMTS4|TMPRSS6|LARGE1|SIK1|TNFSF15|TSPAN7|TSPAN8|EGFR|ACHE|IP6K3|SHH|CFD|GCNT4|GCNT3|BMP4|PTPN13|CBLC|TLR3|CDKL1|SFTPD|UST|GSN|TPPP|B3GALT2
grey	65	MSigDB.M9753	REGULATION_OF_CELLULAR_METABOLIC_PROCESS (MSigDB)	MSigDB|MSigDB C5: GO gene sets|MSigDB C5: GO gene sets - BP	4.55678e-07	0.00540343	2.54879e-05	38	0.0325064	0.0131294	2.47586	1175	1169	0.0482846	787	REGULATION_OF_CELLULAR_METABOLIC_PROCESS	RORB|FOXF2|NPC2|ESRRG|MYCN|CARD11|CARD14|TFAP2A|EDA|EGF|NRG1|PPARG|MAP3K13|ZBTB16|FOS|GLIS3|TNF|POU2F3|HNF1B|SMARCD3|EGFR|HMGA2|TSC22D3|CREB5|SHH|BMP4|ENG|EHF|ARNT2|TLR3|SFTPD|NFE2|GSN|EGR1|ACVR2B|TPPP|SOX30|EDA2R
grey	66	MSigDB.M4014	REGULATION_OF_MOLECULAR_FUNCTION (MSigDB)	MSigDB|MSigDB C5: GO gene sets|MSigDB C5: GO gene sets - BP	5.58914e-07	0.0066276	2.97202e-05	22	0.0188195	0.00540523	3.48172	1175	1169	0.0679012	324	REGULATION_OF_MOLECULAR_FUNCTION	EDN2|DIRAS3|SERINC5|HIP1|CBLC|CARD11|MAP3K10|MAP3K13|DUSP6|TNFSF15|RGN|EGFR|PLCE1|EDA|TRAF2|ADRA2A|EGF|ADRB1|TNF|COL4A3|EDA2R|PRLR
grey	67	MSigDB.M799	TISSUE_DEVELOPMENT (MSigDB)	MSigDB|MSigDB C5: GO gene sets|MSigDB C5: GO gene sets - BP	5.97747e-07	0.00708809	3.16432e-05	14	0.011976	0.00230223	5.20194	1175	1169	0.101449	138	TISSUE_DEVELOPMENT	TFAP2A|EDA|ACHE|BMP4|BMX|CDSN|SPINK5|STS|RTN4RL1|COL17A1|KRT5|COL7A1|POU2F3|ATP6V0A4
grey	68	MSigDB.M3	EPITHELIAL_CELL_DIFFERENTIATION (MSigDB)	MSigDB|MSigDB C5: GO gene sets|MSigDB C5: GO gene sets - BP	6.49789e-07	0.0077052	3.40938e-05	5	0.00427716	0.000166828	25.6382	1175	1169	0.5	10	EPITHELIAL_CELL_DIFFERENTIATION	EHF|KRT4|UPK3A|SPINK5|DMBT1
grey	69	MSigDB.M17660	TRANSMEMBRANE_RECEPTOR_PROTEIN_TYROSINE_KINASE_SIGNALING_PATHWAY (MSigDB)	MSigDB|MSigDB C5: GO gene sets|MSigDB C5: GO gene sets - BP	6.64254e-07	0.00787673	3.45471e-05	11	0.00940975	0.00138467	6.79565	1175	1169	0.13253	83	TRANSMEMBRANE_RECEPTOR_PROTEIN_TYROSINE_KINASE_SIGNALING_PATHWAY	EDN2|SHC3|EGFR|REPS2|FGFR3|EGF|IGF2|CBLC|PRLR|NTRK1|NTRK2
grey	70	MSigDB.M19239	BIOPOLYMER_MODIFICATION (MSigDB)	MSigDB|MSigDB C5: GO gene sets|MSigDB C5: GO gene sets - BP	8.64702e-07	0.0102536	4.41967e-05	33	0.0282293	0.0108438	2.60326	1175	1169	0.0507692	650	BIOPOLYMER_MODIFICATION	PTPRR|CARD14|TXK|MTMR7|DUSP4|LARGE1|DUSP6|SIK1|TSPAN7|TSPAN8|EGFR|CCL2|IP6K3|AURKC|WNK2|GCNT4|GCNT3|STK17A|BMP4|PLAT|PTPN13|CBLC|MAP3K10|MAP3K13|FUT6|CDKL1|IRAK3|UST|BMX|FOS|PRKD1|B3GALT2|PRKN
grey	71	MSigDB.M807	POSITIVE_REGULATION_OF_TRANSFERASE_ACTIVITY (MSigDB)	MSigDB|MSigDB C5: GO gene sets|MSigDB C5: GO gene sets - BP	9.54645e-07	0.0113202	4.83768e-05	11	0.00940975	0.00143472	6.5586	1175	1169	0.127907	86	POSITIVE_REGULATION_OF_TRANSFERASE_ACTIVITY	EDN2|TNFSF15|EGFR|PLCE1|MAP3K10|MAP3K13|TRAF2|SERINC5|ADRA2A|EGF|PRLR
grey	72	MSigDB.M4382	POSITIVE_REGULATION_OF_CATALYTIC_ACTIVITY (MSigDB)	MSigDB|MSigDB C5: GO gene sets|MSigDB C5: GO gene sets - BP	9.83286e-07	0.0116598	4.96162e-05	15	0.0128315	0.00275266	4.66148	1175	1169	0.0909091	165	POSITIVE_REGULATION_OF_CATALYTIC_ACTIVITY	EDN2|TNFSF15|RGN|EGFR|PLCE1|TRAF2|SERINC5|ADRA2A|EGF|HIP1|ADRB1|MAP3K10|MAP3K13|COL4A3|PRLR
grey	73	MSigDB.M8461	TRANSMISSION_OF_NERVE_IMPULSE (MSigDB)	MSigDB|MSigDB C5: GO gene sets|MSigDB C5: GO gene sets - BP	1.12264e-06	0.0133123	5.59338e-05	16	0.0136869	0.00315305	4.34085	1175	1169	0.0846561	189	TRANSMISSION_OF_NERVE_IMPULSE	GABRB2|CHRNA5|CHRNA1|LPAR3|HTR7|KCNMB4|SLC1A2|KCNQ3|SLC1A1|AMIGO1|CNTN4|CPLX1|AMPH|HTR3A|COL4A4|MAL
grey	74	MSigDB.M14874	RESPONSE_TO_STRESS (MSigDB)	MSigDB|MSigDB C5: GO gene sets|MSigDB C5: GO gene sets - BP	1.19296e-06	0.0141461	5.86976e-05	28	0.0239521	0.00847486	2.82625	1175	1169	0.0551181	508	RESPONSE_TO_STRESS	TNIK|TFPI|IPCEF1|FPR2|CCL22|TMPRSS6|DUSP1|IL1A|CDO1|SRXN1|ACHE|CX3CL1|HDAC9|ADORA1|CD36|CCR3|BLNK|PLAT|CGREF1|GMPR|F2RL2|ARNT2|TACR1|FOS|BTG2|RTN4RL1|CXCR2|MPO
grey	75	MSigDB.M2813	PROTEIN_MODIFICATION_PROCESS (MSigDB)	MSigDB|MSigDB C5: GO gene sets|MSigDB C5: GO gene sets - BP	1.28959e-06	0.0152919	6.26718e-05	32	0.0273738	0.0105268	2.60038	1175	1169	0.0507132	631	PROTEIN_MODIFICATION_PROCESS	PTPRR|CARD14|TXK|MTMR7|DUSP4|LARGE1|DUSP6|SIK1|TSPAN7|TSPAN8|EGFR|CCL2|IP6K3|AURKC|WNK2|GCNT4|GCNT3|STK17A|PLAT|BMP4|PTPN13|CBLC|MAP3K10|MAP3K13|FUT6|CDKL1|IRAK3|UST|BMX|PRKD1|B3GALT2|PRKN
grey	76	MSigDB.M6948	POSITIVE_REGULATION_OF_DEVELOPMENTAL_PROCESS (MSigDB)	MSigDB|MSigDB C5: GO gene sets|MSigDB C5: GO gene sets - BP	1.63975e-06	0.0194442	7.71595e-05	17	0.0145423	0.00363685	3.99861	1175	1169	0.0779817	218	POSITIVE_REGULATION_OF_DEVELOPMENTAL_PROCESS	ADORA1|FAS|ALOX15B|STK17A|CDC42EP1|BMP4|SPHK1|PPARG|AMIGO1|MAP3K10|AMOT|TLR2|ADAMTSL4|PRUNE2|TNFSF10|TNFRSF9|COL4A3
grey	77	MSigDB.M1639	APOPTOSIS_GO (MSigDB)	MSigDB|MSigDB C5: GO gene sets|MSigDB C5: GO gene sets - BP	1.77777e-06	0.0210808	8.29952e-05	25	0.0213858	0.00719028	2.97426	1175	1169	0.0580046	431	APOPTOSIS_GO	FAS|SPHK1|BNIPL|MAGEH1|PDE1B|TNFSF15|IL1A|CCL2|ADAMTSL4|PRUNE2|TNFSF10|COL4A3|TNFSF9|ADORA1|ALOX15B|STK17A|HIP1|SFRP1|MAP3K10|TLR2|SOCS2|CYFIP2|TNFRSF9|TNF|MPO
grey	78	MSigDB.M11651	PROGRAMMED_CELL_DEATH (MSigDB)	MSigDB|MSigDB C5: GO gene sets|MSigDB C5: GO gene sets - BP	1.85263e-06	0.0219685	8.51492e-05	25	0.0213858	0.00720697	2.96738	1175	1169	0.0578704	432	PROGRAMMED_CELL_DEATH	FAS|SPHK1|BNIPL|MAGEH1|PDE1B|TNFSF15|IL1A|CCL2|ADAMTSL4|PRUNE2|TNFSF10|COL4A3|TNFSF9|ADORA1|ALOX15B|STK17A|HIP1|SFRP1|MAP3K10|TLR2|SOCS2|CYFIP2|TNFRSF9|TNF|MPO
grey	79	MSigDB.M3005	NABA_COLLAGENS (MSigDB)	MSigDB|MSigDB C2: curated gene sets|MSigDB C2: curated gene sets - CP	1.94288e-06	0.0230386	8.89522e-05	8	0.00684346	0.000734043	9.32296	1175	1169	0.181818	44	NABA_COLLAGENS	COL14A1|COL17A1|COL21A1|COL26A1|COL28A1|COL4A3|COL4A4|COL7A1
grey	80	MSigDB.M6281	CELL_MIGRATION (MSigDB)	MSigDB|MSigDB C5: GO gene sets|MSigDB C5: GO gene sets - BP	2.88322e-06	0.0341892	0.000125696	11	0.00940975	0.00160155	5.87541	1175	1169	0.114583	96	CELL_MIGRATION	SHH|EGFR|NRXN3|ALOX15B|CNTN4|CX3CL1|SFTPD|THBS4|SPHK1|CXCR2|AMOT
grey	81	MSigDB.M9312	REGULATION_OF_TRANSFERASE_ACTIVITY (MSigDB)	MSigDB|MSigDB C5: GO gene sets|MSigDB C5: GO gene sets - BP	3.78426e-06	0.0448737	0.000159693	14	0.011976	0.00268593	4.45881	1175	1169	0.0869565	161	REGULATION_OF_TRANSFERASE_ACTIVITY	EDN2|TNFSF15|DIRAS3|EGFR|PLCE1|TRAF2|SERINC5|ADRA2A|EGF|CBLC|MAP3K10|MAP3K13|PRLR|DUSP6
grey	82	MSigDB.M5383	BIOPOLYMER_METABOLIC_PROCESS (MSigDB)	MSigDB|MSigDB C5: GO gene sets|MSigDB C5: GO gene sets - BP	3.91447e-06	0.0464178	0.000164602	61	0.0521814	0.0280938	1.8574	1175	1169	0.0362233	1684	BIOPOLYMER_METABOLIC_PROCESS	RORB|FOXF2|ESRRG|TXK|MTMR7|TRIM29|DUSP4|DUSP6|CCL2|CEBPA|WNK2|STK17A|PLAT|MAP3K10|MAP3K13|BMX|FOS|GLIS3|TNF|POU2F3|PRKN|PTPRR|HLF|LARGE1|SIK1|EGFR|ACHE|IP6K3|HMGA2|BMP4|NFE2|B3GALT2|SOX30|MYCN|CARD14|TFAP2A|EGF|CHIA|AURKC|PPARG|FUT6|ZBTB16|ETV1|IRAK3|PRKD1|HNF1B|TSPAN7|TSPAN8|SMARCD3|CPSF1|TSC22D3|CREB5|GCNT4|GCNT3|PTPN13|CBLC|EHF|CDKL1|SOX5|UST|BTG2
grey	83	MSigDB.M6402	G_PROTEIN_SIGNALING_COUPLED_TO_CYCLIC_NUCLEOTIDE_SECOND_MESSENGER (MSigDB)	MSigDB|MSigDB C5: GO gene sets|MSigDB C5: GO gene sets - BP	4.31434e-06	0.0511595	0.000178256	11	0.00940975	0.00166828	5.64039	1175	1169	0.11	100	G_PROTEIN_SIGNALING_COUPLED_TO_CYCLIC_NUCLEOTIDE_SECOND_MESSENGER	LPAR3|SSTR1|HTR7|CCR3|CCL2|CNR1|ADRA2A|MCHR1|PTH1R|ADRB1|NPY1R
grey	84	MSigDB.M1649	RESPONSE_TO_CHEMICAL_STIMULUS (MSigDB)	MSigDB|MSigDB C5: GO gene sets|MSigDB C5: GO gene sets - BP	4.72887e-06	0.056075	0.000192698	20	0.0171086	0.0052384	3.26601	1175	1169	0.0636943	314	RESPONSE_TO_CHEMICAL_STIMULUS	CHIA|SSTR1|CCR3|STC1|KCNMB4|IPCEF1|FPR2|PPARG|TAS1R3|CCL28|CCL22|CCL17|DUSP1|SRXN1|CCL2|CX3CL1|SFTPD|CXCL14|CXCR2|MPO
grey	85	MSigDB.M15334	REGULATION_OF_GENE_EXPRESSION (MSigDB)	MSigDB|MSigDB C5: GO gene sets|MSigDB C5: GO gene sets - BP	4.91156e-06	0.0582413	0.000199457	32	0.0273738	0.0112275	2.4381	1175	1169	0.0475483	673	REGULATION_OF_GENE_EXPRESSION	RORB|DIRAS3|FOXF2|ESRRG|HNF1B|MYCN|CARD11|IGF2|SMARCD3|TFAP2A|EDA|NRG1|HMGA2|TSC22D3|CREB5|ENG|PPARG|MAP3K13|EHF|ZBTB16|ARNT2|TLR3|SFTPD|NFE2|FOS|EGR1|ACVR2B|GLIS3|TNF|POU2F3|SOX30|EDA2R
grey	86	MSigDB.M19701	CYCLIC_NUCLEOTIDE_MEDIATED_SIGNALING (MSigDB)	MSigDB|MSigDB C5: GO gene sets|MSigDB C5: GO gene sets - BP	5.23848e-06	0.0621179	0.000211285	11	0.00940975	0.00170164	5.5298	1175	1169	0.107843	102	CYCLIC_NUCLEOTIDE_MEDIATED_SIGNALING	LPAR3|SSTR1|CCR3|HTR7|CCL2|CNR1|ADRA2A|MCHR1|PTH1R|ADRB1|NPY1R
grey	87	MSigDB.M11107	MAPKKK_CASCADE_GO_0000165 (MSigDB)	MSigDB|MSigDB C5: GO gene sets|MSigDB C5: GO gene sets - BP	6.33087e-06	0.0750714	0.000251918	11	0.00940975	0.00173501	5.42346	1175	1169	0.105769	104	MAPKKK_CASCADE_GO_0000165	FGF13|TNIK|PLCE1|FGFR3|ADRA2A|EGF|MAP3K10|MAP3K13|EDA2R|DUSP4|DUSP6
grey	88	MSigDB.M11574	MONOCARBOXYLIC_ACID_METABOLIC_PROCESS (MSigDB)	MSigDB|MSigDB C5: GO gene sets|MSigDB C5: GO gene sets - BP	8.73877e-06	0.103624	0.000330014	10	0.00855432	0.00146809	5.82685	1175	1169	0.113636	88	MONOCARBOXYLIC_ACID_METABOLIC_PROCESS	ACOX2|ALDH1L1|AKR1C2|CYP39A1|AKR1C1|ALOX15B|UGDH|CYP7B1|SLC25A10|HPGD
grey	89	MSigDB.M1301	NEGATIVE_REGULATION_OF_DEVELOPMENTAL_PROCESS (MSigDB)	MSigDB|MSigDB C5: GO gene sets|MSigDB C5: GO gene sets - BP	8.80355e-06	0.104392	0.000331405	15	0.0128315	0.00328651	3.90429	1175	1169	0.0761421	197	NEGATIVE_REGULATION_OF_DEVELOPMENTAL_PROCESS	SHH|FAS|BMP4|SPHK1|SFRP1|SPINK5|ZBTB16|IL1A|SOCS2|CCL2|HDAC9|CNTN4|TNF|COL4A3|MPO
grey	90	MSigDB.M6216	REGULATION_OF_TRANSCRIPTION (MSigDB)	MSigDB|MSigDB C5: GO gene sets|MSigDB C5: GO gene sets - BP	9.16094e-06	0.10863	0.000341791	28	0.0239521	0.00944246	2.53664	1175	1169	0.04947	566	REGULATION_OF_TRANSCRIPTION	RORB|FOXF2|ESRRG|HNF1B|MYCN|CARD11|SMARCD3|TFAP2A|EDA|NRG1|HMGA2|TSC22D3|CREB5|ENG|PPARG|MAP3K13|EHF|ZBTB16|ARNT2|NFE2|FOS|EGR1|ACVR2B|GLIS3|TNF|POU2F3|SOX30|EDA2R
grey	91	MSigDB.M10617	INFLAMMATORY_RESPONSE (MSigDB)	MSigDB|MSigDB C5: GO gene sets|MSigDB C5: GO gene sets - BP	9.25385e-06	0.109732	0.000341845	12	0.0102652	0.00215208	4.76989	1175	1169	0.0930233	129	INFLAMMATORY_RESPONSE	ADORA1|IL1A|CDO1|CCR3|CX3CL1|BLNK|FPR2|HDAC9|TACR1|FOS|CCL22|CXCR2
grey	92	MSigDB.M2923	SYNAPTIC_TRANSMISSION (MSigDB)	MSigDB|MSigDB C5: GO gene sets|MSigDB C5: GO gene sets - BP	9.29602e-06	0.110232	0.000342336	14	0.011976	0.00290281	4.12568	1175	1169	0.0804598	174	SYNAPTIC_TRANSMISSION	GABRB2|CHRNA5|CHRNA1|LPAR3|HTR7|KCNMB4|SLC1A2|KCNQ3|SLC1A1|CNTN4|CPLX1|AMPH|HTR3A|COL4A4
grey	93	MSigDB.M16758	STEROID_METABOLIC_PROCESS (MSigDB)	MSigDB|MSigDB C5: GO gene sets|MSigDB C5: GO gene sets - BP	9.97626e-06	0.118298	0.000362879	9	0.00769889	0.00118448	6.49981	1175	1169	0.126761	71	STEROID_METABOLIC_PROCESS	ACOX2|CYP3A5|SULT2B1|SHH|AKR1C2|CYP39A1|AKR1C1|STS|CYP7B1
grey	94	MSigDB.M373	REGULATION_OF_CATALYTIC_ACTIVITY (MSigDB)	MSigDB|MSigDB C5: GO gene sets|MSigDB C5: GO gene sets - BP	1.00859e-05	0.119599	0.000365746	18	0.0153978	0.00460445	3.34411	1175	1169	0.0652174	276	REGULATION_OF_CATALYTIC_ACTIVITY	EDN2|DIRAS3|SERINC5|HIP1|CBLC|MAP3K10|MAP3K13|DUSP6|TNFSF15|RGN|EGFR|PLCE1|TRAF2|ADRA2A|EGF|ADRB1|COL4A3|PRLR
grey	95	MSigDB.M10083	MORPHOGENESIS_OF_AN_EPITHELIUM (MSigDB)	MSigDB|MSigDB C5: GO gene sets|MSigDB C5: GO gene sets - BP	1.02161e-05	0.121143	0.000369338	5	0.00427716	0.000266925	16.0238	1175	1169	0.3125	16	MORPHOGENESIS_OF_AN_EPITHELIUM	EHF|UPK3A|SPINK5|KRT4|DMBT1
grey	96	MSigDB.M13664	IMMUNE_SYSTEM_PROCESS (MSigDB)	MSigDB|MSigDB C5: GO gene sets|MSigDB C5: GO gene sets - BP	1.07505e-05	0.12748	0.000385135	20	0.0171086	0.00553869	3.08893	1175	1169	0.060241	332	IMMUNE_SYSTEM_PROCESS	ERAP2|BLNK|IL27RA|SPINK5|DPP4|LRMP|CSF1|ZBTB16|CCL22|JAG2|PTGDR2|TRAF2|CCL2|CX3CL1|SFTPD|HDAC9|CTSE|MAL|CXCR2|DMBT1
grey	97	MSigDB.M7167	REGULATION_OF_PROTEIN_KINASE_ACTIVITY (MSigDB)	MSigDB|MSigDB C5: GO gene sets|MSigDB C5: GO gene sets - BP	1.23118e-05	0.145993	0.000429392	13	0.0111206	0.00258583	4.30059	1175	1169	0.083871	155	REGULATION_OF_PROTEIN_KINASE_ACTIVITY	EDN2|TNFSF15|DIRAS3|EGFR|PLCE1|TRAF2|ADRA2A|EGF|CBLC|MAP3K10|MAP3K13|PRLR|DUSP6
grey	98	MSigDB.M8363	POSITIVE_REGULATION_OF_CELLULAR_METABOLIC_PROCESS (MSigDB)	MSigDB|MSigDB C5: GO gene sets|MSigDB C5: GO gene sets - BP	1.3222e-05	0.156787	0.000457733	16	0.0136869	0.00382036	3.58262	1175	1169	0.069869	229	POSITIVE_REGULATION_OF_CELLULAR_METABOLIC_PROCESS	RORB|FOXF2|BMP4|ESRRG|HNF1B|CARD14|EHF|ARNT2|TLR3|SMARCD3|EGFR|EGF|EGR1|TPPP|GLIS3|CREB5
grey	99	MSigDB.M5886	REGULATION_OF_KINASE_ACTIVITY (MSigDB)	MSigDB|MSigDB C5: GO gene sets|MSigDB C5: GO gene sets - BP	1.41306e-05	0.167561	0.00048428	13	0.0111206	0.0026192	4.24581	1175	1169	0.0828025	157	REGULATION_OF_KINASE_ACTIVITY	EDN2|TNFSF15|DIRAS3|EGFR|PLCE1|TRAF2|ADRA2A|EGF|CBLC|MAP3K10|MAP3K13|PRLR|DUSP6
grey	100	MSigDB.M9743	REGULATION_OF_APOPTOSIS (MSigDB)	MSigDB|MSigDB C5: GO gene sets|MSigDB C5: GO gene sets - BP	1.58293e-05	0.187704	0.000536297	20	0.0171086	0.00568883	3.00741	1175	1169	0.058651	341	REGULATION_OF_APOPTOSIS	ADORA1|FAS|ALOX15B|STK17A|HIP1|SPHK1|SFRP1|MAP3K10|TNFSF15|TLR2|IL1A|SOCS2|CCL2|ADAMTSL4|PRUNE2|TNFSF10|TNFRSF9|TNF|COL4A3|MPO
grey	101	MSigDB.M18756	REGULATION_OF_PROGRAMMED_CELL_DEATH (MSigDB)	MSigDB|MSigDB C5: GO gene sets|MSigDB C5: GO gene sets - BP	1.65095e-05	0.195769	0.00055302	20	0.0171086	0.00570552	2.99861	1175	1169	0.0584795	342	REGULATION_OF_PROGRAMMED_CELL_DEATH	ADORA1|FAS|ALOX15B|STK17A|HIP1|SPHK1|SFRP1|MAP3K10|TLR2|TNFSF15|IL1A|SOCS2|CCL2|ADAMTSL4|PRUNE2|TNFSF10|TNFRSF9|TNF|COL4A3|MPO
grey	102	MSigDB.M145	PID_P53_DOWNSTREAM_PATHWAY (MSigDB)	MSigDB|MSigDB C2: curated gene sets|MSigDB C2: curated gene sets - CP	1.70618e-05	0.202318	0.000566718	12	0.0102652	0.00228554	4.49136	1175	1169	0.0875912	137	PID_P53_DOWNSTREAM_PATHWAY	BCL2L14|FOXA1|DUSP1|CD82|CX3CL1|FAS|HGF|BTG2|GDF15|EGFR|DKK1|EDN2
grey	103	MSigDB.M7204	LOCOMOTORY_BEHAVIOR (MSigDB)	MSigDB|MSigDB C5: GO gene sets|MSigDB C5: GO gene sets - BP	1.7306e-05	0.205214	0.000571627	10	0.00855432	0.00158487	5.39751	1175	1169	0.105263	95	LOCOMOTORY_BEHAVIOR	CCR3|CCL2|CX3CL1|SFTPD|CXCL14|FPR2|CCL28|CCL22|CCL17|CXCR2
grey	104	MSigDB.M14519	TRANSCRIPTION (MSigDB)	MSigDB|MSigDB C5: GO gene sets|MSigDB C5: GO gene sets - BP	1.85644e-05	0.220137	0.00060829	33	0.0282293	0.0125621	2.24717	1175	1169	0.0438247	753	TRANSCRIPTION	RORB|FOXF2|ESRRG|HLF|HNF1B|MYCN|CARD11|TRIM29|SMARCD3|TFAP2A|EDA|NRG1|HMGA2|TSC22D3|CEBPA|CREB5|ENG|PPARG|MAP3K13|EHF|ZBTB16|ETV1|ARNT2|SOX5|NFE2|FOS|EGR1|ACVR2B|GLIS3|TNF|POU2F3|SOX30|EDA2R
grey	105	MSigDB.M16554	POSITIVE_REGULATION_OF_METABOLIC_PROCESS (MSigDB)	MSigDB|MSigDB C5: GO gene sets|MSigDB C5: GO gene sets - BP	1.91782e-05	0.227415	0.000624768	16	0.0136869	0.00393714	3.47636	1175	1169	0.0677966	236	POSITIVE_REGULATION_OF_METABOLIC_PROCESS	RORB|FOXF2|BMP4|ESRRG|HNF1B|CARD14|EHF|ARNT2|TLR3|SMARCD3|EGFR|EGF|EGR1|TPPP|GLIS3|CREB5
grey	106	MSigDB.M19425	ACTIVATION_OF_NF_KAPPAB_TRANSCRIPTION_FACTOR (MSigDB)	MSigDB|MSigDB C5: GO gene sets|MSigDB C5: GO gene sets - BP	1.93994e-05	0.230038	0.000630241	5	0.00427716	0.00030029	14.2434	1175	1169	0.277778	18	ACTIVATION_OF_NF_KAPPAB_TRANSCRIPTION_FACTOR	TNF|EDA2R|CARD11|EDA|MAP3K13
grey	107	MSigDB.M1108	GROWTH (MSigDB)	MSigDB|MSigDB C5: GO gene sets|MSigDB C5: GO gene sets - BP	1.94718e-05	0.230896	0.000630864	9	0.00769889	0.00128458	5.99333	1175	1169	0.116883	77	GROWTH	OSGIN1|SPINK5|BNIPL|PLCE1|ALOX15B|RTN4RL1|COL4A4|SPHK1|NUPR1
grey	108	MSigDB.M3468	NABA_ECM_REGULATORS (MSigDB)	MSigDB|MSigDB C2: curated gene sets|MSigDB C2: curated gene sets - CP	2.12688e-05	0.252206	0.000683484	16	0.0136869	0.0039705	3.44715	1175	1169	0.0672269	238	NABA_ECM_REGULATORS	ADAM28|ADAMTS18|ADAMTS4|ADAMTSL4|CTSE|HABP2|P3H2|MMP16|MMP28|MMP7|PLAT|PRSS12|SERPIND1|SLPI|TIMP4|TLL1
grey	109	MSigDB.M285	PID_HNF3A_PATHWAY (MSigDB)	MSigDB|MSigDB C2: curated gene sets|MSigDB C2: curated gene sets - CP	2.15159e-05	0.255135	0.000689555	7	0.00598802	0.000734043	8.15759	1175	1169	0.159091	44	PID_HNF3A_PATHWAY	FOS|SFTPA1|ESR1|SFTPD|FOXA1|SHH|SFTPA2
grey	110	MSigDB.M14699	SENSORY_PERCEPTION (MSigDB)	MSigDB|MSigDB C5: GO gene sets|MSigDB C5: GO gene sets - BP	2.50564e-05	0.297118	0.000792316	14	0.011976	0.00316973	3.77825	1175	1169	0.0736842	190	SENSORY_PERCEPTION	OCLM|CNGA3|ABCA4|PDE6G|GUCY2D|CRYM|TAS1R3|KCNQ4|KCNQ1|EYA4|GSDME|COL4A3|RGS16|ATP6V0A4
grey	111	MSigDB.M12506	REGULATION_OF_MUSCLE_CONTRACTION (MSigDB)	MSigDB|MSigDB C5: GO gene sets|MSigDB C5: GO gene sets - BP	2.59042e-05	0.307172	0.000812626	5	0.00427716	0.000316973	13.4938	1175	1169	0.263158	19	REGULATION_OF_MUSCLE_CONTRACTION	PPP1R12B|SPHK1|PLCE1|TNNT1|ATP2A1
grey	112	MSigDB.M10945	ECTODERM_DEVELOPMENT (MSigDB)	MSigDB|MSigDB C5: GO gene sets|MSigDB C5: GO gene sets - BP	2.65708e-05	0.315077	0.000831338	9	0.00769889	0.00133462	5.76858	1175	1169	0.1125	80	ECTODERM_DEVELOPMENT	SPINK5|CDSN|STS|TFAP2A|EDA|COL17A1|COL7A1|KRT5|POU2F3
grey	113	MSigDB.M187	PID_TRKR_PATHWAY (MSigDB)	MSigDB|MSigDB C2: curated gene sets|MSigDB C2: curated gene sets - CP	2.71965e-05	0.322496	0.000846446	8	0.00684346	0.00103433	6.6163	1175	1169	0.129032	62	PID_TRKR_PATHWAY	TIAM1|RASGRF1|SHC3|NTRK1|NGFR|NTRK2|NGF|NTF3
grey	114	MSigDB.M5678	POST_TRANSLATIONAL_PROTEIN_MODIFICATION (MSigDB)	MSigDB|MSigDB C5: GO gene sets|MSigDB C5: GO gene sets - BP	2.87126e-05	0.340474	0.000891293	24	0.0205304	0.00794101	2.58536	1175	1169	0.0504202	476	POST_TRANSLATIONAL_PROTEIN_MODIFICATION	PTPRR|CARD14|TXK|MTMR7|DUSP4|DUSP6|SIK1|EGFR|CCL2|IP6K3|AURKC|WNK2|STK17A|BMP4|PTPN13|CBLC|MAP3K10|MAP3K13|CDKL1|IRAK3|UST|BMX|PRKD1|PRKN
grey	115	MSigDB.M198	PID_SYNDECAN_1_PATHWAY (MSigDB)	MSigDB|MSigDB C2: curated gene sets|MSigDB C2: curated gene sets - CP	2.90519e-05	0.344497	0.000899471	7	0.00598802	0.000767408	7.80292	1175	1169	0.152174	46	PID_SYNDECAN_1_PATHWAY	COL7A1|COL4A3|COL4A4|COL14A1|MMP7|HGF|COL17A1
magenta	1	MSigDB.M5835	SIGNAL_TRANSDUCTION (MSigDB)	MSigDB|MSigDB C5: GO gene sets|MSigDB C5: GO gene sets - BP	2.97391e-06	0.0352646	0.000129174	9	0.2	0.0272597	7.33684	45	45	0.00550796	1634	SIGNAL_TRANSDUCTION	TICAM2|AXL|ADRA1B|CD70|CD59|WLS|PTPRG|GNG12|F2RL1
magenta	2	MSigDB.M5889	NABA_MATRISOME (MSigDB)	MSigDB|MSigDB C2: curated gene sets|MSigDB C2: curated gene sets - CP	1.09948e-05	0.130377	0.00039035	7	0.155556	0.0171499	9.07034	45	45	0.00680934	1028	NABA_MATRISOME	FBLN5|RSPO2|SRPX|COL4A6|PAMR1|PCSK5|CCBE1
magenta	3	MSigDB.M11874	CELL_CELL_SIGNALING (MSigDB)	MSigDB|MSigDB C5: GO gene sets|MSigDB C5: GO gene sets - BP	1.32788e-05	0.15746	0.000457733	5	0.111111	0.00673985	16.4857	45	45	0.0123762	404	CELL_CELL_SIGNALING	PCSK5|ADRA1B|EFNB2|CD70|TBX3
magenta	4	MSigDB.M5884	NABA_CORE_MATRISOME (MSigDB)	MSigDB|MSigDB C2: curated gene sets|MSigDB C2: curated gene sets - CP	5.56881e-05	0.660349	0.00157027	4	0.0888889	0.00458777	19.3752	45	45	0.0145455	275	NABA_CORE_MATRISOME	FBLN5|RSPO2|SRPX|COL4A6
magenta	5	MSigDB.M15809	CELL_MATRIX_ADHESION (MSigDB)	MSigDB|MSigDB C5: GO gene sets|MSigDB C5: GO gene sets - BP	0.000380796	1	0.00789419	2	0.0444444	0.000633946	70.1076	45	45	0.0526316	38	CELL_MATRIX_ADHESION	ITGA10|FBLN5
magenta	6	MSigDB.M15640	CELL_SUBSTRATE_ADHESION (MSigDB)	MSigDB|MSigDB C5: GO gene sets|MSigDB C5: GO gene sets - BP	0.000401188	1	0.00827354	2	0.0444444	0.000650629	68.31	45	45	0.0512821	39	CELL_SUBSTRATE_ADHESION	ITGA10|FBLN5
magenta	7	MSigDB.M3008	NABA_ECM_GLYCOPROTEINS (MSigDB)	MSigDB|MSigDB C2: curated gene sets|MSigDB C2: curated gene sets - CP	0.000441504	1	0.00902648	3	0.0666667	0.00326983	20.3884	45	45	0.0153061	196	NABA_ECM_GLYCOPROTEINS	FBLN5|RSPO2|SRPX
magenta	8	MSigDB.M18	PID_INTEGRIN1_PATHWAY (MSigDB)	MSigDB|MSigDB C2: curated gene sets|MSigDB C2: curated gene sets - CP	0.00114647	1	0.0204741	2	0.0444444	0.00110106	40.365	45	45	0.030303	66	PID_INTEGRIN1_PATHWAY	ITGA10|COL4A6
magenta	9	MSigDB.M7818	CELL_SURFACE_RECEPTOR_LINKED_SIGNAL_TRANSDUCTION_GO_0007166 (MSigDB)	MSigDB|MSigDB C5: GO gene sets|MSigDB C5: GO gene sets - BP	0.00136361	1	0.0236398	4	0.0888889	0.0106937	8.31229	45	45	0.00624025	641	CELL_SURFACE_RECEPTOR_LINKED_SIGNAL_TRANSDUCTION_GO_0007166	PTPRG|ADRA1B|CD59|F2RL1
magenta	10	MSigDB.M13464	PROTEIN_KINASE_CASCADE (MSigDB)	MSigDB|MSigDB C5: GO gene sets|MSigDB C5: GO gene sets - BP	0.00140916	1	0.0243584	3	0.0666667	0.00488806	13.6387	45	45	0.0102389	293	PROTEIN_KINASE_CASCADE	TICAM2|WLS|ADRA1B
pink	1	MSigDB.M5889	NABA_MATRISOME (MSigDB)	MSigDB|MSigDB C2: curated gene sets|MSigDB C2: curated gene sets - CP	1.54202e-17	1.82853e-13	4.2524e-15	20	0.238095	0.0171499	13.8832	84	84	0.0194553	1028	NABA_MATRISOME	ABI3BP|ECM2|EFEMP1|FRAS1|PCOLCE2|SLIT3|SVEP1|TNN|OGN|PODN|PRG4|CLEC10A|LGALS2|SEMA3D|SEMA6D|ADAMTS15|ANGPTL1|CHRDL1|FGF2|PDGFD
pink	2	MSigDB.M5884	NABA_CORE_MATRISOME (MSigDB)	MSigDB|MSigDB C2: curated gene sets|MSigDB C2: curated gene sets - CP	2.14152e-13	2.53942e-09	4.03082e-11	11	0.130952	0.00458777	28.5438	84	84	0.04	275	NABA_CORE_MATRISOME	ABI3BP|ECM2|EFEMP1|FRAS1|PCOLCE2|SLIT3|SVEP1|TNN|OGN|PODN|PRG4
pink	3	MSigDB.M3008	NABA_ECM_GLYCOPROTEINS (MSigDB)	MSigDB|MSigDB C2: curated gene sets|MSigDB C2: curated gene sets - CP	3.98936e-10	4.73058e-06	5.23265e-08	8	0.0952381	0.00326983	29.1263	84	84	0.0408163	196	NABA_ECM_GLYCOPROTEINS	ABI3BP|ECM2|EFEMP1|FRAS1|PCOLCE2|SLIT3|SVEP1|TNN
pink	4	MSigDB.M5885	NABA_MATRISOME_ASSOCIATED (MSigDB)	MSigDB|MSigDB C2: curated gene sets|MSigDB C2: curated gene sets - CP	1.18157e-06	0.0140111	5.83794e-05	9	0.107143	0.0125621	8.52903	84	84	0.0119522	753	NABA_MATRISOME_ASSOCIATED	CLEC10A|LGALS2|SEMA3D|SEMA6D|ADAMTS15|ANGPTL1|CHRDL1|FGF2|PDGFD
pink	5	MSigDB.M7481	SYSTEM_PROCESS (MSigDB)	MSigDB|MSigDB C5: GO gene sets|MSigDB C5: GO gene sets - BP	1.3437e-06	0.0159336	6.45086e-05	8	0.0952381	0.00939241	10.1399	84	84	0.0142096	563	SYSTEM_PROCESS	PTGS1|CDH23|SLC8A1|HSPB7|EFEMP1|PDE7B|AQP9|MEOX2
pink	6	MSigDB.M12777	MULTICELLULAR_ORGANISMAL_DEVELOPMENT (MSigDB)	MSigDB|MSigDB C5: GO gene sets|MSigDB C5: GO gene sets - BP	2.213e-06	0.0262418	9.94008e-05	10	0.119048	0.0175003	6.80262	84	84	0.00953289	1049	MULTICELLULAR_ORGANISMAL_DEVELOPMENT	FGF2|GHR|MEOX2|MEOX1|GATA6|LSAMP|BOC|SNCA|EFNB3|SLIT3
pink	7	MSigDB.M17660	TRANSMEMBRANE_RECEPTOR_PROTEIN_TYROSINE_KINASE_SIGNALING_PATHWAY (MSigDB)	MSigDB|MSigDB C5: GO gene sets|MSigDB C5: GO gene sets - BP	6.05928e-06	0.0718509	0.000243562	4	0.047619	0.00138467	34.3901	84	84	0.0481928	83	TRANSMEMBRANE_RECEPTOR_PROTEIN_TYROSINE_KINASE_SIGNALING_PATHWAY	EFNB3|ROR1|NTRK3|GFRA2
pink	8	MSigDB.M5882	NABA_PROTEOGLYCANS (MSigDB)	MSigDB|MSigDB C2: curated gene sets|MSigDB C2: curated gene sets - CP	1.68201e-05	0.199453	0.000561838	3	0.0357143	0.000583898	61.1653	84	84	0.0857143	35	NABA_PROTEOGLYCANS	OGN|PODN|PRG4
pink	9	MSigDB.M11617	SYSTEM_DEVELOPMENT (MSigDB)	MSigDB|MSigDB C5: GO gene sets|MSigDB C5: GO gene sets - BP	2.92325e-05	0.346639	0.000902706	8	0.0952381	0.0143639	6.63039	84	84	0.00929152	861	SYSTEM_DEVELOPMENT	FGF2|GHR|GATA6|LSAMP|BOC|SNCA|EFNB3|SLIT3
pink	10	MSigDB.M284	ENZYME_LINKED_RECEPTOR_PROTEIN_SIGNALING_PATHWAY (MSigDB)	MSigDB|MSigDB C5: GO gene sets|MSigDB C5: GO gene sets - BP	4.75706e-05	0.564092	0.00136916	4	0.047619	0.00233559	20.3884	84	84	0.0285714	140	ENZYME_LINKED_RECEPTOR_PROTEIN_SIGNALING_PATHWAY	EFNB3|ROR1|NTRK3|GFRA2
purple	1	MSigDB.M285	PID_HNF3A_PATHWAY (MSigDB)	MSigDB|MSigDB C2: curated gene sets|MSigDB C2: curated gene sets - CP	2.76826e-08	0.000328261	2.24135e-06	4	0.0952381	0.000734043	129.745	42	42	0.0909091	44	PID_HNF3A_PATHWAY	VTN|CYP2C18|C4BPB|SERPINA1
purple	2	MSigDB.M10930	REGULATION_OF_BIOLOGICAL_QUALITY (MSigDB)	MSigDB|MSigDB C5: GO gene sets|MSigDB C5: GO gene sets - BP	0.000213499	1	0.00489685	4	0.0952381	0.00699009	13.6247	42	42	0.00954654	419	REGULATION_OF_BIOLOGICAL_QUALITY	AGTR1|C4BPB|AURKA|HPX
purple	3	MSigDB.M5889	NABA_MATRISOME (MSigDB)	MSigDB|MSigDB C2: curated gene sets|MSigDB C2: curated gene sets - CP	0.000738651	1	0.0141501	5	0.119048	0.0171499	6.94159	42	42	0.00486381	1028	NABA_MATRISOME	LRG1|VTN|HPX|ITIH3|SERPINA1
purple	4	MSigDB.M10859	CELLULAR_CATION_HOMEOSTASIS (MSigDB)	MSigDB|MSigDB C5: GO gene sets|MSigDB C5: GO gene sets - BP	0.00254677	1	0.039068	2	0.047619	0.00176838	26.9281	42	42	0.0188679	106	CELLULAR_CATION_HOMEOSTASIS	AGTR1|HPX
purple	5	MSigDB.M7087	CATION_HOMEOSTASIS (MSigDB)	MSigDB|MSigDB C5: GO gene sets|MSigDB C5: GO gene sets - BP	0.00269009	1	0.0410502	2	0.047619	0.00181842	26.187	42	42	0.0183486	109	CATION_HOMEOSTASIS	AGTR1|HPX
purple	6	MSigDB.M14716	ION_HOMEOSTASIS (MSigDB)	MSigDB|MSigDB C5: GO gene sets|MSigDB C5: GO gene sets - BP	0.00374	1	0.0536912	2	0.047619	0.00215208	22.127	42	42	0.0155039	129	ION_HOMEOSTASIS	AGTR1|HPX
purple	7	MSigDB.M5826	CELLULAR_HOMEOSTASIS (MSigDB)	MSigDB|MSigDB C5: GO gene sets|MSigDB C5: GO gene sets - BP	0.00482263	1	0.0655811	2	0.047619	0.00245237	19.4176	42	42	0.0136054	147	CELLULAR_HOMEOSTASIS	AGTR1|HPX
purple	8	MSigDB.M14872	SECOND_MESSENGER_MEDIATED_SIGNALING (MSigDB)	MSigDB|MSigDB C5: GO gene sets|MSigDB C5: GO gene sets - BP	0.00521191	1	0.0695977	2	0.047619	0.00255247	18.6561	42	42	0.0130719	153	SECOND_MESSENGER_MEDIATED_SIGNALING	AGTR1|CALCR
purple	9	MSigDB.M17520	CHEMICAL_HOMEOSTASIS (MSigDB)	MSigDB|MSigDB C5: GO gene sets|MSigDB C5: GO gene sets - BP	0.00534478	1	0.0711318	2	0.047619	0.00258583	18.4154	42	42	0.0129032	155	CHEMICAL_HOMEOSTASIS	AGTR1|HPX
purple	10	MSigDB.M4382	POSITIVE_REGULATION_OF_CATALYTIC_ACTIVITY (MSigDB)	MSigDB|MSigDB C5: GO gene sets|MSigDB C5: GO gene sets - BP	0.00603234	1	0.0785198	2	0.047619	0.00275266	17.2993	42	42	0.0121212	165	POSITIVE_REGULATION_OF_CATALYTIC_ACTIVITY	APOC2|CALCR
red	1	MSigDB.M5889	NABA_MATRISOME (MSigDB)	MSigDB|MSigDB C2: curated gene sets|MSigDB C2: curated gene sets - CP	1.80579e-39	2.14131e-35	2.67663e-36	38	0.35514	0.0171499	20.708	108	107	0.036965	1028	NABA_MATRISOME	CILP|COMP|DPT|EDIL3|ELN|FBLN1|IGFBP7|LAMA2|LTBP2|SMOC2|SPON1|COL10A1|COL8A1|COL8A2|DCN|LUM|OMD|PRELP|CLEC4G|PLXDC2|PLXNC1|SDC2|ADAMTSL2|CTSK|F13A1|TIMP3|CCL13|CXCL12|FGF1|FGF14|FGF7|IGF1|ISM1|MEGF10|PDGFC|SFRP4|WNT2|WNT5A
red	2	MSigDB.M5884	NABA_CORE_MATRISOME (MSigDB)	MSigDB|MSigDB C2: curated gene sets|MSigDB C2: curated gene sets - CP	3.71757e-23	4.40829e-19	1.76332e-20	18	0.168224	0.00458777	36.668	108	107	0.0654545	275	NABA_CORE_MATRISOME	CILP|COMP|DPT|EDIL3|ELN|FBLN1|IGFBP7|LAMA2|LTBP2|SMOC2|SPON1|COL10A1|COL8A1|COL8A2|DCN|LUM|OMD|PRELP
red	3	MSigDB.M5885	NABA_MATRISOME_ASSOCIATED (MSigDB)	MSigDB|MSigDB C2: curated gene sets|MSigDB C2: curated gene sets - CP	6.43129e-18	7.62622e-14	1.90655e-15	20	0.186916	0.0125621	14.8793	108	107	0.0265604	753	NABA_MATRISOME_ASSOCIATED	CLEC4G|PLXDC2|PLXNC1|SDC2|ADAMTSL2|CTSK|F13A1|TIMP3|CCL13|CXCL12|FGF1|FGF14|FGF7|IGF1|ISM1|MEGF10|PDGFC|SFRP4|WNT2|WNT5A
red	4	MSigDB.M12666	ANATOMICAL_STRUCTURE_DEVELOPMENT (MSigDB)	MSigDB|MSigDB C5: GO gene sets|MSigDB C5: GO gene sets - BP	2.43264e-14	2.88462e-10	5.24476e-12	19	0.17757	0.0168997	10.5073	108	107	0.0187562	1013	ANATOMICAL_STRUCTURE_DEVELOPMENT	TAGLN|FGF7|FGF1|PKD2|IGF1|COL10A1|GLI1|PDGFC|COMP|UNC5C|MYH11|CORIN|DCN|PRELP|ELN|LAMA2|SGCD|FGF14|WNT5A
red	5	MSigDB.M3008	NABA_ECM_GLYCOPROTEINS (MSigDB)	MSigDB|MSigDB C2: curated gene sets|MSigDB C2: curated gene sets - CP	8.11149e-14	9.6186e-10	1.63027e-11	11	0.102804	0.00326983	31.4401	108	107	0.0561224	196	NABA_ECM_GLYCOPROTEINS	CILP|COMP|DPT|EDIL3|ELN|FBLN1|IGFBP7|LAMA2|LTBP2|SMOC2|SPON1
red	6	MSigDB.M12777	MULTICELLULAR_ORGANISMAL_DEVELOPMENT (MSigDB)	MSigDB|MSigDB C5: GO gene sets|MSigDB C5: GO gene sets - BP	5.52781e-13	6.55488e-09	9.78341e-11	18	0.168224	0.0175003	9.61268	108	107	0.0171592	1049	MULTICELLULAR_ORGANISMAL_DEVELOPMENT	TAGLN|FGF7|FGF1|PKD2|IGF1|COL10A1|GLI1|PDGFC|COMP|UNC5C|MYH11|DCN|PRELP|ELN|LAMA2|SFRP4|SGCD|FGF14
red	7	MSigDB.M5883	NABA_SECRETED_FACTORS (MSigDB)	MSigDB|MSigDB C2: curated gene sets|MSigDB C2: curated gene sets - CP	1.60329e-12	1.90118e-08	2.71597e-10	12	0.11215	0.00573888	19.5421	108	107	0.0348837	344	NABA_SECRETED_FACTORS	CCL13|CXCL12|FGF1|FGF14|FGF7|IGF1|ISM1|MEGF10|PDGFC|SFRP4|WNT2|WNT5A
red	8	MSigDB.M5412	ORGAN_DEVELOPMENT (MSigDB)	MSigDB|MSigDB C5: GO gene sets|MSigDB C5: GO gene sets - BP	2.33928e-12	2.77391e-08	3.74853e-10	14	0.130841	0.00952588	13.7353	108	107	0.0245184	571	ORGAN_DEVELOPMENT	TAGLN|FGF7|PKD2|IGF1|UNC5C|MYH11|DCN|COL10A1|PRELP|ELN|LAMA2|GLI1|SGCD|COMP
red	9	MSigDB.M11617	SYSTEM_DEVELOPMENT (MSigDB)	MSigDB|MSigDB C5: GO gene sets|MSigDB C5: GO gene sets - BP	3.68289e-12	4.36717e-08	5.8229e-10	16	0.149533	0.0143639	10.4103	108	107	0.018583	861	SYSTEM_DEVELOPMENT	TAGLN|FGF7|PKD2|IGF1|COL10A1|GLI1|PDGFC|COMP|UNC5C|MYH11|DCN|PRELP|ELN|LAMA2|SGCD|FGF14
red	10	MSigDB.M3330	ANATOMICAL_STRUCTURE_MORPHOGENESIS (MSigDB)	MSigDB|MSigDB C5: GO gene sets|MSigDB C5: GO gene sets - BP	2.85294e-08	0.000338302	2.27048e-06	9	0.0841121	0.00627273	13.4092	108	107	0.0239362	376	ANATOMICAL_STRUCTURE_MORPHOGENESIS	ELN|GLI1|FGF1|PKD2|UNC5C|WNT5A|CORIN|DCN|COMP
red	11	MSigDB.M160	PID_AVB3_INTEGRIN_PATHWAY (MSigDB)	MSigDB|MSigDB C2: curated gene sets|MSigDB C2: curated gene sets - CP	2.57684e-07	0.00305562	1.60822e-05	5	0.046729	0.00125121	37.347	108	107	0.0666667	75	PID_AVB3_INTEGRIN_PATHWAY	COL8A2|IGF1|COL8A1|COL10A1|EDIL3
red	12	MSigDB.M5882	NABA_PROTEOGLYCANS (MSigDB)	MSigDB|MSigDB C2: curated gene sets|MSigDB C2: curated gene sets - CP	4.81417e-07	0.00570864	2.65518e-05	4	0.0373832	0.000583898	64.0235	108	107	0.114286	35	NABA_PROTEOGLYCANS	DCN|LUM|OMD|PRELP
red	13	MSigDB.M774	MUSCLE_DEVELOPMENT (MSigDB)	MSigDB|MSigDB C5: GO gene sets|MSigDB C5: GO gene sets - BP	7.56406e-07	0.00896946	3.89977e-05	5	0.046729	0.0015515	30.1186	108	107	0.0537634	93	MUSCLE_DEVELOPMENT	TAGLN|SGCD|IGF1|LAMA2|MYH11
red	14	MSigDB.M10584	SKELETAL_DEVELOPMENT (MSigDB)	MSigDB|MSigDB C5: GO gene sets|MSigDB C5: GO gene sets - BP	1.25619e-06	0.0148959	6.13001e-05	5	0.046729	0.00171833	27.1944	108	107	0.0485437	103	SKELETAL_DEVELOPMENT	COL10A1|PRELP|GLI1|COMP|IGF1
red	15	MSigDB.M5835	SIGNAL_TRANSDUCTION (MSigDB)	MSigDB|MSigDB C5: GO gene sets|MSigDB C5: GO gene sets - BP	1.35501e-06	0.0160678	6.47894e-05	14	0.130841	0.0272597	4.7998	108	107	0.00856793	1634	SIGNAL_TRANSDUCTION	IL7R|IGF1|MAML2|DDR2|LTBP2|CCL13|FGF14|PTPRD|CXCL12|PRKG1|GLI1|HTR2A|SFRP4|WNT5A
red	16	MSigDB.M7481	SYSTEM_PROCESS (MSigDB)	MSigDB|MSigDB C5: GO gene sets|MSigDB C5: GO gene sets - BP	8.32036e-06	0.0986629	0.000317244	8	0.0747664	0.00939241	7.96029	108	107	0.0142096	563	SYSTEM_PROCESS	SSPN|HTR2A|CXCL12|MYH11|CORIN|ELN|KCNMB1|LUM
turquoise	1	MSigDB.M9669	CELL_CYCLE_GO_0007049 (MSigDB)	MSigDB|MSigDB C5: GO gene sets|MSigDB C5: GO gene sets - BP	5.17511e-60	6.13664e-56	6.13664e-56	53	0.147222	0.00525508	28.0152	360	360	0.168254	315	CELL_CYCLE_GO_0007049	XRCC2|DDX11|CCNA2|CDCA5|POLE|SKP2|ESPL1|MAD2L1|ZWINT|NEK2|CHEK1|NDC80|CDC20|RAD54L|RAD54B|CDT1|CCNE2|CEP250|CDC7|CDC6|TPX2|RAD51|NCAPH|CDC45|BUB1|BIRC5|CDKN3|PRC1|DBF4|DTYMK|KNTC1|TTK|PKMYT1|TIMELESS|ANLN|PLK1|POLD1|E2F1|KIF23|KIF2C|DLGAP5|KIF11|KIF15|NUSAP1|MCM2|UBE2C|BUB1B|KPNA2|CENPF|CENPE|CDC25C|RACGAP1|CDC25A
turquoise	2	MSigDB.M17773	CELL_CYCLE_PROCESS (MSigDB)	MSigDB|MSigDB C5: GO gene sets|MSigDB C5: GO gene sets - BP	1.11198e-59	1.31858e-55	6.59292e-56	46	0.127778	0.00321978	39.6853	360	360	0.238342	193	CELL_CYCLE_PROCESS	XRCC2|DDX11|CDCA5|CCNA2|POLE|SKP2|ESPL1|MAD2L1|ZWINT|NEK2|CHEK1|NDC80|RAD54L|RAD54B|CEP250|CDC7|CDC6|TPX2|RAD51|NCAPH|BUB1|BIRC5|CDKN3|PRC1|DBF4|KNTC1|TTK|PKMYT1|TIMELESS|ANLN|PLK1|POLD1|E2F1|KIF23|KIF2C|DLGAP5|KIF11|KIF15|NUSAP1|UBE2C|BUB1B|KPNA2|CENPF|CENPE|RACGAP1|CDC25C
turquoise	3	MSigDB.M8083	CELL_CYCLE_PHASE (MSigDB)	MSigDB|MSigDB C5: GO gene sets|MSigDB C5: GO gene sets - BP	2.90303e-55	3.44242e-51	1.14747e-51	42	0.116667	0.00283607	41.1367	360	360	0.247059	170	CELL_CYCLE_PHASE	XRCC2|DBF4|KNTC1|PKMYT1|TTK|DDX11|CDCA5|CCNA2|POLE|SKP2|ESPL1|MAD2L1|TIMELESS|ZWINT|NEK2|CHEK1|ANLN|NDC80|RAD54L|PLK1|POLD1|RAD54B|E2F1|KIF2C|DLGAP5|CDC7|CDC6|KIF11|KIF15|TPX2|NUSAP1|UBE2C|RAD51|BUB1B|KPNA2|NCAPH|BUB1|CENPF|BIRC5|CENPE|CDC25C|CDKN3
turquoise	4	MSigDB.M1396	MITOTIC_CELL_CYCLE (MSigDB)	MSigDB|MSigDB C5: GO gene sets|MSigDB C5: GO gene sets - BP	5.88675e-52	6.98051e-48	1.74513e-48	39	0.108333	0.00255247	42.4426	360	360	0.254902	153	MITOTIC_CELL_CYCLE	PRC1|DBF4|KNTC1|TTK|PKMYT1|DDX11|CCNA2|CDCA5|POLE|SKP2|ESPL1|MAD2L1|ZWINT|NEK2|ANLN|NDC80|PLK1|POLD1|E2F1|KIF23|KIF2C|CEP250|DLGAP5|CDC7|CDC6|KIF11|KIF15|TPX2|NUSAP1|UBE2C|BUB1B|KPNA2|NCAPH|BUB1|CENPF|BIRC5|CENPE|CDKN3|CDC25C
turquoise	5	MSigDB.M12426	M_PHASE (MSigDB)	MSigDB|MSigDB C5: GO gene sets|MSigDB C5: GO gene sets - BP	2.62933e-44	3.11786e-40	5.19643e-41	32	0.0888889	0.00190184	46.7384	360	360	0.280702	114	M_PHASE	XRCC2|KNTC1|PKMYT1|TTK|DDX11|CCNA2|CDCA5|ESPL1|MAD2L1|ZWINT|NEK2|CHEK1|ANLN|NDC80|RAD54L|PLK1|RAD54B|KIF2C|DLGAP5|KIF11|KIF15|TPX2|NUSAP1|UBE2C|RAD51|BUB1B|KPNA2|NCAPH|BUB1|BIRC5|CENPE|CDC25C
turquoise	6	MSigDB.M10824	M_PHASE_OF_MITOTIC_CELL_CYCLE (MSigDB)	MSigDB|MSigDB C5: GO gene sets|MSigDB C5: GO gene sets - BP	2.55709e-37	3.0322e-33	3.36911e-34	26	0.0722222	0.00141804	50.9311	360	360	0.305882	85	M_PHASE_OF_MITOTIC_CELL_CYCLE	KNTC1|TTK|PKMYT1|KIF2C|DDX11|DLGAP5|CDCA5|CCNA2|KIF11|KIF15|TPX2|NUSAP1|ESPL1|UBE2C|MAD2L1|ZWINT|BUB1B|NEK2|ANLN|NCAPH|BUB1|BIRC5|NDC80|CENPE|CDC25C|PLK1
turquoise	7	MSigDB.M2454	MITOSIS (MSigDB)	MSigDB|MSigDB C5: GO gene sets|MSigDB C5: GO gene sets - BP	6.93758e-36	8.22659e-32	8.22659e-33	25	0.0694444	0.00136799	50.7639	360	360	0.304878	82	MITOSIS	KNTC1|PKMYT1|TTK|KIF2C|DDX11|CCNA2|CDCA5|KIF11|KIF15|TPX2|NUSAP1|ESPL1|UBE2C|MAD2L1|ZWINT|BUB1B|NEK2|ANLN|NCAPH|BUB1|CENPE|NDC80|BIRC5|CDC25C|PLK1
turquoise	8	MSigDB.M129	PID_PLK1_PATHWAY (MSigDB)	MSigDB|MSigDB C2: curated gene sets|MSigDB C2: curated gene sets - CP	1.37754e-30	1.63348e-26	1.0497e-27	19	0.0527778	0.000767408	68.774	360	360	0.413043	46	PID_PLK1_PATHWAY	CENPE|PLK1|CDC25C|SPC24|BUB1B|ERCC6L|CDK1|CLSPN|CCNB1|NDC80|KIF20A|INCENP|CENPU|ECT2|SGO1|CDC20|TPX2|PRC1|BUB1
turquoise	9	MSigDB.M17815	DNA_METABOLIC_PROCESS (MSigDB)	MSigDB|MSigDB C5: GO gene sets|MSigDB C5: GO gene sets - BP	2.94423e-25	3.49126e-21	1.58694e-22	27	0.075	0.00428748	17.4928	360	360	0.105058	257	DNA_METABOLIC_PROCESS	XRCC2|POLE|ORC1|RFC3|RFC4|CHEK1|POLQ|DNMT3B|RECQL4|RAD54L|RAD54B|CDT1|TOP2A|CDC6|RAD51|CDC45|DBF4|BLM|POLE2|HELLS|PIF1|BRCA1|POLD1|TDG|MCM2|KPNA2|EXO1
turquoise	10	MSigDB.M13170	REGULATION_OF_CELL_CYCLE (MSigDB)	MSigDB|MSigDB C5: GO gene sets|MSigDB C5: GO gene sets - BP	1.45446e-23	1.7247e-19	7.18625e-21	23	0.0638889	0.00303627	21.0419	360	360	0.126374	182	REGULATION_OF_CELL_CYCLE	KNTC1|PKMYT1|TTK|CCNA2|MAD2L1|TIMELESS|ZWINT|NEK2|ANLN|CHEK1|CDT1|CCNE2|CDC7|CDC6|NUSAP1|UBE2C|BUB1B|CDC45|BUB1|BIRC5|CDKN3|CDC25C|CDC25A
turquoise	11	MSigDB.M2057	NUCLEOBASENUCLEOSIDENUCLEOTIDE_AND_NUCLEIC_ACID_METABOLIC_PROCESS (MSigDB)	MSigDB|MSigDB C5: GO gene sets|MSigDB C5: GO gene sets - BP	1.18467e-22	1.40479e-18	5.40302e-20	46	0.127778	0.0207534	6.15696	360	360	0.0369775	1244	NUCLEOBASENUCLEOSIDENUCLEOTIDE_AND_NUCLEIC_ACID_METABOLIC_PROCESS	MED27|RECQL4|EZH2|DBF4|SNRPD1|TIMELESS|HELLS|BRIP1|E2F1|E2F2|EXO1|TK1|RAD51|BLM|BRCA1|TYMS|XRCC2|ORC1|DNMT3B|CDC6|CDC45|TRIP13|POLE2|POLD1|TDG|HMGA1|PTTG1|POLE|RFC3|UHRF1|RFC4|CHEK1|POLQ|RAD54L|RAD54B|CDT1|TOP2A|MRPL12|SNRPB|GCLC|PIF1|SOX12|MCM2|KPNA2|NFIX|CENPF
turquoise	12	MSigDB.M14	PID_AURORA_B_PATHWAY (MSigDB)	MSigDB|MSigDB C2: curated gene sets|MSigDB C2: curated gene sets - CP	8.11616e-22	9.62414e-18	3.5645e-19	14	0.0388889	0.000650629	59.7712	360	360	0.358974	39	PID_AURORA_B_PATHWAY	KIF23|NCAPH|SGO1|BIRC5|KIF2C|CDCA8|RACGAP1|INCENP|BUB1|NDC80|NCAPG|AURKB|KIF20A|CENPA
turquoise	13	MSigDB.M15879	ORGANELLE_ORGANIZATION_AND_BIOGENESIS (MSigDB)	MSigDB|MSigDB C5: GO gene sets|MSigDB C5: GO gene sets - BP	1.60009e-21	1.89738e-17	6.77637e-19	30	0.0833333	0.00789096	10.5606	360	360	0.0634249	473	ORGANELLE_ORGANIZATION_AND_BIOGENESIS	CDCA5|ESPL1|ZWINT|KIF4A|RAC3|NDC80|SYNE1|EZH2|MAST1|PRC1|ANLN|HELLS|ARHGDIB|SUV39H2|KIF23|KIF2C|KIF11|NUSAP1|HMGA1|DDX11|CHAF1A|CEP250|TOP2A|NCAPH|MRPL12|TTK|PIF1|KPNA2|CENPE|RACGAP1
turquoise	14	MSigDB.M642	REGULATION_OF_MITOSIS (MSigDB)	MSigDB|MSigDB C5: GO gene sets|MSigDB C5: GO gene sets - BP	1.87571e-21	2.22421e-17	7.66971e-19	14	0.0388889	0.000683995	56.8556	360	360	0.341463	41	REGULATION_OF_MITOSIS	NEK2|KNTC1|PKMYT1|TTK|ANLN|BUB1|CCNA2|NUSAP1|BIRC5|UBE2C|CDC25C|MAD2L1|ZWINT|BUB1B
turquoise	15	MSigDB.M5383	BIOPOLYMER_METABOLIC_PROCESS (MSigDB)	MSigDB|MSigDB C5: GO gene sets|MSigDB C5: GO gene sets - BP	3.02764e-21	3.59018e-17	1.19673e-18	51	0.141667	0.0280938	5.04263	360	360	0.030285	1684	BIOPOLYMER_METABOLIC_PROCESS	EZH2|SNRPD1|E2F1|E2F2|RAD51|BLM|BRCA1|CDC6|MAST1|CDC45|ECE2|POLE2|PLK4|POLD1|TDG|HMGA1|PTTG1|CDT1|SNRPB|PIF1|SOX12|KPNA2|NFIX|MED27|RECQL4|DBF4|HELLS|BRIP1|EXO1|DSP|UBE2C|XRCC2|ORC1|DNMT3B|TRIP13|UCHL1|POLE|UHRF1|RFC3|RFC4|CHEK1|POLQ|CDC20|RAD54L|RAD54B|TOP2A|MRPL12|B3GNT8|B3GNT5|MCM2|HASPIN
turquoise	16	MSigDB.M46	PID_ATR_PATHWAY (MSigDB)	MSigDB|MSigDB C2: curated gene sets|MSigDB C2: curated gene sets - CP	7.50943e-20	8.90468e-16	2.69839e-17	13	0.0361111	0.000650629	55.5019	360	360	0.333333	39	PID_ATR_PATHWAY	CDC25C|CLSPN|CDC6|RFC5|MCM2|CDC25A|TIMELESS|PLK1|RFC3|RAD51|RFC4|CHEK1|CCNA2
turquoise	17	MSigDB.M5226	INTERPHASE (MSigDB)	MSigDB|MSigDB C5: GO gene sets|MSigDB C5: GO gene sets - BP	1.18416e-19	1.40418e-15	4.12994e-17	15	0.0416667	0.00113443	36.7292	360	360	0.220588	68	INTERPHASE	E2F1|DBF4|DDX11|CDCA5|CDC7|CDC6|POLE|SKP2|TIMELESS|KPNA2|CENPF|BIRC5|CDKN3|CDC25C|POLD1
turquoise	18	MSigDB.M19628	CHROMOSOME_SEGREGATION (MSigDB)	MSigDB|MSigDB C5: GO gene sets|MSigDB C5: GO gene sets - BP	3.71438e-19	4.40451e-15	1.22348e-16	12	0.0333333	0.000533849	62.4396	360	360	0.375	32	CHROMOSOME_SEGREGATION	NCAPH|DDX11|INCENP|TOP2A|CDCA5|NUSAP1|CENPF|CENPE|ESPL1|NDC80|BRCA1|ZWINT
turquoise	19	MSigDB.M10740	INTERPHASE_OF_MITOTIC_CELL_CYCLE (MSigDB)	MSigDB|MSigDB C5: GO gene sets|MSigDB C5: GO gene sets - BP	1.3818e-18	1.63853e-14	4.31193e-16	14	0.0388889	0.00103433	37.598	360	360	0.225806	62	INTERPHASE_OF_MITOTIC_CELL_CYCLE	E2F1|DBF4|DDX11|CDCA5|CDC7|CDC6|POLE|SKP2|KPNA2|CENPF|BIRC5|CDC25C|CDKN3|POLD1
turquoise	20	MSigDB.M14894	CELL_CYCLE_CHECKPOINT_GO_0000075 (MSigDB)	MSigDB|MSigDB C5: GO gene sets|MSigDB C5: GO gene sets - BP	1.69923e-18	2.01495e-14	5.16654e-16	13	0.0361111	0.000800774	45.0953	360	360	0.270833	48	CELL_CYCLE_CHECKPOINT_GO_0000075	KNTC1|TTK|CHEK1|CDT1|CCNE2|CDC45|BUB1|CCNA2|CDC6|BIRC5|MAD2L1|ZWINT|BUB1B
turquoise	21	MSigDB.M176	PID_FOXM1_PATHWAY (MSigDB)	MSigDB|MSigDB C2: curated gene sets|MSigDB C2: curated gene sets - CP	8.80396e-18	1.04397e-13	2.54628e-15	12	0.0333333	0.000667312	49.9517	360	360	0.3	40	PID_FOXM1_PATHWAY	FOXM1|CENPF|PLK1|CDK1|CENPA|CCNB2|SKP2|BIRC5|AURKB|CCNA2|CCNB1|NEK2
turquoise	22	MSigDB.M16210	CELL_PROLIFERATION_GO_0008283 (MSigDB)	MSigDB|MSigDB C5: GO gene sets|MSigDB C5: GO gene sets - BP	1.93584e-17	2.29552e-13	5.21709e-15	27	0.075	0.00855827	8.76345	360	360	0.0526316	513	CELL_PROLIFERATION_GO_0008283	SKP2|MKI67|CDC7|CDC6|TPX2|IL6R|BUB1|TIMELESS|HELLS|PLK1|E2F1|GPC4|KIF2C|KIF15|TRAIP|CDC25C|CDC25A|DDX11|UHRF1|CHEK1|CDKN3|DTYMK|TTK|CSE1L|BRCA1|BUB1B|RACGAP1
turquoise	23	MSigDB.M40	PID_E2F_PATHWAY (MSigDB)	MSigDB|MSigDB C2: curated gene sets|MSigDB C2: curated gene sets - CP	2.03089e-17	2.40823e-13	5.35162e-15	14	0.0388889	0.00123453	31.5011	360	360	0.189189	74	PID_E2F_PATHWAY	E2F1|E2F7|RRM2|CDC6|CDK1|E2F2|MYBL2|CDC25A|BRCA1|ORC1|CCNE2|TK1|CCNA2|TYMS
turquoise	24	MSigDB.M12578	CHROMOSOME_ORGANIZATION_AND_BIOGENESIS (MSigDB)	MSigDB|MSigDB C5: GO gene sets|MSigDB C5: GO gene sets - BP	1.57277e-15	1.86499e-11	3.80611e-13	15	0.0416667	0.00206867	20.1418	360	360	0.120968	124	CHROMOSOME_ORGANIZATION_AND_BIOGENESIS	DDX11|CDCA5|ESPL1|ZWINT|HELLS|PIF1|NDC80|SUV39H2|CHAF1A|EZH2|TOP2A|NUSAP1|HMGA1|NCAPH|CENPE
turquoise	25	MSigDB.M1	PID_FANCONI_PATHWAY (MSigDB)	MSigDB|MSigDB C2: curated gene sets|MSigDB C2: curated gene sets - CP	4.51861e-15	5.35817e-11	1.05062e-12	11	0.0305556	0.000784091	38.9694	360	360	0.234043	47	PID_FANCONI_PATHWAY	UBE2T|BRCA1|CHEK1|RFC3|FANCI|FANCB|BRIP1|RFC4|H2AFX|BLM|RFC5
turquoise	26	MSigDB.M13636	RESPONSE_TO_DNA_DAMAGE_STIMULUS (MSigDB)	MSigDB|MSigDB C5: GO gene sets|MSigDB C5: GO gene sets - BP	4.64358e-15	5.50636e-11	1.05892e-12	16	0.0444444	0.00270261	16.445	360	360	0.0987654	162	RESPONSE_TO_DNA_DAMAGE_STIMULUS	XRCC2|CCNA2|POLE|RFC3|BLM|CHEK1|POLE2|POLQ|RECQL4|RAD54L|BRCA1|POLD1|TDG|RAD54B|RAD51|EXO1
turquoise	27	MSigDB.M6658	RESPONSE_TO_ENDOGENOUS_STIMULUS (MSigDB)	MSigDB|MSigDB C5: GO gene sets|MSigDB C5: GO gene sets - BP	7.97953e-15	9.46213e-11	1.78531e-12	17	0.0472222	0.00333656	14.153	360	360	0.085	200	RESPONSE_TO_ENDOGENOUS_STIMULUS	XRCC2|CCNA2|POLE|RFC3|CHEK1|POLQ|RECQL4|RAD54L|RAD54B|RAD51|GCLC|BLM|POLE2|BRCA1|POLD1|TDG|EXO1
turquoise	28	MSigDB.M5962	MITOTIC_SISTER_CHROMATID_SEGREGATION (MSigDB)	MSigDB|MSigDB C5: GO gene sets|MSigDB C5: GO gene sets - BP	1.93265e-14	2.29174e-10	4.24396e-12	8	0.0222222	0.000266925	83.2528	360	360	0.5	16	MITOTIC_SISTER_CHROMATID_SEGREGATION	NUSAP1|ESPL1|CENPE|NDC80|NCAPH|DDX11|ZWINT|CDCA5
turquoise	29	MSigDB.M536	SISTER_CHROMATID_SEGREGATION (MSigDB)	MSigDB|MSigDB C5: GO gene sets|MSigDB C5: GO gene sets - BP	3.63152e-14	4.30625e-10	7.68973e-12	8	0.0222222	0.000283607	78.3556	360	360	0.470588	17	SISTER_CHROMATID_SEGREGATION	NUSAP1|CENPE|NDC80|ESPL1|NCAPH|DDX11|ZWINT|CDCA5
turquoise	30	MSigDB.M18229	DNA_REPAIR (MSigDB)	MSigDB|MSigDB C5: GO gene sets|MSigDB C5: GO gene sets - BP	4.14251e-14	4.91219e-10	8.61787e-12	14	0.0388889	0.00208535	18.6486	360	360	0.112	125	DNA_REPAIR	XRCC2|POLE|RFC3|BLM|POLE2|POLQ|RECQL4|RAD54L|BRCA1|POLD1|TDG|RAD54B|RAD51|EXO1
turquoise	31	MSigDB.M16148	DNA_REPLICATION (MSigDB)	MSigDB|MSigDB C5: GO gene sets|MSigDB C5: GO gene sets - BP	6.15852e-14	7.30278e-10	1.2591e-11	13	0.0361111	0.00170164	21.2213	360	360	0.127451	102	DNA_REPLICATION	DBF4|POLE|ORC1|RFC3|RFC4|POLE2|POLD1|CDT1|CDC6|MCM2|RAD51|CDC45|EXO1
turquoise	32	MSigDB.M8627	MITOTIC_CELL_CYCLE_CHECKPOINT (MSigDB)	MSigDB|MSigDB C5: GO gene sets|MSigDB C5: GO gene sets - BP	2.87586e-11	3.41019e-07	4.26274e-09	7	0.0194444	0.000350339	55.5019	360	360	0.333333	21	MITOTIC_CELL_CYCLE_CHECKPOINT	KNTC1|TTK|MAD2L1|ZWINT|BUB1|BUB1B|CCNA2
turquoise	33	MSigDB.M6657	CYTOSKELETON_ORGANIZATION_AND_BIOGENESIS (MSigDB)	MSigDB|MSigDB C5: GO gene sets|MSigDB C5: GO gene sets - BP	4.49662e-11	5.33209e-07	6.4242e-09	14	0.0388889	0.00347002	11.2071	360	360	0.0673077	208	CYTOSKELETON_ORGANIZATION_AND_BIOGENESIS	KIF4A|RAC3|CEP250|MAST1|PRC1|TTK|ANLN|ARHGDIB|KIF23|KIF2C|KIF11|NUSAP1|KPNA2|RACGAP1
turquoise	34	MSigDB.M18489	DNA_RECOMBINATION (MSigDB)	MSigDB|MSigDB C5: GO gene sets|MSigDB C5: GO gene sets - BP	4.01561e-10	4.76171e-06	5.23265e-08	8	0.0222222	0.000784091	28.3414	360	360	0.170213	47	DNA_RECOMBINATION	BLM|CHEK1|EXO1|RAD54L|BRCA1|RAD51|RAD54B|KPNA2
turquoise	35	MSigDB.M242	PID_AURORA_A_PATHWAY (MSigDB)	MSigDB|MSigDB C2: curated gene sets|MSigDB C2: curated gene sets - CP	6.17642e-10	7.324e-06	7.96087e-08	7	0.0194444	0.000517167	37.598	360	360	0.225806	31	PID_AURORA_A_PATHWAY	BRCA1|BIRC5|AURKB|TPX2|DLGAP5|TACC3|CENPA
turquoise	36	MSigDB.M12709	CYTOKINESIS (MSigDB)	MSigDB|MSigDB C5: GO gene sets|MSigDB C5: GO gene sets - BP	1.14338e-09	1.35582e-05	1.38349e-07	6	0.0166667	0.000316973	52.5807	360	360	0.315789	19	CYTOKINESIS	PRC1|NUSAP1|ANLN|BIRC5|RACGAP1|INCENP
turquoise	37	MSigDB.M18074	DNA_DEPENDENT_DNA_REPLICATION (MSigDB)	MSigDB|MSigDB C5: GO gene sets|MSigDB C5: GO gene sets - BP	1.73068e-09	2.05224e-05	1.99246e-07	8	0.0222222	0.000934236	23.7865	360	360	0.142857	56	DNA_DEPENDENT_DNA_REPLICATION	CDT1|CDC6|ORC1|RAD51|RFC3|RFC4|CDC45|EXO1
turquoise	38	MSigDB.M1727	CELL_DIVISION (MSigDB)	MSigDB|MSigDB C5: GO gene sets|MSigDB C5: GO gene sets - BP	2.26369e-09	2.68429e-05	2.53235e-07	6	0.0166667	0.000350339	47.573	360	360	0.285714	21	CELL_DIVISION	PRC1|NUSAP1|BIRC5|ANLN|RACGAP1|INCENP
turquoise	39	MSigDB.M14874	RESPONSE_TO_STRESS (MSigDB)	MSigDB|MSigDB C5: GO gene sets|MSigDB C5: GO gene sets - BP	2.76128e-09	3.27432e-05	3.03178e-07	18	0.05	0.00847486	5.8998	360	360	0.0354331	508	RESPONSE_TO_STRESS	XRCC2|CCNA2|RECQL4|POLE2|POLD1|TDG|EXO1|POLE|RFC3|CHEK1|POLQ|RAD54L|RAD54B|RAD51|GCLC|BLM|BRCA1|MGLL
turquoise	40	MSigDB.M3606	REGULATION_OF_CYCLIN_DEPENDENT_PROTEIN_KINASE_ACTIVITY (MSigDB)	MSigDB|MSigDB C5: GO gene sets|MSigDB C5: GO gene sets - BP	7.11475e-09	8.43668e-05	7.21083e-07	7	0.0194444	0.00071736	27.1056	360	360	0.162791	43	REGULATION_OF_CYCLIN_DEPENDENT_PROTEIN_KINASE_ACTIVITY	PKMYT1|CHEK1|CCNE2|CDC6|CDC25C|CDKN3|CDC25A
turquoise	41	MSigDB.M17032	REGULATION_OF_NUCLEOBASENUCLEOSIDENUCLEOTIDE_AND_NUCLEIC_ACID_METABOLIC_PROCESS (MSigDB)	MSigDB|MSigDB C5: GO gene sets|MSigDB C5: GO gene sets - BP	9.9087e-09	0.000117497	9.17948e-07	19	0.0527778	0.01031	5.1191	360	360	0.0307443	618	REGULATION_OF_NUCLEOBASENUCLEOSIDENUCLEOTIDE_AND_NUCLEIC_ACID_METABOLIC_PROCESS	MED27|EZH2|CDC6|CDC45|TIMELESS|HELLS|BRIP1|E2F1|HMGA1|UHRF1|CDT1|RAD51|MRPL12|GCLC|PIF1|BRCA1|SOX12|KPNA2|CENPF
turquoise	42	MSigDB.M1178	G1_S_TRANSITION_OF_MITOTIC_CELL_CYCLE (MSigDB)	MSigDB|MSigDB C5: GO gene sets|MSigDB C5: GO gene sets - BP	1.19787e-08	0.000142043	1.07608e-06	6	0.0166667	0.000450435	37.0012	360	360	0.222222	27	G1_S_TRANSITION_OF_MITOTIC_CELL_CYCLE	DBF4|CDCA5|CDC7|POLE|SKP2|CDKN3
turquoise	43	MSigDB.M19	PID_P73PATHWAY (MSigDB)	MSigDB|MSigDB C2: curated gene sets|MSigDB C2: curated gene sets - CP	2.81909e-08	0.000334288	2.2587e-06	8	0.0222222	0.00131794	16.8613	360	360	0.101266	79	PID_P73PATHWAY	CCNB1|CCNA2|CDK1|PLK1|RAD51|CHEK1|CCNE2|BUB1
turquoise	44	MSigDB.M4758	MICROTUBULE_BASED_PROCESS (MSigDB)	MSigDB|MSigDB C5: GO gene sets|MSigDB C5: GO gene sets - BP	3.79155e-08	0.000449602	2.90066e-06	8	0.0222222	0.00136799	16.2444	360	360	0.097561	82	MICROTUBULE_BASED_PROCESS	KIF23|PRC1|TTK|KIF2C|KIF11|NUSAP1|KPNA2|KIF4A
turquoise	45	MSigDB.M6460	ESTABLISHMENT_OF_ORGANELLE_LOCALIZATION (MSigDB)	MSigDB|MSigDB C5: GO gene sets|MSigDB C5: GO gene sets - BP	6.10633e-08	0.000724088	4.49744e-06	5	0.0138889	0.00030029	46.2515	360	360	0.277778	18	ESTABLISHMENT_OF_ORGANELLE_LOCALIZATION	NUSAP1|CENPF|BIRC5|CENPE|CDCA5
turquoise	46	MSigDB.M2261	MICROTUBULE_CYTOSKELETON_ORGANIZATION_AND_BIOGENESIS (MSigDB)	MSigDB|MSigDB C5: GO gene sets|MSigDB C5: GO gene sets - BP	6.30768e-08	0.000747965	4.58874e-06	6	0.0166667	0.000583898	28.5438	360	360	0.171429	35	MICROTUBULE_CYTOSKELETON_ORGANIZATION_AND_BIOGENESIS	KIF23|PRC1|TTK|KIF2C|KIF11|NUSAP1
turquoise	47	MSigDB.M2717	DNA_PACKAGING (MSigDB)	MSigDB|MSigDB C5: GO gene sets|MSigDB C5: GO gene sets - BP	6.30768e-08	0.000747965	4.58874e-06	6	0.0166667	0.000583898	28.5438	360	360	0.171429	35	DNA_PACKAGING	NCAPH|CDCA5|TOP2A|HELLS|NUSAP1|CHAF1A
turquoise	48	MSigDB.M2825	MITOTIC_SPINDLE_ORGANIZATION_AND_BIOGENESIS (MSigDB)	MSigDB|MSigDB C5: GO gene sets|MSigDB C5: GO gene sets - BP	2.61144e-07	0.00309665	1.61284e-05	4	0.0111111	0.000166828	66.6022	360	360	0.4	10	MITOTIC_SPINDLE_ORGANIZATION_AND_BIOGENESIS	KIF23|KIF11|PRC1|TTK
turquoise	49	MSigDB.M11637	CHROMOSOME_CONDENSATION (MSigDB)	MSigDB|MSigDB C5: GO gene sets|MSigDB C5: GO gene sets - BP	2.61144e-07	0.00309665	1.61284e-05	4	0.0111111	0.000166828	66.6022	360	360	0.4	10	CHROMOSOME_CONDENSATION	NCAPH|NUSAP1|TOP2A|CDCA5
turquoise	50	MSigDB.M16357	DNA_INTEGRITY_CHECKPOINT (MSigDB)	MSigDB|MSigDB C5: GO gene sets|MSigDB C5: GO gene sets - BP	2.94078e-07	0.00348718	1.7883e-05	5	0.0138889	0.000400387	34.6887	360	360	0.208333	24	DNA_INTEGRITY_CHECKPOINT	CDC6|CHEK1|CDT1|CDC45|CCNA2
turquoise	51	MSigDB.M7262	REGULATION_OF_DNA_METABOLIC_PROCESS (MSigDB)	MSigDB|MSigDB C5: GO gene sets|MSigDB C5: GO gene sets - BP	3.00905e-07	0.00356813	1.82048e-05	6	0.0166667	0.000750726	22.2007	360	360	0.133333	45	REGULATION_OF_DNA_METABOLIC_PROCESS	CDT1|CDC45|CDC6|PIF1|RAD51|KPNA2
turquoise	52	MSigDB.M15993	ORGANELLE_LOCALIZATION (MSigDB)	MSigDB|MSigDB C5: GO gene sets|MSigDB C5: GO gene sets - BP	3.65788e-07	0.00433751	2.14728e-05	5	0.0138889	0.00041707	33.3011	360	360	0.2	25	ORGANELLE_LOCALIZATION	CDCA5|CENPF|NUSAP1|CENPE|BIRC5
turquoise	53	MSigDB.M18881	SPINDLE_ORGANIZATION_AND_BIOGENESIS (MSigDB)	MSigDB|MSigDB C5: GO gene sets|MSigDB C5: GO gene sets - BP	4.08422e-07	0.00484307	2.351e-05	4	0.0111111	0.000183511	60.5475	360	360	0.363636	11	SPINDLE_ORGANIZATION_AND_BIOGENESIS	KIF23|KIF11|PRC1|TTK
turquoise	54	MSigDB.M9753	REGULATION_OF_CELLULAR_METABOLIC_PROCESS (MSigDB)	MSigDB|MSigDB C5: GO gene sets|MSigDB C5: GO gene sets - BP	4.16241e-07	0.00493578	2.36627e-05	19	0.0527778	0.0131294	4.01983	360	360	0.0241423	787	REGULATION_OF_CELLULAR_METABOLIC_PROCESS	MED27|EZH2|TIMELESS|HELLS|BRIP1|E2F1|RAD51|BRCA1|CDC6|CDC45|HMGA1|UHRF1|CDT1|MRPL12|GCLC|PIF1|SOX12|KPNA2|CENPF
turquoise	55	MSigDB.M1068	REGULATION_OF_METABOLIC_PROCESS (MSigDB)	MSigDB|MSigDB C5: GO gene sets|MSigDB C5: GO gene sets - BP	5.21707e-07	0.0061864	2.8378e-05	19	0.0527778	0.0133296	3.95946	360	360	0.0237797	799	REGULATION_OF_METABOLIC_PROCESS	MED27|EZH2|TIMELESS|HELLS|BRIP1|E2F1|RAD51|BRCA1|CDC6|CDC45|HMGA1|UHRF1|CDT1|MRPL12|GCLC|PIF1|SOX12|KPNA2|CENPF
turquoise	56	MSigDB.M3686	SA_REG_CASCADE_OF_CYCLIN_EXPR (MSigDB)	MSigDB|MSigDB C2: curated gene sets|MSigDB C2: curated gene sets - CP	8.76537e-07	0.010394	4.46093e-05	4	0.0111111	0.000216876	51.2325	360	360	0.307692	13	SA_REG_CASCADE_OF_CYCLIN_EXPR	E2F2|E2F1|CCNA2|CCNE2
turquoise	57	MSigDB.M18369	S_PHASE (MSigDB)	MSigDB|MSigDB C5: GO gene sets|MSigDB C5: GO gene sets - BP	1.22133e-06	0.0144825	5.98452e-05	4	0.0111111	0.000233559	47.573	360	360	0.285714	14	S_PHASE	CDC7|DDX11|TIMELESS|POLD1
turquoise	58	MSigDB.M7108	ESTABLISHMENT_OF_LOCALIZATION (MSigDB)	MSigDB|MSigDB C5: GO gene sets|MSigDB C5: GO gene sets - BP	1.82236e-06	0.0216095	8.45537e-05	19	0.0527778	0.014514	3.63633	360	360	0.0218391	870	ESTABLISHMENT_OF_LOCALIZATION	ZWINT|KIF4A|TONSL|SLC22A3|BIRC5|KIF20A|KCNK5|CDCA5|SLC7A5|SLC34A2|CACNA2D1|NUSAP1|SYT1|ABCC3|ABCC2|ABCC6|KPNA2|CENPF|CENPE
turquoise	59	MSigDB.M84	PID_ATM_PATHWAY (MSigDB)	MSigDB|MSigDB C2: curated gene sets|MSigDB C2: curated gene sets - CP	1.83254e-06	0.0217303	8.45537e-05	5	0.0138889	0.000567215	24.4861	360	360	0.147059	34	PID_ATM_PATHWAY	H2AFX|CDC25A|CDC25C|BLM|BRCA1
turquoise	60	MSigDB.M17093	MEIOTIC_CELL_CYCLE (MSigDB)	MSigDB|MSigDB C5: GO gene sets|MSigDB C5: GO gene sets - BP	2.12746e-06	0.0252274	9.66566e-05	5	0.0138889	0.000583898	23.7865	360	360	0.142857	35	MEIOTIC_CELL_CYCLE	XRCC2|CHEK1|RAD54L|RAD51|RAD54B
turquoise	61	MSigDB.M3528	DNA_REPLICATION_INITIATION (MSigDB)	MSigDB|MSigDB C5: GO gene sets|MSigDB C5: GO gene sets - BP	2.19959e-06	0.0260827	9.94008e-05	4	0.0111111	0.000266925	41.6264	360	360	0.25	16	DNA_REPLICATION_INITIATION	CDC6|ORC1|CDT1|CDC45
turquoise	62	MSigDB.M14519	TRANSCRIPTION (MSigDB)	MSigDB|MSigDB C5: GO gene sets|MSigDB C5: GO gene sets - BP	4.12364e-06	0.0488982	0.000172177	17	0.0472222	0.0125621	3.75909	360	360	0.0225764	753	TRANSCRIPTION	MED27|EZH2|TRIP13|TIMELESS|HELLS|BRIP1|E2F1|E2F2|HMGA1|PTTG1|UHRF1|MRPL12|GCLC|BRCA1|SOX12|NFIX|CENPF
turquoise	63	MSigDB.M15115	NEGATIVE_REGULATION_OF_NUCLEOBASENUCLEOSIDENUCLEOTIDE_AND_NUCLEIC_ACID_METABOLIC_PROCESS (MSigDB)	MSigDB|MSigDB C5: GO gene sets|MSigDB C5: GO gene sets - BP	6.10395e-06	0.0723807	0.000244529	9	0.025	0.00352007	7.10213	360	360	0.042654	211	NEGATIVE_REGULATION_OF_NUCLEOBASENUCLEOSIDENUCLEOTIDE_AND_NUCLEIC_ACID_METABOLIC_PROCESS	CDT1|CDC6|CDC45|TIMELESS|GCLC|HELLS|BRCA1|E2F1|CENPF
turquoise	64	MSigDB.M9312	REGULATION_OF_TRANSFERASE_ACTIVITY (MSigDB)	MSigDB|MSigDB C5: GO gene sets|MSigDB C5: GO gene sets - BP	6.61817e-06	0.0784783	0.000261594	8	0.0222222	0.00268593	8.27357	360	360	0.0496894	161	REGULATION_OF_TRANSFERASE_ACTIVITY	PKMYT1|CHEK1|PIF1|CCNE2|CDC6|CDC25C|CDKN3|CDC25A
turquoise	65	MSigDB.M66	PID_MYC_ACTIV_PATHWAY (MSigDB)	MSigDB|MSigDB C2: curated gene sets|MSigDB C2: curated gene sets - CP	8.64913e-06	0.102561	0.000327672	6	0.0166667	0.00131794	12.646	360	360	0.0759494	79	PID_MYC_ACTIV_PATHWAY	TK1|HMGA1|CDC25A|BIRC5|CAD|CCNB1
turquoise	66	MSigDB.M9875	NEGATIVE_REGULATION_OF_CELLULAR_PROCESS (MSigDB)	MSigDB|MSigDB C5: GO gene sets|MSigDB C5: GO gene sets - BP	1.09108e-05	0.12938	0.000389699	15	0.0416667	0.0107771	3.86623	360	360	0.0232198	646	NEGATIVE_REGULATION_OF_CELLULAR_PROCESS	TONSL|CDC6|CDK1|CDC45|TIMELESS|HELLS|ARHGDIB|E2F1|CHEK1|CDT1|BIRC5|CDKN3|GCLC|BRCA1|CENPF
turquoise	67	MSigDB.M10154	SA_G2_AND_M_PHASES (MSigDB)	MSigDB|MSigDB C2: curated gene sets|MSigDB C2: curated gene sets - CP	1.17647e-05	0.139505	0.000412738	3	0.00833333	0.000133462	62.4396	360	360	0.375	8	SA_G2_AND_M_PHASES	CDK1|CDC25A|CHEK1
turquoise	68	MSigDB.M8652	CELLULAR_COMPONENT_ASSEMBLY (MSigDB)	MSigDB|MSigDB C5: GO gene sets|MSigDB C5: GO gene sets - BP	1.5301e-05	0.18144	0.000522881	10	0.0277778	0.00497147	5.58743	360	360	0.033557	298	CELLULAR_COMPONENT_ASSEMBLY	SYT1|MED27|CHAF1A|RAD51|SNRPD1|ANLN|HELLS|E2F2|HMGA1|MAPK8IP2
turquoise	69	MSigDB.M9021	CHROMATIN_ASSEMBLY_OR_DISASSEMBLY (MSigDB)	MSigDB|MSigDB C5: GO gene sets|MSigDB C5: GO gene sets - BP	1.72302e-05	0.204316	0.000570714	4	0.0111111	0.000433753	25.6162	360	360	0.153846	26	CHROMATIN_ASSEMBLY_OR_DISASSEMBLY	HELLS|HMGA1|SUV39H2|CHAF1A
turquoise	70	MSigDB.M2937	NEGATIVE_REGULATION_OF_BIOLOGICAL_PROCESS (MSigDB)	MSigDB|MSigDB C5: GO gene sets|MSigDB C5: GO gene sets - BP	1.87987e-05	0.222915	0.00061409	15	0.0416667	0.0112943	3.68919	360	360	0.0221566	677	NEGATIVE_REGULATION_OF_BIOLOGICAL_PROCESS	TONSL|CDC6|CDK1|CDC45|TIMELESS|HELLS|ARHGDIB|E2F1|CHEK1|CDT1|BIRC5|CDKN3|GCLC|BRCA1|CENPF
turquoise	71	MSigDB.M8184	NEGATIVE_REGULATION_OF_CELLULAR_METABOLIC_PROCESS (MSigDB)	MSigDB|MSigDB C5: GO gene sets|MSigDB C5: GO gene sets - BP	3.10292e-05	0.367944	0.000955698	9	0.025	0.00432084	5.78591	360	360	0.034749	259	NEGATIVE_REGULATION_OF_CELLULAR_METABOLIC_PROCESS	CDT1|CDC6|CDC45|TIMELESS|GCLC|HELLS|BRCA1|E2F1|CENPF
yellow	1	MSigDB.M18744	SEXUAL_REPRODUCTION (MSigDB)	MSigDB|MSigDB C5: GO gene sets|MSigDB C5: GO gene sets - BP	1.03978e-05	0.123297	0.000373628	5	0.0409836	0.00231891	17.6737	122	122	0.0359712	139	SEXUAL_REPRODUCTION	DNAJB13|NME5|FOXJ1|DNALI1|CCT6B
yellow	2	MSigDB.M5029	REPRODUCTION (MSigDB)	MSigDB|MSigDB C5: GO gene sets|MSigDB C5: GO gene sets - BP	1.85698e-05	0.220201	0.00060829	6	0.0491803	0.00442094	11.1244	122	122	0.0226415	265	REPRODUCTION	DNAJB13|NME5|DNALI1|CCT6B|SCGB1A1|FOXJ1
yellow	3	MSigDB.M9713	GAMETE_GENERATION (MSigDB)	MSigDB|MSigDB C5: GO gene sets|MSigDB C5: GO gene sets - BP	9.16691e-05	1	0.00241023	4	0.0327869	0.00190184	17.2396	122	122	0.0350877	114	GAMETE_GENERATION	DNAJB13|NME5|FOXJ1|CCT6B
yellow	4	MSigDB.M2579	ST_DIFFERENTIATION_PATHWAY_IN_PC12_CELLS (MSigDB)	MSigDB|MSigDB C2: curated gene sets|MSigDB C2: curated gene sets - CP	0.000109649	1	0.00278419	3	0.0245902	0.000750726	32.7552	122	122	0.0666667	45	ST_DIFFERENTIATION_PATHWAY_IN_PC12_CELLS	EGR3|MAPK10|EGR2
yellow	5	MSigDB.M52	REGULATION_OF_HEART_CONTRACTION (MSigDB)	MSigDB|MSigDB C5: GO gene sets|MSigDB C5: GO gene sets - BP	0.00119535	1	0.0211558	2	0.0163934	0.00041707	39.3062	122	122	0.08	25	REGULATION_OF_HEART_CONTRACTION	DES|KCNE1
yellow	6	MSigDB.M60	PID_NFAT_TFPATHWAY (MSigDB)	MSigDB|MSigDB C2: curated gene sets|MSigDB C2: curated gene sets - CP	0.00418315	1	0.0587028	2	0.0163934	0.000784091	20.9076	122	122	0.0425532	47	PID_NFAT_TFPATHWAY	EGR2|EGR3
yellow	7	MSigDB.M256	PID_TAP63_PATHWAY (MSigDB)	MSigDB|MSigDB C2: curated gene sets|MSigDB C2: curated gene sets - CP	0.00548641	1	0.0723668	2	0.0163934	0.000900871	18.1973	122	122	0.037037	54	PID_TAP63_PATHWAY	SPATA18|EGR2
yellow	8	MSigDB.M5889	NABA_MATRISOME (MSigDB)	MSigDB|MSigDB C2: curated gene sets|MSigDB C2: curated gene sets - CP	0.0189836	1	0.188532	6	0.0491803	0.0171499	2.86767	122	122	0.00583658	1028	NABA_MATRISOME	VWA3B|LGALS9|LGALS9C|BTC|CNTF|WIF1
yellow	9	MSigDB.M5885	NABA_MATRISOME_ASSOCIATED (MSigDB)	MSigDB|MSigDB C2: curated gene sets|MSigDB C2: curated gene sets - CP	0.0192597	1	0.190507	5	0.0409836	0.0125621	3.26247	122	122	0.00664011	753	NABA_MATRISOME_ASSOCIATED	LGALS9|LGALS9C|BTC|CNTF|WIF1
yellow	10	MSigDB.M16366	SPERMATID_DEVELOPMENT (MSigDB)	MSigDB|MSigDB C5: GO gene sets|MSigDB C5: GO gene sets - BP	0.0201691	1	0.194919	1	0.00819672	0.000166828	49.1328	122	122	0.1	10	SPERMATID_DEVELOPMENT	NME5
