# Supplementary material for: Differential expression of lung adenocarcinoma transcriptome with signature of tobacco exposure
Source: J Appl Genet. 2020 Jun 20;61(3):421–37. doi: 10.1007/s13353-020-00569-1 (PMC7413900; doi:10.1007/s13353-020-00569-1)
Supplement: Supplementary file 3 — (XLSX 80 kb). [file 13353_2020_569_MOESM3_ESM.xlsx]

## Sheet: Sheet1
GO.cluster	IC	GO.ID	term	definition	condition.genes_frequency	condition.pvalue	condition.-log10_pvalue	condition.Significant_genes	condition.Significant_genes_symbol
1	9.23	GO:1902969	mitotic DNA replication	NA	20% (3/15)	0.000116051	3.94	4171;5888;8318	MCM2;RAD51;CDC45
1	10.33	GO:0042023	DNA endoreduplication	Regulated re-replication of DNA within a single cell cycle, resulting in an increased cell ploidy. An example of this process occurs in the synthesis of Drosophila salivary gland cell polytene chromosomes.	40% (2/5)	0.000416297	3.38	144455;79733	E2F7;E2F8
1	7.69	GO:0033260	nuclear DNA replication	The DNA-dependent DNA replication that occurs in the nucleus of eukaryotic organisms as part of the cell cycle.	10% (6/60)	2.52283e-06	5.6	1763;4171;5427;5888;81620;8318	DNA2;MCM2;POLE2;RAD51;CDT1;CDC45
1	7.62	GO:0044786	cell cycle DNA replication	The DNA-dependent DNA replication that takes place as part of the cell cycle.	12.31% (8/65)	9.37597e-09	8.03	144455;1763;4171;5427;5888;79733;81620;8318	E2F7;DNA2;MCM2;POLE2;RAD51;E2F8;CDT1;CDC45
1	6.02	GO:0071897	DNA biosynthetic process	The cellular DNA metabolic process resulting in the formation of DNA, deoxyribonucleic acid, one of the two main types of nucleic acid, consisting of a long unbranched macromolecule formed from one or two strands of linked deoxyribonucleotides, the 3'-phosphate group of each constituent deoxyribonucleotide being joined in 3',5'-phosphodiester linkage to the 5'-hydroxyl group of the deoxyribose mo…	4.12% (8/194)	3.99071e-05	4.4	1063;10721;4751;5427;79075;80119;9212;9768	CENPF;POLQ;NEK2;POLE2;DSCC1;PIF1;AURKB;PCLAF
1	9.23	GO:0006268	DNA unwinding involved in DNA replication	The process in which interchain hydrogen bonds between two strands of DNA are broken or 'melted', generating unpaired template strands for DNA replication.	26.67% (4/15)	2.21291e-06	5.66	3159;4171;5888;641	HMGA1;MCM2;RAD51;BLM
1	8.64	GO:0006271	DNA strand elongation involved in DNA replication	The process in which a DNA strand is synthesized from template DNA during replication by the action of polymerases, which add nucleotides to the 3' end of the nascent DNA strand.	10% (2/20)	0.00742029	2.13	1763;51659	DNA2;GINS2
1	7.79	GO:0045005	DNA-dependent DNA replication maintenance of fidelity	A DNA metabolic process that prevents or corrects errors to ensure that DNA is replicated accurately. Errors can be corrected either by intrinsic DNA polymerase proofreading activity or via mismatch repair.	9.52% (4/42)	0.000158452	3.8	146956;1763;5888;641	EME1;DNA2;RAD51;BLM
1	8.15	GO:0006270	DNA replication initiation	The process in which DNA-dependent DNA replication is started; this begins with the ATP dependent loading of an initiator complex onto the DNA, this is followed by DNA melting and helicase activity. In bacteria, the gene products that enable the helicase activity are loaded after the initial melting and in archaea and eukaryotes, the gene products that enable the helicase activity are inactive wh…	16.22% (6/37)	1.32296e-07	6.88	4171;5427;55388;81620;8318;990	MCM2;POLE2;MCM10;CDT1;CDC45;CDC6
1	5.73	GO:0006260	DNA replication	The cellular metabolic process in which a cell duplicates one or more molecules of DNA. DNA replication begins when specific sequences, known as origins of replication, are recognized and bound by initiation proteins, and ends when the original DNA molecule has been completely duplicated and the copies topologically separated. The unit of replication usually corresponds to the genome of the cell,…	8.96% (24/268)	7.32838e-21	20.13	10721;1111;144455;146956;1763;3159;4171;51659;5427;55388;5888;6241;63967;641;79075;79733;80119;81620;8318;890;9156;9768;983;990	POLQ;CHEK1;E2F7;EME1;DNA2;HMGA1;MCM2;GINS2;POLE2;MCM10;RAD51;RRM2;CLSPN;BLM;DSCC1;E2F8;PIF1;CDT1;CDC45;CCNA2;EXO1;PCLAF;CDK1;CDC6
1	6.33	GO:0006261	DNA-dependent DNA replication	A DNA replication process that uses parental DNA as a template for the DNA-dependent DNA polymerases that synthesize the new strands.	10.74% (16/149)	2.06802e-15	14.68	10721;144455;146956;1763;3159;4171;51659;5427;55388;5888;641;79075;79733;81620;8318;990	POLQ;E2F7;EME1;DNA2;HMGA1;MCM2;GINS2;POLE2;MCM10;RAD51;BLM;DSCC1;E2F8;CDT1;CDC45;CDC6
2	8.6	GO:0001325	formation of extrachromosomal circular DNA	Excision from the chromosome and circularization of a region of chromosomal DNA, generally, but not always, via homologous recombination between direct tandem repeats.	21.43% (3/14)	9.32836e-05	4.03	1763;641;9156	DNA2;BLM;EXO1
2	3.85	GO:0006259	DNA metabolic process	Any cellular metabolic process involving deoxyribonucleic acid. This is one of the two main types of nucleic acid, consisting of a long, unbranched macromolecule formed from one, or more commonly, two, strands of linked deoxyribonucleotides.	3.18% (32/1006)	2.36172e-14	13.63	1063;10721;1111;113130;144455;146956;1763;3070;3159;4171;4751;51659;5427;55247;55388;5888;6241;63967;641;7153;7516;79075;79733;80119;81620;8318;890;9156;9212;9768;983;990	CENPF;POLQ;CHEK1;CDCA5;E2F7;EME1;DNA2;HELLS;HMGA1;MCM2;NEK2;GINS2;POLE2;NEIL3;MCM10;RAD51;RRM2;CLSPN;BLM;TOP2A;XRCC2;DSCC1;E2F8;PIF1;CDT1;CDC45;CCNA2;EXO1;AURKB;PCLAF;CDK1;CDC6
2	8.57	GO:0006266	DNA ligation	The re-formation of a broken phosphodiester bond in the DNA backbone, carried out by DNA ligase.	11.76% (2/17)	0.00537944	2.27	5888;7153	RAD51;TOP2A
2	7.63	GO:0035825	homologous recombination	A DNA recombination process that results in the equal exchange of genetic material between the recombining DNA molecules.	5.66% (3/53)	0.00499209	2.3	146956;5888;7153	EME1;RAD51;TOP2A
2	5.69	GO:0006310	DNA recombination	Any process in which a new genotype is formed by reassortment of genes resulting in gene combinations different from those that were present in the parents. In eukaryotes genetic recombination can occur by chromosome assortment, intrachromosomal recombination, or nonreciprocal interchromosomal recombination. Interchromosomal recombination occurs by crossing over. In bacteria it may occur by genet…	4.2% (12/286)	3.59312e-07	6.44	10721;1111;146956;4171;51659;5888;641;7153;7516;80119;8318;9156	POLQ;CHEK1;EME1;MCM2;GINS2;RAD51;BLM;TOP2A;XRCC2;PIF1;CDC45;EXO1
2	9.99	GO:0042148	strand invasion	The process in which the nucleoprotein complex (composed of the broken single-strand DNA and the recombinase) searches and identifies a region of homology in intact duplex DNA. The broken single-strand DNA displaces the like strand and forms Watson-Crick base pairs with its complement, forming a duplex in which each strand is from one of the two recombining DNA molecules.	40% (2/5)	0.000416297	3.38	5888;7516	RAD51;XRCC2
2	8.13	GO:0031297	replication fork processing	The process in which a DNA replication fork that has stalled is restored to a functional state and replication is restarted. The stalling may be due to DNA damage, DNA secondary structure, bound proteins, dNTP shortage, or other causes.	12.12% (4/33)	6.06017e-05	4.22	146956;1763;5888;641	EME1;DNA2;RAD51;BLM
2	5.8	GO:0006302	double-strand break repair	The repair of double-strand breaks in DNA via homologous and nonhomologous mechanisms to reform a continuous DNA helix.	4.45% (11/247)	6.31954e-07	6.2	10721;1111;113130;146956;1763;4171;51659;5888;641;7516;8318	POLQ;CHEK1;CDCA5;EME1;DNA2;MCM2;GINS2;RAD51;BLM;XRCC2;CDC45
2	4.58	GO:0006281	DNA repair	The process of restoring DNA after damage. Genomes are subject to damage by chemical and physical agents in the environment (e.g. UV and ionizing radiations, chemical mutagens, fungal and bacterial toxins, etc.) and by free radicals or alkylating agents endogenously generated in metabolism. DNA is also damaged because of errors during its replication. A variety of different DNA repair pathways ha…	3.49% (19/545)	2.17737e-09	8.66	10721;1111;113130;146956;1763;3159;4171;51659;5427;55247;5888;63967;641;7516;80119;8318;9156;9768;983	POLQ;CHEK1;CDCA5;EME1;DNA2;HMGA1;MCM2;GINS2;POLE2;NEIL3;RAD51;CLSPN;BLM;XRCC2;PIF1;CDC45;EXO1;PCLAF;CDK1
2	7.53	GO:0006284	base-excision repair	In base excision repair, an altered base is removed by a DNA glycosylase enzyme, followed by excision of the resulting sugar phosphate. The small gap left in the DNA helix is filled in by the sequential action of DNA polymerase and DNA ligase.	9.3% (4/43)	0.000173831	3.76	10721;1763;3159;55247	POLQ;DNA2;HMGA1;NEIL3
2	6.65	GO:0000725	recombinational repair	A DNA repair process that involves the exchange, reciprocal or nonreciprocal, of genetic material between the broken DNA molecule and a homologous region of DNA.	5.97% (8/134)	2.67e-06	5.57	10721;1111;4171;51659;5888;641;7516;8318	POLQ;CHEK1;MCM2;GINS2;RAD51;BLM;XRCC2;CDC45
2	6.67	GO:0000724	double-strand break repair via homologous recombination	The error-free repair of a double-strand break in DNA in which the broken DNA molecule is repaired using homologous sequences. A strand in the broken DNA searches for a homologous region in an intact chromosome to serve as the template for DNA synthesis. The restoration of two intact DNA molecules results in the exchange, reciprocal or nonreciprocal, of genetic material between the intact DNA mol…	6.02% (8/133)	2.52413e-06	5.6	10721;1111;4171;51659;5888;641;7516;8318	POLQ;CHEK1;MCM2;GINS2;RAD51;BLM;XRCC2;CDC45
2	9.54	GO:0000727	double-strand break repair via break-induced replication	The error-free repair of a double-strand break in DNA in which the centromere-proximal end of a broken chromosome searches for a homologous region in an intact chromosome. DNA synthesis initiates from the 3' end of the invading DNA strand, using the intact chromosome as the template, and progresses to the end of the chromosome.	27.27% (3/11)	4.28931e-05	4.37	4171;51659;8318	MCM2;GINS2;CDC45
3	8.6	GO:0090656	t-circle formation	A telomere maintenance process that results in the formation of a telomeric circle, or t-circle. A t-circle is an extrachromosomal duplex or single-stranded circular DNA molecule composed of t-arrays. T-circles are involved in the control of telomere length via alternative-lengthening of telomeres (ALT) pathway and telomere rapid deletion (TRD).	21.43% (3/14)	9.32836e-05	4.03	1763;641;9156	DNA2;BLM;EXO1
3	5.89	GO:0000723	telomere maintenance	Any process that contributes to the maintenance of proper telomeric length and structure by affecting and monitoring the activity of telomeric proteins, the length of telomeric DNA and the replication and repair of the DNA. These processes includes those that shorten, lengthen, replicate and repair the telomeric DNA sequences.	5% (8/160)	9.93578e-06	5	1763;4751;5427;5888;641;80119;9156;9212	DNA2;NEK2;POLE2;RAD51;BLM;PIF1;EXO1;AURKB
3	6.92	GO:0010833	telomere maintenance via telomere lengthening	Any process that contributes to the maintenance of proper telomeric length and structure by affecting and monitoring the activity of telomeric proteins and lengthening the telomeric DNA.	4.94% (4/81)	0.00193856	2.71	4751;5888;80119;9212	NEK2;RAD51;PIF1;AURKB
3	8.84	GO:1904355	positive regulation of telomere capping	NA	11.76% (2/17)	0.00537944	2.27	4751;9212	NEK2;AURKB
3	7.5	GO:0032210	regulation of telomere maintenance via telomerase	Any process that modulates the frequency, rate or extent of the addition of telomeric repeats by telomerase.	5.56% (3/54)	0.00526095	2.28	4751;80119;9212	NEK2;PIF1;AURKB
3	7.32	GO:1904356	regulation of telomere maintenance via telomere lengthening	NA	4.92% (3/61)	0.00738659	2.13	4751;80119;9212	NEK2;PIF1;AURKB
4	8.5	GO:0000083	regulation of transcription involved in G1/S transition of mitotic cell cycle	Any process that regulates transcription such that the target genes are involved in the transition between G1 and S phase of the mitotic cell cycle.	21.43% (6/28)	2.24847e-08	7.65	144455;1869;6241;81620;8318;990	E2F7;E2F1;RRM2;CDT1;CDC45;CDC6
4	8.94	GO:0031936	negative regulation of chromatin silencing	Any process that stops, prevents, or reduces the frequency, rate or extent of chromatin silencing.	10% (2/20)	0.00742029	2.13	29028;3159	ATAD2;HMGA1
4	7.03	GO:0006342	chromatin silencing	Repression of transcription by altering the structure of chromatin, e.g. by conversion of large regions of DNA into an inaccessible state often called heterochromatin.	3.67% (4/109)	0.00564139	2.25	29028;3070;3159;8318	ATAD2;HELLS;HMGA1;CDC45
4	8.25	GO:0031935	regulation of chromatin silencing	Any process that affects the rate, extent or location of chromatin silencing.	7.89% (3/38)	0.00192943	2.71	29028;3159;8318	ATAD2;HMGA1;CDC45
5	7.25	GO:2000573	positive regulation of DNA biosynthetic process	Any process that activates or increases the frequency, rate or extent of DNA biosynthetic process.	4.48% (3/67)	0.00955931	2.02	4751;79075;9212	NEK2;DSCC1;AURKB
5	8.22	GO:0045740	positive regulation of DNA replication	Any process that activates or increases the frequency, rate or extent of DNA replication.	13.51% (5/37)	3.97594e-06	5.4	144455;1763;79733;81620;983	E2F7;DNA2;E2F8;CDT1;CDK1
5	9.37	GO:2000105	positive regulation of DNA-dependent DNA replication	Any process that activates or increases the frequency, rate or extent of DNA-dependent DNA replication.	25% (3/12)	5.69192e-05	4.24	144455;79733;81620	E2F7;E2F8;CDT1
5	7.07	GO:0006275	regulation of DNA replication	Any process that modulates the frequency, rate or extent of DNA replication.	8.49% (9/106)	2.9694e-08	7.53	144455;1763;641;79075;79733;81620;890;983;990	E2F7;DNA2;BLM;DSCC1;E2F8;CDT1;CCNA2;CDK1;CDC6
5	7.87	GO:0090329	regulation of DNA-dependent DNA replication	Any process that modulates the rate, frequency, or extent of DNA-dependent DNA replication, the process in which new strands of DNA are synthesized, using parental DNA as a template for the DNA-dependent DNA polymerases that synthesize the new strands.	10.42% (5/48)	1.4753e-05	4.83	144455;641;79075;79733;81620	E2F7;BLM;DSCC1;E2F8;CDT1
5	7.76	GO:0051972	regulation of telomerase activity	Any process that modulates the frequency, rate or extent of telomerase activity, the catalysis of the reaction: deoxynucleoside triphosphate DNA(n) = diphosphate DNA(n�). Telomerases catalyze extension of the 3'- end of a DNA strand by one deoxynucleotide at a time using an internal RNA template that encodes the telomeric repeat sequence.	5.88% (3/51)	0.00447978	2.35	4751;80119;9212	NEK2;PIF1;AURKB
5	6.68	GO:2000278	regulation of DNA biosynthetic process	Any process that modulates the frequency, rate or extent of DNA biosynthetic process.	3.57% (4/112)	0.00620527	2.21	4751;79075;80119;9212	NEK2;DSCC1;PIF1;AURKB
5	3.87	GO:0045935	positive regulation of nucleobase-containing compound metabolic process	Any cellular process that activates or increases the frequency, rate or extent of the chemical reactions and pathways involving nucleobases, nucleosides, nucleotides and nucleic acids.	1.12% (21/1875)	0.0091555	2.04	1111;144455;1763;1869;1870;29028;3159;4605;4751;5888;641;7153;79075;79733;81620;84722;890;891;9212;9787;983	CHEK1;E2F7;DNA2;E2F1;E2F2;ATAD2;HMGA1;MYBL2;NEK2;RAD51;BLM;TOP2A;DSCC1;E2F8;CDT1;PSRC1;CCNA2;CCNB1;AURKB;DLGAP5;CDK1
5	6.07	GO:0051054	positive regulation of DNA metabolic process	Any process that activates or increases the frequency, rate or extent of the chemical reactions and pathways involving DNA.	3.95% (9/228)	1.82983e-05	4.74	144455;1763;4751;5888;79075;79733;81620;9212;983	E2F7;DNA2;NEK2;RAD51;DSCC1;E2F8;CDT1;AURKB;CDK1
5	7.96	GO:0010569	regulation of double-strand break repair via homologous recombination	Any process that modulates the frequency, rate or extent of the error-free repair of a double-strand break in DNA in which the broken DNA molecule is repaired using homologous sequences.	6.67% (3/45)	0.00313999	2.5	10721;1111;5888	POLQ;CHEK1;RAD51
5	7.01	GO:0000018	regulation of DNA recombination	Any process that modulates the frequency, rate or extent of DNA recombination, a DNA metabolic process in which a new genotype is formed by reassortment of genes resulting in gene combinations different from those that were present in the parents.	3.92% (4/102)	0.00446125	2.35	10721;1111;5888;641	POLQ;CHEK1;RAD51;BLM
5	5.31	GO:0051052	regulation of DNA metabolic process	Any process that modulates the frequency, rate or extent of the chemical reactions and pathways involving DNA.	3.53% (15/425)	1.08009e-07	6.97	10721;1111;144455;1763;4751;5888;641;79075;79733;80119;81620;890;9212;983;990	POLQ;CHEK1;E2F7;DNA2;NEK2;RAD51;BLM;DSCC1;E2F8;PIF1;CDT1;CCNA2;AURKB;CDK1;CDC6
6	5.12	GO:0010498	proteasomal protein catabolic process	The chemical reactions and pathways resulting in the breakdown of a protein or peptide by hydrolysis of its peptide bonds that is mediated by the proteasome.	2.11% (10/474)	0.00106691	2.97	11065;4085;5347;701;7345;891;9212;983;991;9928	UBE2C;MAD2L1;PLK1;BUB1B;UCHL1;CCNB1;AURKB;CDK1;CDC20;KIF14
6	4.66	GO:0051603	proteolysis involved in cellular protein catabolic process	The hydrolysis of a peptide bond or bonds within a protein as part of the chemical reactions and pathways resulting in the breakdown of a protein by individual cells.	1.57% (11/701)	0.00603337	2.22	11065;1515;4085;5347;701;7345;891;9212;983;991;9928	UBE2C;CTSV;MAD2L1;PLK1;BUB1B;UCHL1;CCNB1;AURKB;CDK1;CDC20;KIF14
6	7.46	GO:0031145	anaphase-promoting complex-dependent catabolic process	The chemical reactions and pathways resulting in the breakdown of a protein or peptide by hydrolysis of its peptide bonds, initiated by the covalent attachment of ubiquitin, with ubiquitin-protein ligation catalyzed by the anaphase-promoting complex, and mediated by the proteasome.	9.88% (8/81)	5.48161e-08	7.26	11065;4085;5347;701;891;9212;983;991	UBE2C;MAD2L1;PLK1;BUB1B;CCNB1;AURKB;CDK1;CDC20
6	5.36	GO:0043161	proteasome-mediated ubiquitin-dependent protein catabolic process	The chemical reactions and pathways resulting in the breakdown of a protein or peptide by hydrolysis of its peptide bonds, initiated by the covalent attachment of ubiquitin, and mediated by the proteasome.	2.38% (10/420)	0.00042085	3.38	11065;4085;5347;701;7345;891;9212;983;991;9928	UBE2C;MAD2L1;PLK1;BUB1B;UCHL1;CCNB1;AURKB;CDK1;CDC20;KIF14
6	4.88	GO:0006511	ubiquitin-dependent protein catabolic process	The chemical reactions and pathways resulting in the breakdown of a protein or peptide by hydrolysis of its peptide bonds, initiated by the covalent attachment of a ubiquitin group, or multiple ubiquitin groups, to the protein.	1.65% (10/606)	0.00623819	2.2	11065;4085;5347;701;7345;891;9212;983;991;9928	UBE2C;MAD2L1;PLK1;BUB1B;UCHL1;CCNB1;AURKB;CDK1;CDC20;KIF14
6	4.87	GO:0019941	modification-dependent protein catabolic process	The chemical reactions and pathways resulting in the breakdown of a protein or peptide by hydrolysis of its peptide bonds, initiated by the covalent modification of the target protein.	1.63% (10/612)	0.0066702	2.18	11065;4085;5347;701;7345;891;9212;983;991;9928	UBE2C;MAD2L1;PLK1;BUB1B;UCHL1;CCNB1;AURKB;CDK1;CDC20;KIF14
6	4.85	GO:0043632	modification-dependent macromolecule catabolic process	The chemical reactions and pathways resulting in the breakdown of a macromolecule, initiated by covalent modification of the target molecule.	1.61% (10/623)	0.00752253	2.12	11065;4085;5347;701;7345;891;9212;983;991;9928	UBE2C;MAD2L1;PLK1;BUB1B;UCHL1;CCNB1;AURKB;CDK1;CDC20;KIF14
6	1.74	GO:0044260	cellular macromolecule metabolic process	The chemical reactions and pathways involving macromolecules, any molecule of high relative molecular mass, the structure of which essentially comprises the multiple repetition of units derived, actually or conceptually, from molecules of low relative molecular mass, as carried out by individual cells.	0.88% (70/7960)	0.000346103	3.46	1062;1063;10721;10733;11065;1111;113130;144455;146956;1515;157313;1763;1832;1869;1870;1894;22974;22983;27085;29028;3070;3159;332;4085;4171;4605;4751;51659;5217;5347;5427;55247;55388;5888;6241;63967;641;699;701;7153;7272;7345;7516;79075;79733;79929;80119;81610;81620;8318;83903;84722;84733;890;891;8970;9088;9133;9156;9212;94032;9768;9787;983;9833;990;991;9928;993;995	CENPE;CENPF;POLQ;PLK4;UBE2C;CHEK1;CDCA5;E2F7;EME1;CTSV;CDCA2;DNA2;DSP;E2F1;E2F2;ECT2;TPX2;MAST1;MTBP;ATAD2;HELLS;HMGA1;BIRC5;MAD2L1;MCM2;MYBL2;NEK2;GINS2;PFN2;PLK1;POLE2;NEIL3;MCM10;RAD51;RRM2;CLSPN;BLM;BUB1;BUB1B;TOP2A;TTK;UCHL1;XRCC2;DSCC1;E2F8;MAP6D1;PIF1;FAM83D;CDT1;CDC45;HASPIN;PSRC1;CBX2;CCNA2;CCNB1;H2BC11;PKMYT1;CCNB2;EXO1;AURKB;CAMK2N2;PCLAF;DLGAP5;CDK1;MELK;CDC6;CDC20;KIF14;CDC25A;CDC25C
7	9.86	GO:0035405	histone-threonine phosphorylation	The modification of histones by addition of a phosphate group to a threonine residue.	28.57% (2/7)	0.000866787	3.06	1111;83903	CHEK1;HASPIN
7	8	GO:0016572	histone phosphorylation	The modification of histones by addition of phosphate groups.	15.79% (6/38)	1.56273e-07	6.81	1111;83903;890;891;9212;983	CHEK1;HASPIN;CCNA2;CCNB1;AURKB;CDK1
7	9.3	GO:0035404	histone-serine phosphorylation	The modification of histones by addition of a phosphate group to a serine residue.	18.18% (2/11)	0.00223176	2.65	891;9212	CCNB1;AURKB
7	2.72	GO:0036211	protein modification process	The covalent alteration of one or more amino acids occurring in proteins, peptides and nascent polypeptides (co-translational, post-translational modifications). Includes the modification of charged tRNAs that are destined to occur in a protein (pre-translation modification).	1.04% (42/4038)	0.000579061	3.24	1062;10733;11065;1111;157313;1832;1894;22974;22983;27085;332;4085;4751;5217;5347;5888;63967;641;699;701;7272;7345;79075;79929;81610;83903;84722;890;891;8970;9088;9133;9212;94032;9787;983;9833;990;991;9928;993;995	CENPE;PLK4;UBE2C;CHEK1;CDCA2;DSP;ECT2;TPX2;MAST1;MTBP;BIRC5;MAD2L1;NEK2;PFN2;PLK1;RAD51;CLSPN;BLM;BUB1;BUB1B;TTK;UCHL1;DSCC1;MAP6D1;FAM83D;HASPIN;PSRC1;CCNA2;CCNB1;H2BC11;PKMYT1;CCNB2;AURKB;CAMK2N2;DLGAP5;CDK1;MELK;CDC6;CDC20;KIF14;CDC25A;CDC25C
7	2.67	GO:0043412	macromolecule modification	The covalent alteration of one or more monomeric units in a polypeptide, polynucleotide, polysaccharide, or other biological macromolecule, resulting in a change in its properties.	1.01% (43/4244)	0.000851843	3.07	1062;10733;11065;1111;157313;1832;1894;22974;22983;27085;3070;332;4085;4751;5217;5347;5888;63967;641;699;701;7272;7345;79075;79929;81610;83903;84722;890;891;8970;9088;9133;9212;94032;9787;983;9833;990;991;9928;993;995	CENPE;PLK4;UBE2C;CHEK1;CDCA2;DSP;ECT2;TPX2;MAST1;MTBP;HELLS;BIRC5;MAD2L1;NEK2;PFN2;PLK1;RAD51;CLSPN;BLM;BUB1;BUB1B;TTK;UCHL1;DSCC1;MAP6D1;FAM83D;HASPIN;PSRC1;CCNA2;CCNB1;H2BC11;PKMYT1;CCNB2;AURKB;CAMK2N2;DLGAP5;CDK1;MELK;CDC6;CDC20;KIF14;CDC25A;CDC25C
7	6.98	GO:0018107	peptidyl-threonine phosphorylation	The phosphorylation of peptidyl-threonine to form peptidyl-O-phospho-L-threonine.	4.46% (5/112)	0.000830719	3.08	1111;5347;7272;83903;983	CHEK1;PLK1;TTK;HASPIN;CDK1
7	3.49	GO:0006468	protein phosphorylation	The process of introducing a phosphate group on to a protein.	1.65% (32/1943)	4.46366e-07	6.35	1062;10733;1111;1894;22974;22983;332;4751;5217;5347;5888;63967;641;699;701;7272;7345;81610;83903;84722;890;891;9088;9133;9212;94032;983;9833;990;9928;993;995	CENPE;PLK4;CHEK1;ECT2;TPX2;MAST1;BIRC5;NEK2;PFN2;PLK1;RAD51;CLSPN;BLM;BUB1;BUB1B;TTK;UCHL1;FAM83D;HASPIN;PSRC1;CCNA2;CCNB1;PKMYT1;CCNB2;AURKB;CAMK2N2;CDK1;MELK;CDC6;KIF14;CDC25A;CDC25C
7	6	GO:0018105	peptidyl-serine phosphorylation	The phosphorylation of peptidyl-serine to form peptidyl-O-phospho-L-serine.	2.73% (8/293)	0.000667944	3.18	22983;5217;5347;63967;7272;891;9212;983	MAST1;PFN2;PLK1;CLSPN;TTK;CCNB1;AURKB;CDK1
7	5.65	GO:0016579	protein deubiquitination	The removal of one or more ubiquitin groups from a protein.	2.28% (6/263)	0.00754679	2.12	63967;7345;890;983;991;993	CLSPN;UCHL1;CCNA2;CDK1;CDC20;CDC25A
7	5.6	GO:0070646	protein modification by small protein removal	A protein modification process in which one or more covalently attached groups of a small protein, such as ubiquitin or a ubiquitin-like protein, are removed from a target protein.	2.15% (6/279)	0.00993184	2	63967;7345;890;983;991;993	CLSPN;UCHL1;CCNA2;CDK1;CDC20;CDC25A
7	6.92	GO:0018210	peptidyl-threonine modification	The modification of peptidyl-threonine.	4.17% (5/120)	0.00113258	2.95	1111;5347;7272;83903;983	CHEK1;PLK1;TTK;HASPIN;CDK1
7	2.72	GO:0006464	cellular protein modification process	The covalent alteration of one or more amino acids occurring in proteins, peptides and nascent polypeptides (co-translational, post-translational modifications) occurring at the level of an individual cell. Includes the modification of charged tRNAs that are destined to occur in a protein (pre-translation modification).	1.04% (42/4038)	0.000579061	3.24	1062;10733;11065;1111;157313;1832;1894;22974;22983;27085;332;4085;4751;5217;5347;5888;63967;641;699;701;7272;7345;79075;79929;81610;83903;84722;890;891;8970;9088;9133;9212;94032;9787;983;9833;990;991;9928;993;995	CENPE;PLK4;UBE2C;CHEK1;CDCA2;DSP;ECT2;TPX2;MAST1;MTBP;BIRC5;MAD2L1;NEK2;PFN2;PLK1;RAD51;CLSPN;BLM;BUB1;BUB1B;TTK;UCHL1;DSCC1;MAP6D1;FAM83D;HASPIN;PSRC1;CCNA2;CCNB1;H2BC11;PKMYT1;CCNB2;AURKB;CAMK2N2;DLGAP5;CDK1;MELK;CDC6;CDC20;KIF14;CDC25A;CDC25C
7	5.93	GO:0018209	peptidyl-serine modification	The modification of peptidyl-serine.	2.53% (8/316)	0.00108878	2.96	22983;5217;5347;63967;7272;891;9212;983	MAST1;PFN2;PLK1;CLSPN;TTK;CCNB1;AURKB;CDK1
8	9.63	GO:1903862	positive regulation of oxidative phosphorylation	NA	20% (2/10)	0.00183378	2.74	891;983	CCNB1;CDK1
8	3.09	GO:0031325	positive regulation of cellular metabolic process	Any process that activates or increases the frequency, rate or extent of the chemical reactions and pathways by which individual cells transform chemical substances.	1.01% (33/3262)	0.00469983	2.33	1062;11065;1111;144455;157313;1763;1869;1870;1894;22974;29028;3159;4605;4751;5217;5347;5888;63967;641;7153;7272;79075;79733;81620;84722;890;891;9212;9787;983;990;991;9928	CENPE;UBE2C;CHEK1;E2F7;CDCA2;DNA2;E2F1;E2F2;ECT2;TPX2;ATAD2;HMGA1;MYBL2;NEK2;PFN2;PLK1;RAD51;CLSPN;BLM;TOP2A;TTK;DSCC1;E2F8;CDT1;PSRC1;CCNA2;CCNB1;AURKB;DLGAP5;CDK1;CDC6;CDC20;KIF14
8	9.74	GO:1901857	positive regulation of cellular respiration	NA	22.22% (2/9)	0.00147329	2.83	891;983	CCNB1;CDK1
8	2.92	GO:0006793	phosphorus metabolic process	The chemical reactions and pathways involving the nonmetallic element phosphorus or compounds that contain phosphorus, usually in the form of a phosphate group (PO4).	1.1% (36/3267)	0.00059921	3.22	1062;10733;1111;157313;1894;22974;22983;332;4751;5217;5347;57082;5888;6241;63967;641;699;701;7272;7345;81610;83903;84722;890;891;9088;9133;9212;94032;9787;983;9833;990;9928;993;995	CENPE;PLK4;CHEK1;CDCA2;ECT2;TPX2;MAST1;BIRC5;NEK2;PFN2;PLK1;KNL1;RAD51;RRM2;CLSPN;BLM;BUB1;BUB1B;TTK;UCHL1;FAM83D;HASPIN;PSRC1;CCNA2;CCNB1;PKMYT1;CCNB2;AURKB;CAMK2N2;DLGAP5;CDK1;MELK;CDC6;KIF14;CDC25A;CDC25C
8	2.93	GO:0006796	phosphate-containing compound metabolic process	The chemical reactions and pathways involving the phosphate group, the anion or salt of any phosphoric acid.	1.11% (36/3240)	0.000509644	3.29	1062;10733;1111;157313;1894;22974;22983;332;4751;5217;5347;57082;5888;6241;63967;641;699;701;7272;7345;81610;83903;84722;890;891;9088;9133;9212;94032;9787;983;9833;990;9928;993;995	CENPE;PLK4;CHEK1;CDCA2;ECT2;TPX2;MAST1;BIRC5;NEK2;PFN2;PLK1;KNL1;RAD51;RRM2;CLSPN;BLM;BUB1;BUB1B;TTK;UCHL1;FAM83D;HASPIN;PSRC1;CCNA2;CCNB1;PKMYT1;CCNB2;AURKB;CAMK2N2;DLGAP5;CDK1;MELK;CDC6;KIF14;CDC25A;CDC25C
8	3.33	GO:0016310	phosphorylation	The process of introducing a phosphate group into a molecule, usually with the formation of a phosphoric ester, a phosphoric anhydride or a phosphoric amide.	1.36% (32/2353)	2.7096e-05	4.57	1062;10733;1111;1894;22974;22983;332;4751;5217;5347;5888;63967;641;699;701;7272;7345;81610;83903;84722;890;891;9088;9133;9212;94032;983;9833;990;9928;993;995	CENPE;PLK4;CHEK1;ECT2;TPX2;MAST1;BIRC5;NEK2;PFN2;PLK1;RAD51;CLSPN;BLM;BUB1;BUB1B;TTK;UCHL1;FAM83D;HASPIN;PSRC1;CCNA2;CCNB1;PKMYT1;CCNB2;AURKB;CAMK2N2;CDK1;MELK;CDC6;KIF14;CDC25A;CDC25C
8	4.75	GO:0043549	regulation of kinase activity	Any process that modulates the frequency, rate or extent of kinase activity, the catalysis of the transfer of a phosphate group, usually from ATP, to a substrate molecule.	2.11% (18/854)	9.749e-06	5.01	1062;1894;22974;5347;63967;641;7345;84722;890;891;9088;9133;94032;983;990;9928;993;995	CENPE;ECT2;TPX2;PLK1;CLSPN;BLM;UCHL1;PSRC1;CCNA2;CCNB1;PKMYT1;CCNB2;CAMK2N2;CDK1;CDC6;KIF14;CDC25A;CDC25C
8	3.75	GO:0051174	regulation of phosphorus metabolic process	Any process that modulates the frequency, rate or extent of the chemical reactions and pathways involving phosphorus or compounds containing phosphorus.	1.36% (24/1765)	0.000363458	3.44	1062;157313;1894;22974;5217;5347;57082;5888;63967;641;7272;7345;81610;84722;890;891;9088;9133;94032;983;990;9928;993;995	CENPE;CDCA2;ECT2;TPX2;PFN2;PLK1;KNL1;RAD51;CLSPN;BLM;TTK;UCHL1;FAM83D;PSRC1;CCNA2;CCNB1;PKMYT1;CCNB2;CAMK2N2;CDK1;CDC6;KIF14;CDC25A;CDC25C
8	3.75	GO:0019220	regulation of phosphate metabolic process	Any process that modulates the frequency, rate or extent of the chemical reactions and pathways involving phosphates.	1.36% (24/1764)	0.000360427	3.44	1062;157313;1894;22974;5217;5347;57082;5888;63967;641;7272;7345;81610;84722;890;891;9088;9133;94032;983;990;9928;993;995	CENPE;CDCA2;ECT2;TPX2;PFN2;PLK1;KNL1;RAD51;CLSPN;BLM;TTK;UCHL1;FAM83D;PSRC1;CCNA2;CCNB1;PKMYT1;CCNB2;CAMK2N2;CDK1;CDC6;KIF14;CDC25A;CDC25C
8	3.87	GO:0042325	regulation of phosphorylation	Any process that modulates the frequency, rate or extent of addition of phosphate groups into a molecule.	1.4% (22/1570)	0.000445652	3.35	1062;1894;22974;5217;5347;5888;63967;641;7272;7345;81610;84722;890;891;9088;9133;94032;983;990;9928;993;995	CENPE;ECT2;TPX2;PFN2;PLK1;RAD51;CLSPN;BLM;TTK;UCHL1;FAM83D;PSRC1;CCNA2;CCNB1;PKMYT1;CCNB2;CAMK2N2;CDK1;CDC6;KIF14;CDC25A;CDC25C
9	8.44	GO:0045737	positive regulation of cyclin-dependent protein serine/threonine kinase activity	Any process that activates or increases the frequency, rate or extent of CDK activity.	10.34% (3/29)	0.000872071	3.06	84722;891;990	PSRC1;CCNB1;CDC6
9	5.27	GO:0045860	positive regulation of protein kinase activity	Any process that activates or increases the frequency, rate or extent of protein kinase activity.	1.7% (9/529)	0.00774118	2.11	1062;1894;22974;63967;84722;891;983;990;9928	CENPE;ECT2;TPX2;CLSPN;PSRC1;CCNB1;CDK1;CDC6;KIF14
9	8.32	GO:1904031	positive regulation of cyclin-dependent protein kinase activity	NA	9.09% (3/33)	0.00127772	2.89	84722;891;990	PSRC1;CCNB1;CDC6
9	7.07	GO:0000079	regulation of cyclin-dependent protein serine/threonine kinase activity	Any process that modulates the frequency, rate or extent of cyclin-dependent protein serine/threonine kinase activity.	10.42% (10/96)	6.48007e-10	9.19	5347;641;84722;890;891;9088;9133;990;993;995	PLK1;BLM;PSRC1;CCNA2;CCNB1;PKMYT1;CCNB2;CDC6;CDC25A;CDC25C
9	7.01	GO:1904029	regulation of cyclin-dependent protein kinase activity	NA	10% (10/100)	9.73158e-10	9.01	5347;641;84722;890;891;9088;9133;990;993;995	PLK1;BLM;PSRC1;CCNA2;CCNB1;PKMYT1;CCNB2;CDC6;CDC25A;CDC25C
9	3.96	GO:0001932	regulation of protein phosphorylation	Any process that modulates the frequency, rate or extent of addition of phosphate groups into an amino acid in a protein.	1.54% (22/1424)	0.000111714	3.95	1062;1894;22974;5217;5347;5888;63967;641;7272;7345;81610;84722;890;891;9088;9133;94032;983;990;9928;993;995	CENPE;ECT2;TPX2;PFN2;PLK1;RAD51;CLSPN;BLM;TTK;UCHL1;FAM83D;PSRC1;CCNA2;CCNB1;PKMYT1;CCNB2;CAMK2N2;CDK1;CDC6;KIF14;CDC25A;CDC25C
9	4.84	GO:0045859	regulation of protein kinase activity	Any process that modulates the frequency, rate or extent of protein kinase activity.	2.31% (18/778)	2.68496e-06	5.57	1062;1894;22974;5347;63967;641;7345;84722;890;891;9088;9133;94032;983;990;9928;993;995	CENPE;ECT2;TPX2;PLK1;CLSPN;BLM;UCHL1;PSRC1;CCNA2;CCNB1;PKMYT1;CCNB2;CAMK2N2;CDK1;CDC6;KIF14;CDC25A;CDC25C
9	5.37	GO:0071900	regulation of protein serine/threonine kinase activity	Any process that modulates the rate, frequency, or extent of protein serine/threonine kinase activity.	2.37% (12/506)	0.000113807	3.94	5347;641;7345;84722;890;891;9088;9133;983;990;993;995	PLK1;BLM;UCHL1;PSRC1;CCNA2;CCNB1;PKMYT1;CCNB2;CDK1;CDC6;CDC25A;CDC25C
10	3.24	GO:0051246	regulation of protein metabolic process	Any process that modulates the frequency, rate or extent of the chemical reactions and pathways involving a protein.	1.05% (29/2767)	0.00521661	2.28	1062;11065;1111;157313;1894;22974;27085;332;4085;5217;5347;5888;63967;641;7272;7345;81610;84722;890;891;9088;9133;94032;983;990;991;9928;993;995	CENPE;UBE2C;CHEK1;CDCA2;ECT2;TPX2;MTBP;BIRC5;MAD2L1;PFN2;PLK1;RAD51;CLSPN;BLM;TTK;UCHL1;FAM83D;PSRC1;CCNA2;CCNB1;PKMYT1;CCNB2;CAMK2N2;CDK1;CDC6;CDC20;KIF14;CDC25A;CDC25C
10	3.72	GO:0031399	regulation of protein modification process	Any process that modulates the frequency, rate or extent of the covalent alteration of one or more amino acid residues within a protein.	1.54% (28/1818)	1.0668e-05	4.97	1062;11065;1111;157313;1894;22974;27085;4085;5217;5347;5888;63967;641;7272;7345;81610;84722;890;891;9088;9133;94032;983;990;991;9928;993;995	CENPE;UBE2C;CHEK1;CDCA2;ECT2;TPX2;MTBP;MAD2L1;PFN2;PLK1;RAD51;CLSPN;BLM;TTK;UCHL1;FAM83D;PSRC1;CCNA2;CCNB1;PKMYT1;CCNB2;CAMK2N2;CDK1;CDC6;CDC20;KIF14;CDC25A;CDC25C
10	3.36	GO:0032268	regulation of cellular protein metabolic process	Any process that modulates the frequency, rate or extent of the chemical reactions and pathways involving a protein, occurring at the level of an individual cell.	1.12% (29/2578)	0.00181151	2.74	1062;11065;1111;157313;1894;22974;27085;332;4085;5217;5347;5888;63967;641;7272;7345;81610;84722;890;891;9088;9133;94032;983;990;991;9928;993;995	CENPE;UBE2C;CHEK1;CDCA2;ECT2;TPX2;MTBP;BIRC5;MAD2L1;PFN2;PLK1;RAD51;CLSPN;BLM;TTK;UCHL1;FAM83D;PSRC1;CCNA2;CCNB1;PKMYT1;CCNB2;CAMK2N2;CDK1;CDC6;CDC20;KIF14;CDC25A;CDC25C
10	8.38	GO:0051443	positive regulation of ubiquitin-protein transferase activity	Any process that activates, maintains or increases the rate of ubiquitin transferase activity.	9.38% (3/32)	0.00116707	2.93	11065;5347;991	UBE2C;PLK1;CDC20
10	9.37	GO:1904668	positive regulation of ubiquitin protein ligase activity	Any process that activates or increases the frequency, rate or extent of ubiquitin protein ligase activity.	25% (3/12)	5.69192e-05	4.24	11065;5347;991	UBE2C;PLK1;CDC20
10	6.36	GO:0031396	regulation of protein ubiquitination	Any process that modulates the frequency, rate or extent of the addition of ubiquitin groups to a protein.	2.51% (5/199)	0.00981172	2.01	11065;27085;4085;5347;991	UBE2C;MTBP;MAD2L1;PLK1;CDC20
10	7.87	GO:0051438	regulation of ubiquitin-protein transferase activity	Any process that modulates the frequency, rate or extent of ubiquitin transferase activity.	7.84% (4/51)	0.000338184	3.47	11065;4085;5347;991	UBE2C;MAD2L1;PLK1;CDC20
10	8.76	GO:1904666	regulation of ubiquitin protein ligase activity	Any process that modulates the frequency, rate or extent of ubiquitin protein ligase activity.	18.18% (4/22)	1.14487e-05	4.94	11065;4085;5347;991	UBE2C;MAD2L1;PLK1;CDC20
11	7.75	GO:1902402	signal transduction involved in mitotic DNA damage checkpoint	NA	12.07% (7/58)	9.46268e-08	7.02	144455;1869;51512;79733;891;983;995	E2F7;E2F1;GTSE1;E2F8;CCNB1;CDK1;CDC25C
11	7.75	GO:0072413	signal transduction involved in mitotic cell cycle checkpoint	A signal transduction process that contributes to a mitotic cell cycle checkpoint.	12.07% (7/58)	9.46268e-08	7.02	144455;1869;51512;79733;891;983;995	E2F7;E2F1;GTSE1;E2F8;CCNB1;CDK1;CDC25C
11	7.75	GO:1902403	signal transduction involved in mitotic DNA integrity checkpoint	NA	12.07% (7/58)	9.46268e-08	7.02	144455;1869;51512;79733;891;983;995	E2F7;E2F1;GTSE1;E2F8;CCNB1;CDK1;CDC25C
11	7.54	GO:0072395	signal transduction involved in cell cycle checkpoint	A signal transduction process that contributes to a cell cycle checkpoint.	12.33% (9/73)	1.04918e-09	8.98	1111;144455;1869;51512;5347;79733;891;983;995	CHEK1;E2F7;E2F1;GTSE1;PLK1;E2F8;CCNB1;CDK1;CDC25C
11	7.55	GO:0072401	signal transduction involved in DNA integrity checkpoint	A signal transduction process that contributes to a DNA integrity checkpoint.	12.5% (9/72)	9.24815e-10	9.03	1111;144455;1869;51512;5347;79733;891;983;995	CHEK1;E2F7;E2F1;GTSE1;PLK1;E2F8;CCNB1;CDK1;CDC25C
11	7.82	GO:1902400	intracellular signal transduction involved in G1 DNA damage checkpoint	NA	12.28% (7/57)	8.36526e-08	7.08	144455;1869;51512;79733;891;983;995	E2F7;E2F1;GTSE1;E2F8;CCNB1;CDK1;CDC25C
11	7.55	GO:0072422	signal transduction involved in DNA damage checkpoint	A signal transduction process that contributes to a DNA damage checkpoint.	12.5% (9/72)	9.24815e-10	9.03	1111;144455;1869;51512;5347;79733;891;983;995	CHEK1;E2F7;E2F1;GTSE1;PLK1;E2F8;CCNB1;CDK1;CDC25C
11	9.23	GO:0072425	signal transduction involved in G2 DNA damage checkpoint	A signal transduction process that contributes to a G2/M transition DNA damage checkpoint.	15.38% (2/13)	0.00313819	2.5	1111;5347	CHEK1;PLK1
12	6.24	GO:1901991	negative regulation of mitotic cell cycle phase transition	NA	9.01% (20/222)	1.57354e-17	16.8	10403;1063;144455;1869;4085;51512;5347;63967;641;699;701;7272;79733;81620;891;9212;983;990;991;995	NDC80;CENPF;E2F7;E2F1;MAD2L1;GTSE1;PLK1;CLSPN;BLM;BUB1;BUB1B;TTK;E2F8;CDT1;CCNB1;AURKB;CDK1;CDC6;CDC20;CDC25C
12	7.67	GO:0044819	mitotic G1/S transition checkpoint	A cell cycle checkpoint that detects and negatively regulates progression from G1 to S phase as part of a mitotic cell cycle.	11.11% (7/63)	1.69528e-07	6.77	144455;1869;51512;79733;891;983;995	E2F7;E2F1;GTSE1;E2F8;CCNB1;CDK1;CDC25C
12	6.95	GO:2000134	negative regulation of G1/S transition of mitotic cell cycle	Any cell cycle regulatory process that prevents the commitment of a cell from G1 to S phase of the mitotic cell cycle.	6.86% (7/102)	4.59403e-06	5.34	144455;1869;51512;79733;891;983;995	E2F7;E2F1;GTSE1;E2F8;CCNB1;CDK1;CDC25C
12	7.7	GO:0031571	mitotic G1 DNA damage checkpoint	A mitotic cell cycle checkpoint that detects and negatively regulates progression through the G1/S transition of the cell cycle in response to DNA damage.	11.11% (7/63)	1.69528e-07	6.77	144455;1869;51512;79733;891;983;995	E2F7;E2F1;GTSE1;E2F8;CCNB1;CDK1;CDC25C
12	7.84	GO:0006977	DNA damage response, signal transduction by p53 class mediator resulting in cell cycle arrest	A cascade of processes induced by the cell cycle regulator phosphoprotein p53, or an equivalent protein, in response to the detection of DNA damage and resulting in the stopping or reduction in rate of the cell cycle.	12.5% (7/56)	7.3773e-08	7.13	144455;1869;51512;79733;891;983;995	E2F7;E2F1;GTSE1;E2F8;CCNB1;CDK1;CDC25C
12	7.82	GO:0072431	signal transduction involved in mitotic G1 DNA damage checkpoint	A signal transduction process that contributes to a mitotic cell cycle G1/S transition DNA damage checkpoint.	12.28% (7/57)	8.36526e-08	7.08	144455;1869;51512;79733;891;983;995	E2F7;E2F1;GTSE1;E2F8;CCNB1;CDK1;CDC25C
12	8.8	GO:0007095	mitotic G2 DNA damage checkpoint	A mitotic cell cycle checkpoint that detects and negatively regulates progression through the G2/M transition of the cell cycle in response to DNA damage.	15.79% (3/19)	0.000242497	3.62	63967;641;983	CLSPN;BLM;CDK1
12	9.45	GO:0033314	mitotic DNA replication checkpoint	A cell cycle checkpoint that acts during a mitotic cell cycle and prevents the initiation of mitosis until DNA replication is complete, thereby ensuring that progeny inherit a full complement of the genome.	20% (2/10)	0.00183378	2.74	63967;990	CLSPN;CDC6
12	7.32	GO:0010972	negative regulation of G2/M transition of mitotic cell cycle	Any cell cycle regulatory process that decreases the rate or extent of progression of a cell from G2 to M phase of the mitotic cell cycle.	5.62% (5/89)	0.000289341	3.54	63967;641;9212;983;990	CLSPN;BLM;AURKB;CDK1;CDC6
12	8.32	GO:0044818	mitotic G2/M transition checkpoint	A cell cycle checkpoint that detects and negatively regulates progression from G2 to M phase as part of a mitotic cell cycle.	13.79% (4/29)	3.58881e-05	4.45	63967;641;983;990	CLSPN;BLM;CDK1;CDC6
12	7.22	GO:0044773	mitotic DNA damage checkpoint	A mitotic cell cycle checkpoint that detects and negatively regulates progression through the cell cycle in response to DNA damage.	10.42% (10/96)	6.48007e-10	9.19	144455;146956;1869;51512;63967;641;79733;891;983;995	E2F7;EME1;E2F1;GTSE1;CLSPN;BLM;E2F8;CCNB1;CDK1;CDC25C
12	6.54	GO:0007093	mitotic cell cycle checkpoint	A cell cycle checkpoint that ensures accurate chromosome replication and segregation by preventing progression through a mitotic cell cycle until conditions are suitable for the cell to proceed to the next stage.	14.02% (23/164)	1.49864e-24	23.82	10403;1063;11130;144455;146956;1869;4085;51512;5347;63967;641;699;701;7153;7272;79733;81620;891;9212;983;990;991;995	NDC80;CENPF;ZWINT;E2F7;EME1;E2F1;MAD2L1;GTSE1;PLK1;CLSPN;BLM;BUB1;BUB1B;TOP2A;TTK;E2F8;CDT1;CCNB1;AURKB;CDK1;CDC6;CDC20;CDC25C
12	7.09	GO:0044774	mitotic DNA integrity checkpoint	A mitotic cell cycle process that controls cell cycle progression in response to changes in DNA structure by monitoring the integrity of the DNA. The DNA integrity checkpoint begins with detection of DNA damage, defects in DNA structure or DNA replication, and ends with signal transduction.	11.43% (12/105)	3.76437e-12	11.42	144455;146956;1869;51512;63967;641;7153;79733;891;983;990;995	E2F7;EME1;E2F1;GTSE1;CLSPN;BLM;TOP2A;E2F8;CCNB1;CDK1;CDC6;CDC25C
13	6.06	GO:0000082	G1/S transition of mitotic cell cycle	The mitotic cell cycle transition by which a cell in G1 commits to S phase. The process begins with the build up of G1 cyclin-dependent kinase (G1 CDK), resulting in the activation of transcription of G1 cyclins. The process ends with the positive feedback of the G1 cyclins on the G1 CDK which commits the cell to S phase, in which DNA replication is initiated.	7% (17/243)	3.30414e-13	12.48	144455;1869;27085;4171;51512;5427;55388;6241;79733;81620;8318;891;983;990;9928;993;995	E2F7;E2F1;MTBP;MCM2;GTSE1;POLE2;MCM10;RRM2;E2F8;CDT1;CDC45;CCNB1;CDK1;CDC6;KIF14;CDC25A;CDC25C
13	6.08	GO:0000086	G2/M transition of mitotic cell cycle	The mitotic cell cycle transition by which a cell in G2 commits to M phase. The process begins when the kinase activity of M cyclin/CDK complex reaches a threshold high enough for the cell cycle to proceed. This is accomplished by activating a positive feedback loop that results in the accumulation of unphosphorylated and active M cyclin/CDK complex.	7.26% (18/248)	3.30352e-14	13.48	1063;10733;22974;4751;5347;63967;641;890;891;9088;9133;9212;983;9833;990;9928;993;995	CENPF;PLK4;TPX2;NEK2;PLK1;CLSPN;BLM;CCNA2;CCNB1;PKMYT1;CCNB2;AURKB;CDK1;MELK;CDC6;KIF14;CDC25A;CDC25C
13	5.12	GO:0044772	mitotic cell cycle phase transition	The cell cycle process by which a cell commits to entering the next mitotic cell cycle phase.	7.21% (40/555)	2.21205e-31	30.66	10403;1062;1063;10733;11065;113130;144455;1869;22974;27085;4085;4171;4751;51512;5347;5427;55388;6241;63967;641;699;701;7272;79733;81620;8318;890;891;9088;9133;9212;9700;9787;983;9833;990;991;9928;993;995	NDC80;CENPE;CENPF;PLK4;UBE2C;CDCA5;E2F7;E2F1;TPX2;MTBP;MAD2L1;MCM2;NEK2;GTSE1;PLK1;POLE2;MCM10;RRM2;CLSPN;BLM;BUB1;BUB1B;TTK;E2F8;CDT1;CDC45;CCNA2;CCNB1;PKMYT1;CCNB2;AURKB;ESPL1;DLGAP5;CDK1;MELK;CDC6;CDC20;KIF14;CDC25A;CDC25C
13	6.6	GO:0010389	regulation of G2/M transition of mitotic cell cycle	Any process that modulates the rate or extent of progression from G2 phase to M phase of the mitotic cell cycle.	7.25% (14/193)	2.87762e-11	10.54	1063;10733;22974;4751;5347;63967;641;891;9212;983;990;9928;993;995	CENPF;PLK4;TPX2;NEK2;PLK1;CLSPN;BLM;CCNB1;AURKB;CDK1;CDC6;KIF14;CDC25A;CDC25C
13	5.55	GO:1901990	regulation of mitotic cell cycle phase transition	NA	7.86% (32/407)	4.79948e-26	25.32	10403;1062;1063;10733;11065;113130;144455;1869;22974;27085;4085;4751;51512;5347;63967;641;699;701;7272;79733;81620;8318;891;9212;9700;9787;983;990;991;9928;993;995	NDC80;CENPE;CENPF;PLK4;UBE2C;CDCA5;E2F7;E2F1;TPX2;MTBP;MAD2L1;NEK2;GTSE1;PLK1;CLSPN;BLM;BUB1;BUB1B;TTK;E2F8;CDT1;CDC45;CCNB1;AURKB;ESPL1;DLGAP5;CDK1;CDC6;CDC20;KIF14;CDC25A;CDC25C
13	6.57	GO:2000045	regulation of G1/S transition of mitotic cell cycle	Any cell cycle regulatory process that controls the commitment of a cell from G1 to S phase of the mitotic cell cycle.	7.38% (11/149)	3.54941e-09	8.45	144455;1869;27085;51512;79733;8318;891;983;990;9928;995	E2F7;E2F1;MTBP;GTSE1;E2F8;CDC45;CCNB1;CDK1;CDC6;KIF14;CDC25C
13	7.98	GO:1900087	positive regulation of G1/S transition of mitotic cell cycle	NA	8.33% (3/36)	0.00164853	2.78	27085;8318;990	MTBP;CDC45;CDC6
13	8.64	GO:0010971	positive regulation of G2/M transition of mitotic cell cycle	Any process that increases the rate or extent of progression from G2 phase to M phase of the mitotic cell cycle.	14.81% (4/27)	2.67859e-05	4.57	891;983;993;995	CCNB1;CDK1;CDC25A;CDC25C
13	7.37	GO:1901992	positive regulation of mitotic cell cycle phase transition	NA	15.58% (12/77)	8.24219e-14	13.08	11065;113130;27085;81620;8318;891;9700;9787;983;990;993;995	UBE2C;CDCA5;MTBP;CDT1;CDC45;CCNB1;ESPL1;DLGAP5;CDK1;CDC6;CDC25A;CDC25C
14	7.79	GO:1902808	positive regulation of cell cycle G1/S phase transition	NA	8.89% (4/45)	0.000207778	3.68	27085;81610;8318;990	MTBP;FAM83D;CDC45;CDC6
14	7.17	GO:1901989	positive regulation of cell cycle phase transition	NA	14.29% (13/91)	2.33329e-14	13.63	11065;113130;27085;81610;81620;8318;891;9700;9787;983;990;993;995	UBE2C;CDCA5;MTBP;FAM83D;CDT1;CDC45;CCNB1;ESPL1;DLGAP5;CDK1;CDC6;CDC25A;CDC25C
14	8.41	GO:1902751	positive regulation of cell cycle G2/M phase transition	NA	13.33% (4/30)	4.12019e-05	4.39	891;983;993;995	CCNB1;CDK1;CDC25A;CDC25C
14	9.99	GO:0090232	positive regulation of spindle checkpoint	Any process that increases the rate, frequency, or extent of the spindle checkpoint, a cell cycle checkpoint that delays the metaphase/anaphase transition until the spindle is correctly assembled and oriented, and chromosomes are attached to the spindle.	28.57% (2/7)	0.000866787	3.06	10403;4085	NDC80;MAD2L1
14	9.74	GO:1901978	positive regulation of cell cycle checkpoint	NA	22.22% (2/9)	0.00147329	2.83	10403;4085	NDC80;MAD2L1
14	6.74	GO:0045931	positive regulation of mitotic cell cycle	Any process that activates or increases the rate or extent of progression through the mitotic cell cycle.	10% (15/150)	4.79889e-14	13.32	10403;11065;113130;27085;4085;51203;81620;8318;891;9700;9787;983;990;993;995	NDC80;UBE2C;CDCA5;MTBP;MAD2L1;NUSAP1;CDT1;CDC45;CCNB1;ESPL1;DLGAP5;CDK1;CDC6;CDC25A;CDC25C
14	5.74	GO:0045787	positive regulation of cell cycle	Any process that activates or increases the rate or extent of progression through the cell cycle.	7.84% (29/370)	1.57535e-23	22.8	10403;10615;10733;11065;1111;113130;144455;1869;1894;27085;29127;4085;51203;51512;79733;81610;81620;8318;84722;891;9212;9493;9700;9787;983;990;9928;993;995	NDC80;SPAG5;PLK4;UBE2C;CHEK1;CDCA5;E2F7;E2F1;ECT2;MTBP;RACGAP1;MAD2L1;NUSAP1;GTSE1;E2F8;FAM83D;CDT1;CDC45;PSRC1;CCNB1;AURKB;KIF23;ESPL1;DLGAP5;CDK1;CDC6;KIF14;CDC25A;CDC25C
14	6.06	GO:0090068	positive regulation of cell cycle process	Any process that increases the rate, frequency or extent of a cellular process that is involved in the progression of biochemical and morphological phases and events that occur in a cell during successive cell replication or nuclear replication events.	9.68% (27/279)	2.38985e-24	23.62	10403;10615;10733;11065;113130;144455;1869;1894;27085;29127;4085;51203;51512;79733;81610;81620;8318;891;9212;9493;9700;9787;983;990;9928;993;995	NDC80;SPAG5;PLK4;UBE2C;CDCA5;E2F7;E2F1;ECT2;MTBP;RACGAP1;MAD2L1;NUSAP1;GTSE1;E2F8;FAM83D;CDT1;CDC45;CCNB1;AURKB;KIF23;ESPL1;DLGAP5;CDK1;CDC6;KIF14;CDC25A;CDC25C
15	6.47	GO:1902806	regulation of cell cycle G1/S phase transition	NA	7.36% (12/163)	6.84333e-10	9.16	144455;1869;27085;51512;79733;81610;8318;891;983;990;9928;995	E2F7;E2F1;MTBP;GTSE1;E2F8;FAM83D;CDC45;CCNB1;CDK1;CDC6;KIF14;CDC25C
15	5.46	GO:1901987	regulation of cell cycle phase transition	NA	7.74% (34/439)	1.67622e-27	26.78	10403;1062;1063;10733;11065;1111;113130;144455;1869;22974;27085;4085;4751;51512;5347;63967;641;699;701;7272;79733;81610;81620;8318;891;9212;9700;9787;983;990;991;9928;993;995	NDC80;CENPE;CENPF;PLK4;UBE2C;CHEK1;CDCA5;E2F7;E2F1;TPX2;MTBP;MAD2L1;NEK2;GTSE1;PLK1;CLSPN;BLM;BUB1;BUB1B;TTK;E2F8;FAM83D;CDT1;CDC45;CCNB1;AURKB;ESPL1;DLGAP5;CDK1;CDC6;CDC20;KIF14;CDC25A;CDC25C
15	6.48	GO:1902749	regulation of cell cycle G2/M phase transition	NA	7.62% (16/210)	4.65601e-13	12.33	1063;10733;1111;22974;4751;51512;5347;63967;641;891;9212;983;990;9928;993;995	CENPF;PLK4;CHEK1;TPX2;NEK2;GTSE1;PLK1;CLSPN;BLM;CCNB1;AURKB;CDK1;CDC6;KIF14;CDC25A;CDC25C
15	6.89	GO:1902807	negative regulation of cell cycle G1/S phase transition	NA	6.67% (7/105)	5.57223e-06	5.25	144455;1869;51512;79733;891;983;995	E2F7;E2F1;GTSE1;E2F8;CCNB1;CDK1;CDC25C
15	6.15	GO:1901988	negative regulation of cell cycle phase transition	NA	8.82% (21/238)	3.48189e-18	17.46	10403;1063;1111;144455;1869;4085;51512;5347;63967;641;699;701;7272;79733;81620;891;9212;983;990;991;995	NDC80;CENPF;CHEK1;E2F7;E2F1;MAD2L1;GTSE1;PLK1;CLSPN;BLM;BUB1;BUB1B;TTK;E2F8;CDT1;CCNB1;AURKB;CDK1;CDC6;CDC20;CDC25C
15	7.2	GO:1902750	negative regulation of cell cycle G2/M phase transition	NA	6.93% (7/101)	4.30166e-06	5.37	1111;5347;63967;641;9212;983;990	CHEK1;PLK1;CLSPN;BLM;AURKB;CDK1;CDC6
15	8.11	GO:0032467	positive regulation of cytokinesis	Any process that activates or increases the frequency, rate or extent of the division of the cytoplasm of a cell, and its separation into two daughter cells.	15.38% (6/39)	1.83712e-07	6.74	1894;29127;9212;9493;990;9928	ECT2;RACGAP1;AURKB;KIF23;CDC6;KIF14
15	7.24	GO:0032465	regulation of cytokinesis	Any process that modulates the frequency, rate or extent of the division of the cytoplasm of a cell and its separation into two daughter cells.	12.5% (11/88)	1.14513e-11	10.94	10733;144455;1894;29127;5347;79733;9055;9212;9493;990;9928	PLK4;E2F7;ECT2;RACGAP1;PLK1;E2F8;PRC1;AURKB;KIF23;CDC6;KIF14
15	9.99	GO:0032466	negative regulation of cytokinesis	Any process that stops, prevents, or reduces the frequency, rate or extent of the division of the cytoplasm of a cell, and its separation into two daughter cells.	42.86% (3/7)	9.27354e-06	5.03	144455;79733;9212	E2F7;E2F8;AURKB
15	9.23	GO:0090231	regulation of spindle checkpoint	Any process that modulates the rate, frequency, or extent of the spindle checkpoint, a cell cycle checkpoint that delays the metaphase/anaphase transition until the spindle is correctly assembled and oriented, and chromosomes are attached to the spindle.	28.57% (4/14)	1.63099e-06	5.79	10403;4085;81620;891	NDC80;MAD2L1;CDT1;CCNB1
15	8.38	GO:1901976	regulation of cell cycle checkpoint	NA	12.9% (4/31)	4.70691e-05	4.33	10403;4085;81620;891	NDC80;MAD2L1;CDT1;CCNB1
15	4.86	GO:0010564	regulation of cell cycle process	Any process that modulates a cellular process that is involved in the progression of biochemical and morphological phases and events that occur in a cell during successive cell replication or nuclear replication events.	6.34% (47/741)	8.1293e-35	34.09	10403;10615;1062;1063;10733;11065;1111;113130;144455;1869;1894;22974;27085;29127;3832;4085;4288;4751;51203;51512;5347;5888;6241;63967;641;699;701;7272;79733;81610;81620;8318;84722;891;90417;9055;9088;9212;9493;9700;9787;983;990;991;9928;993;995	NDC80;SPAG5;CENPE;CENPF;PLK4;UBE2C;CHEK1;CDCA5;E2F7;E2F1;ECT2;TPX2;MTBP;RACGAP1;KIF11;MAD2L1;MKI67;NEK2;NUSAP1;GTSE1;PLK1;RAD51;RRM2;CLSPN;BLM;BUB1;BUB1B;TTK;E2F8;FAM83D;CDT1;CDC45;PSRC1;CCNB1;KNSTRN;PRC1;PKMYT1;AURKB;KIF23;ESPL1;DLGAP5;CDK1;CDC6;CDC20;KIF14;CDC25A;CDC25C
15	8.13	GO:0070316	regulation of G0 to G1 transition	A cell cycle process that modulates the rate or extent of the transition from the G0 quiescent state to the G1 phase.	9.52% (4/42)	0.000158452	3.8	1111;1869;5888;6241	CHEK1;E2F1;RAD51;RRM2
15	5.09	GO:0007346	regulation of mitotic cell cycle	Any process that modulates the rate or extent of progress through the mitotic cell cycle.	6.53% (41/628)	1.67192e-30	29.78	10403;1062;1063;10733;11065;1111;11130;113130;144455;146956;1869;22974;27085;3832;4085;4288;4751;51203;51512;5347;63967;641;699;701;7153;7272;79733;81620;8318;84722;891;9088;9212;9700;9787;983;990;991;9928;993;995	NDC80;CENPE;CENPF;PLK4;UBE2C;CHEK1;ZWINT;CDCA5;E2F7;EME1;E2F1;TPX2;MTBP;KIF11;MAD2L1;MKI67;NEK2;NUSAP1;GTSE1;PLK1;CLSPN;BLM;BUB1;BUB1B;TOP2A;TTK;E2F8;CDT1;CDC45;PSRC1;CCNB1;PKMYT1;AURKB;ESPL1;DLGAP5;CDK1;CDC6;CDC20;KIF14;CDC25A;CDC25C
15	4.36	GO:0051726	regulation of cell cycle	Any process that modulates the rate or extent of progression through the cell cycle.	4.88% (57/1169)	5.09018e-37	36.29	10403;10615;1062;1063;10733;11065;1111;11130;113130;144455;146956;1763;1869;1870;1894;22974;259266;27085;29127;3832;4085;4288;4605;4751;51203;51512;5347;5888;6241;63967;641;699;701;7153;7272;79733;81610;81620;8318;84722;890;891;90417;9055;9088;9133;9212;9493;9700;9768;9787;983;990;991;9928;993;995	NDC80;SPAG5;CENPE;CENPF;PLK4;UBE2C;CHEK1;ZWINT;CDCA5;E2F7;EME1;DNA2;E2F1;E2F2;ECT2;TPX2;ASPM;MTBP;RACGAP1;KIF11;MAD2L1;MKI67;MYBL2;NEK2;NUSAP1;GTSE1;PLK1;RAD51;RRM2;CLSPN;BLM;BUB1;BUB1B;TOP2A;TTK;E2F8;FAM83D;CDT1;CDC45;PSRC1;CCNA2;CCNB1;KNSTRN;PRC1;PKMYT1;CCNB2;AURKB;KIF23;ESPL1;PCLAF;DLGAP5;CDK1;CDC6;CDC20;KIF14;CDC25A;CDC25C
15	5.13	GO:0045786	negative regulation of cell cycle	Any process that stops, prevents or reduces the rate or extent of progression through the cell cycle.	5.17% (31/600)	8.5478e-20	19.07	10403;1063;1111;11130;144455;146956;1763;1869;27085;4085;4751;51512;5347;5888;6241;63967;641;699;701;7153;7272;79733;81620;8318;891;9212;9700;983;990;991;995	NDC80;CENPF;CHEK1;ZWINT;E2F7;EME1;DNA2;E2F1;MTBP;MAD2L1;NEK2;GTSE1;PLK1;RAD51;RRM2;CLSPN;BLM;BUB1;BUB1B;TOP2A;TTK;E2F8;CDT1;CDC45;CCNB1;AURKB;ESPL1;CDK1;CDC6;CDC20;CDC25C
15	5.85	GO:0045930	negative regulation of mitotic cell cycle	Any process that stops, prevents or reduces the rate or extent of progression through the mitotic cell cycle.	8.01% (25/312)	1.5782e-20	19.8	10403;1063;1111;11130;144455;146956;1869;27085;4085;51512;5347;63967;641;699;701;7153;7272;79733;81620;891;9212;983;990;991;995	NDC80;CENPF;CHEK1;ZWINT;E2F7;EME1;E2F1;MTBP;MAD2L1;GTSE1;PLK1;CLSPN;BLM;BUB1;BUB1B;TOP2A;TTK;E2F8;CDT1;CCNB1;AURKB;CDK1;CDC6;CDC20;CDC25C
15	5.84	GO:0010948	negative regulation of cell cycle process	Any process that decreases the rate, frequency or extent of a cellular process that is involved in the progression of biochemical and morphological phases and events that occur in a cell during successive cell replication or nuclear replication events.	8% (26/325)	2.53509e-21	20.6	10403;1063;1111;144455;1869;27085;4085;4751;51512;5347;5888;6241;63967;641;699;701;7272;79733;81620;891;9212;9700;983;990;991;995	NDC80;CENPF;CHEK1;E2F7;E2F1;MTBP;MAD2L1;NEK2;GTSE1;PLK1;RAD51;RRM2;CLSPN;BLM;BUB1;BUB1B;TTK;E2F8;CDT1;CCNB1;AURKB;ESPL1;CDK1;CDC6;CDC20;CDC25C
15	8.22	GO:0070317	negative regulation of G0 to G1 transition	A cell cycle process that stops, prevents, or reduces the rate or extent of the transition from the G0 quiescent state to the G1 phase.	10.53% (4/38)	0.000106611	3.97	1111;1869;5888;6241	CHEK1;E2F1;RAD51;RRM2
15	7.45	GO:0071158	positive regulation of cell cycle arrest	Any process that increases the rate, frequency, or extent of cell cycle arrest, the process in which the cell cycle is halted during one of the normal phases.	8.86% (7/79)	8.15396e-07	6.09	144455;1869;51512;79733;891;983;995	E2F7;E2F1;GTSE1;E2F8;CCNB1;CDK1;CDC25C
15	6.3	GO:0007050	cell cycle arrest	A regulatory process that halts progression through the cell cycle during one of the normal phases (G1, S, G2, M).	3.39% (8/236)	0.00015685	3.8	144455;1869;27085;51512;79733;891;983;995	E2F7;E2F1;MTBP;GTSE1;E2F8;CCNB1;CDK1;CDC25C
15	7.16	GO:0071156	regulation of cell cycle arrest	Any process that modulates the rate, frequency, or extent of cell cycle arrest, the process in which the cell cycle is halted during one of the normal phases.	6.67% (7/105)	5.57223e-06	5.25	144455;1869;51512;79733;891;983;995	E2F7;E2F1;GTSE1;E2F8;CCNB1;CDK1;CDC25C
16	7.21	GO:0031110	regulation of microtubule polymerization or depolymerization	Any process that modulates the frequency, rate or extent of microtubule polymerization or depolymerization by the addition or removal of tubulin heterodimers from a microtubule.	5% (4/80)	0.00185202	2.73	220134;221150;79929;84722	SKA1;SKA3;MAP6D1;PSRC1
16	6.31	GO:0070507	regulation of microtubule cytoskeleton organization	Any process that modulates the frequency, rate or extent of the formation, arrangement of constituent parts, or disassembly of cytoskeletal structures comprising microtubules and their associated proteins.	5.91% (11/186)	3.59893e-08	7.44	10615;10733;1111;220134;221150;22974;3832;4751;5347;79929;84722	SPAG5;PLK4;CHEK1;SKA1;SKA3;TPX2;KIF11;NEK2;PLK1;MAP6D1;PSRC1
16	9.3	GO:0051988	regulation of attachment of spindle microtubules to kinetochore	Any process that modulates the frequency, rate or extent of the attachment of spindle microtubules to the kinetochore.	50% (6/12)	6.00225e-11	10.22	10615;1894;29127;4751;891;90417	SPAG5;ECT2;RACGAP1;NEK2;CCNB1;KNSTRN
16	8.13	GO:0060236	regulation of mitotic spindle organization	Any process that modulates the rate, frequency or extent of the assembly, arrangement of constituent parts, or disassembly of the microtubule spindle during a mitotic cell cycle.	7.69% (3/39)	0.00208037	2.68	22974;5347;84722	TPX2;PLK1;PSRC1
16	7.96	GO:0090224	regulation of spindle organization	Any process that modulates the rate, frequency or extent of the assembly, arrangement of constituent parts, or disassembly of the microtubule spindle.	9.3% (4/43)	0.000173831	3.76	10615;22974;5347;84722	SPAG5;TPX2;PLK1;PSRC1
16	9.63	GO:0046602	regulation of mitotic centrosome separation	Any process that modulates the frequency, rate or extent of the separation of duplicated centrosome components at the beginning of mitosis.	33.33% (3/9)	2.20454e-05	4.66	1111;3832;4751	CHEK1;KIF11;NEK2
16	7.64	GO:0046605	regulation of centrosome cycle	Any process that modulates the frequency, rate or extent of the centrosome cycle, the processes of centrosome duplication and separation.	7.02% (4/57)	0.000518762	3.29	10733;1111;3832;4751	PLK4;CHEK1;KIF11;NEK2
17	7.7	GO:0051785	positive regulation of nuclear division	Any process that activates or increases the frequency, rate or extent of nuclear division, the partitioning of the nucleus and its genetic information.	9.38% (6/64)	3.69915e-06	5.43	11065;113130;51203;81620;9700;9787	UBE2C;CDCA5;NUSAP1;CDT1;ESPL1;DLGAP5
17	6.48	GO:0051783	regulation of nuclear division	Any process that modulates the frequency, rate or extent of nuclear division, the partitioning of the nucleus and its genetic information.	13.23% (25/189)	5.31828e-26	25.27	10403;1062;1063;11065;1111;113130;27085;3832;4085;4288;4751;51203;5347;699;701;7272;81620;891;9088;9212;9700;9787;990;991;995	NDC80;CENPE;CENPF;UBE2C;CHEK1;CDCA5;MTBP;KIF11;MAD2L1;MKI67;NEK2;NUSAP1;PLK1;BUB1;BUB1B;TTK;CDT1;CCNB1;PKMYT1;AURKB;ESPL1;DLGAP5;CDC6;CDC20;CDC25C
17	7.62	GO:0051784	negative regulation of nuclear division	Any process that stops, prevents, or reduces the frequency, rate or extent of nuclear division, the partitioning of the nucleus and its genetic information.	21.67% (13/60)	7.4252e-17	16.13	10403;1063;1111;27085;4085;5347;699;701;7272;81620;891;9212;991	NDC80;CENPF;CHEK1;MTBP;MAD2L1;PLK1;BUB1;BUB1B;TTK;CDT1;CCNB1;AURKB;CDC20
17	5.69	GO:0010639	negative regulation of organelle organization	Any process that decreases the frequency, rate or extent of a process involved in the formation, arrangement of constituent parts, or disassembly of an organelle.	5.74% (22/383)	4.55873e-15	14.34	10403;1063;1111;27085;29028;3159;4085;4171;4751;5217;5347;699;701;7153;7272;79929;80119;81620;891;9212;9700;991	NDC80;CENPF;CHEK1;MTBP;ATAD2;HMGA1;MAD2L1;MCM2;NEK2;PFN2;PLK1;BUB1;BUB1B;TOP2A;TTK;MAP6D1;PIF1;CDT1;CCNB1;AURKB;ESPL1;CDC20
17	6.59	GO:2001251	negative regulation of chromosome organization	Any process that stops, prevents or reduces the frequency, rate or extent of chromosome organization.	11.89% (17/143)	4.48297e-17	16.35	10403;1063;29028;3159;4085;4171;5347;699;701;7153;7272;80119;81620;891;9212;9700;991	NDC80;CENPF;ATAD2;HMGA1;MAD2L1;MCM2;PLK1;BUB1;BUB1B;TOP2A;TTK;PIF1;CDT1;CCNB1;AURKB;ESPL1;CDC20
17	3.47	GO:0051128	regulation of cellular component organization	Any process that modulates the frequency, rate or extent of a process involved in the formation, arrangement of constituent parts, or disassembly of cell structures, including the plasma membrane and any external encapsulating structures such as the cell wall and cell envelope.	1.72% (43/2501)	3.85628e-10	9.41	10403;10615;1062;1063;10733;11065;1111;113130;1869;1894;220134;221150;22974;27085;29028;3159;3832;4085;4171;4288;4751;51203;5217;5347;55355;699;701;7153;7272;79929;80119;81620;8318;84722;891;9088;9212;9700;9787;990;991;9928;995	NDC80;SPAG5;CENPE;CENPF;PLK4;UBE2C;CHEK1;CDCA5;E2F1;ECT2;SKA1;SKA3;TPX2;MTBP;ATAD2;HMGA1;KIF11;MAD2L1;MCM2;MKI67;NEK2;NUSAP1;PFN2;PLK1;HJURP;BUB1;BUB1B;TOP2A;TTK;MAP6D1;PIF1;CDT1;CDC45;PSRC1;CCNB1;PKMYT1;AURKB;ESPL1;DLGAP5;CDC6;CDC20;KIF14;CDC25C
17	5.03	GO:0051129	negative regulation of cellular component organization	Any process that stops, prevents, or reduces the frequency, rate or extent of a process involved in the formation, arrangement of constituent parts, or disassembly of cell structures, including the plasma membrane and any external encapsulating structures such as the cell wall and cell envelope.	3.23% (23/713)	1.57734e-10	9.8	10403;1063;1111;27085;29028;3159;4085;4171;4751;5217;5347;699;701;7153;7272;79929;80119;81620;891;9212;9700;991;9928	NDC80;CENPF;CHEK1;MTBP;ATAD2;HMGA1;MAD2L1;MCM2;NEK2;PFN2;PLK1;BUB1;BUB1B;TOP2A;TTK;MAP6D1;PIF1;CDT1;CCNB1;AURKB;ESPL1;CDC20;KIF14
17	5.17	GO:0010638	positive regulation of organelle organization	Any process that increases the frequency, rate or extent of a process involved in the formation, arrangement of constituent parts, or disassembly of an organelle.	2.25% (14/621)	5.12024e-05	4.29	10615;10733;11065;113130;1869;4751;51203;5217;81620;84722;891;9212;9700;9787	SPAG5;PLK4;UBE2C;CDCA5;E2F1;NEK2;NUSAP1;PFN2;CDT1;PSRC1;CCNB1;AURKB;ESPL1;DLGAP5
17	6.38	GO:2001252	positive regulation of chromosome organization	Any process that activates or increases the frequency, rate or extent of chromosome organization.	3.41% (6/176)	0.00103684	2.98	4751;81620;891;9212;9700;9787	NEK2;CDT1;CCNB1;AURKB;ESPL1;DLGAP5
17	6.26	GO:1902275	regulation of chromatin organization	NA	3.12% (6/192)	0.00161894	2.79	1111;29028;3159;4288;8318;891	CHEK1;ATAD2;HMGA1;MKI67;CDC45;CCNB1
17	5.23	GO:0051493	regulation of cytoskeleton organization	Any process that modulates the frequency, rate or extent of the formation, arrangement of constituent parts, or disassembly of cytoskeletal structures.	2.51% (13/518)	3.24728e-05	4.49	10615;10733;1111;1894;220134;221150;22974;3832;4751;5217;5347;79929;84722	SPAG5;PLK4;CHEK1;ECT2;SKA1;SKA3;TPX2;KIF11;NEK2;PFN2;PLK1;MAP6D1;PSRC1
17	4.27	GO:0033043	regulation of organelle organization	Any process that modulates the frequency, rate or extent of a process involved in the formation, arrangement of constituent parts, or disassembly of an organelle.	3.21% (41/1276)	9.13578e-19	18.04	10403;10615;1062;1063;10733;11065;1111;113130;1869;1894;220134;221150;22974;27085;29028;3159;3832;4085;4171;4288;4751;51203;5217;5347;699;701;7153;7272;79929;80119;81620;8318;84722;891;9088;9212;9700;9787;990;991;995	NDC80;SPAG5;CENPE;CENPF;PLK4;UBE2C;CHEK1;CDCA5;E2F1;ECT2;SKA1;SKA3;TPX2;MTBP;ATAD2;HMGA1;KIF11;MAD2L1;MCM2;MKI67;NEK2;NUSAP1;PFN2;PLK1;BUB1;BUB1B;TOP2A;TTK;MAP6D1;PIF1;CDT1;CDC45;PSRC1;CCNB1;PKMYT1;AURKB;ESPL1;DLGAP5;CDC6;CDC20;CDC25C
17	5.53	GO:0033044	regulation of chromosome organization	Any process that modulates the frequency, rate or extent of a process involved in the formation, arrangement of constituent parts, or disassembly of a chromosome.	7.18% (25/348)	2.25009e-19	18.65	10403;1062;1063;1111;113130;29028;3159;4085;4171;4288;4751;5347;699;701;7153;7272;80119;81620;8318;891;9212;9700;9787;990;991	NDC80;CENPE;CENPF;CHEK1;CDCA5;ATAD2;HMGA1;MAD2L1;MCM2;MKI67;NEK2;PLK1;BUB1;BUB1B;TOP2A;TTK;PIF1;CDT1;CDC45;CCNB1;AURKB;ESPL1;DLGAP5;CDC6;CDC20
18	8.11	GO:0045841	negative regulation of mitotic metaphase/anaphase transition	Any process that stops, prevents, or reduces the frequency, rate or extent of the cell cycle process in which a cell progresses from metaphase to anaphase during mitosis, triggered by the activation of the anaphase promoting complex by Cdc20/Sleepy homolog which results in the degradation of Securin.	30.56% (11/36)	2.84632e-16	15.55	10403;1063;4085;5347;699;701;7272;81620;891;9212;991	NDC80;CENPF;MAD2L1;PLK1;BUB1;BUB1B;TTK;CDT1;CCNB1;AURKB;CDC20
18	8.15	GO:0071174	mitotic spindle checkpoint	A mitotic cell cycle checkpoint that originates from the spindle and delays the metaphase/anaphase transition of a mitotic nuclear division until the spindle is correctly assembled and oriented, the completion of anaphase until chromosomes are attached to the spindle, or mitotic exit and cytokinesis when the spindle does not form.	32.35% (11/34)	1.3701e-16	15.86	10403;1063;4085;5347;699;701;7272;81620;891;9212;991	NDC80;CENPF;MAD2L1;PLK1;BUB1;BUB1B;TTK;CDT1;CCNB1;AURKB;CDC20
18	9.23	GO:1903504	regulation of mitotic spindle checkpoint	NA	28.57% (4/14)	1.63099e-06	5.79	10403;4085;81620;891	NDC80;MAD2L1;CDT1;CCNB1
18	9.99	GO:0090267	positive regulation of mitotic cell cycle spindle assembly checkpoint	Any process that increases the rate, frequency, or extent of the mitotic cell cycle spindle assembly checkpoint, a cell cycle checkpoint that delays the metaphase/anaphase transition of a mitotic nuclear division until the spindle is correctly assembled and chromosomes are attached to the spindle.	28.57% (2/7)	0.000866787	3.06	10403;4085	NDC80;MAD2L1
18	8.15	GO:0007094	mitotic spindle assembly checkpoint	A cell cycle checkpoint that delays the metaphase/anaphase transition of a mitotic nuclear division until the spindle is correctly assembled and chromosomes are attached to the spindle.	32.35% (11/34)	1.3701e-16	15.86	10403;1063;4085;5347;699;701;7272;81620;891;9212;991	NDC80;CENPF;MAD2L1;PLK1;BUB1;BUB1B;TTK;CDT1;CCNB1;AURKB;CDC20
18	9.23	GO:0090266	regulation of mitotic cell cycle spindle assembly checkpoint	Any process that modulates the rate, frequency, or extent of the mitotic cell cycle spindle assembly checkpoint, a cell cycle checkpoint that delays the metaphase/anaphase transition of a mitotic nuclear division until the spindle is correctly assembled and chromosomes are attached to the spindle.	28.57% (4/14)	1.63099e-06	5.79	10403;4085;81620;891	NDC80;MAD2L1;CDT1;CCNB1
19	7.95	GO:0033046	negative regulation of sister chromatid segregation	Any process that stops, prevents, or reduces the frequency, rate or extent of sister chromatid segregation.	27.27% (12/44)	5.64976e-17	16.25	10403;1063;4085;5347;699;701;7272;81620;891;9212;9700;991	NDC80;CENPF;MAD2L1;PLK1;BUB1;BUB1B;TTK;CDT1;CCNB1;AURKB;ESPL1;CDC20
19	8.72	GO:0007063	regulation of sister chromatid cohesion	Any process that modulates the frequency, rate or extent of sister chromatid cohesion.	13.64% (3/22)	0.000379942	3.42	113130;699;9700	CDCA5;BUB1;ESPL1
19	7.27	GO:0033045	regulation of sister chromatid segregation	Any process that modulates the frequency, rate or extent of sister chromatid segregation.	20% (16/80)	6.55511e-20	19.18	10403;1062;1063;113130;4085;5347;699;701;7272;81620;891;9212;9700;9787;990;991	NDC80;CENPE;CENPF;CDCA5;MAD2L1;PLK1;BUB1;BUB1B;TTK;CDT1;CCNB1;AURKB;ESPL1;DLGAP5;CDC6;CDC20
19	9.74	GO:0045842	positive regulation of mitotic metaphase/anaphase transition	Any process that activates or increases the frequency, rate or extent of the cell cycle process in which a cell progresses from metaphase to anaphase during mitosis, triggered by the activation of the anaphase promoting complex by Cdc20/Sleepy homolog which results in the degradation of Securin.	33.33% (3/9)	2.20454e-05	4.66	81620;9700;9787	CDT1;ESPL1;DLGAP5
19	7.95	GO:0045840	positive regulation of mitotic nuclear division	Any process that activates or increases the frequency, rate or extent of mitosis.	11.76% (6/51)	9.51735e-07	6.02	11065;113130;51203;81620;9700;9787	UBE2C;CDCA5;NUSAP1;CDT1;ESPL1;DLGAP5
19	9.74	GO:1901970	positive regulation of mitotic sister chromatid separation	NA	33.33% (3/9)	2.20454e-05	4.66	81620;9700;9787	CDT1;ESPL1;DLGAP5
19	7.81	GO:0045839	negative regulation of mitotic nuclear division	Any process that stops, prevents or reduces the rate or extent of mitosis. Mitosis is the division of the eukaryotic cell nucleus to produce two daughter nuclei that, usually, contain the identical chromosome complement to their mother.	25% (13/52)	9.52546e-18	17.02	10403;1063;1111;27085;4085;5347;699;701;7272;81620;891;9212;991	NDC80;CENPF;CHEK1;MTBP;MAD2L1;PLK1;BUB1;BUB1B;TTK;CDT1;CCNB1;AURKB;CDC20
19	7.98	GO:0033048	negative regulation of mitotic sister chromatid segregation	Any process that stops, prevents, or reduces the frequency, rate or extent of sister chromatid segregation during mitosis.	26.19% (11/42)	1.96331e-15	14.71	10403;1063;4085;5347;699;701;7272;81620;891;9212;991	NDC80;CENPF;MAD2L1;PLK1;BUB1;BUB1B;TTK;CDT1;CCNB1;AURKB;CDC20
19	8.04	GO:2000816	negative regulation of mitotic sister chromatid separation	Any process that stops, prevents or reduces the frequency, rate or extent of mitotic sister chromatid separation.	28.21% (11/39)	7.81281e-16	15.11	10403;1063;4085;5347;699;701;7272;81620;891;9212;991	NDC80;CENPF;MAD2L1;PLK1;BUB1;BUB1B;TTK;CDT1;CCNB1;AURKB;CDC20
19	6.66	GO:0007088	regulation of mitotic nuclear division	Any process that modulates the frequency, rate or extent of mitosis.	15.15% (25/165)	1.55467e-27	26.81	10403;1062;1063;11065;1111;113130;27085;3832;4085;4288;4751;51203;5347;699;701;7272;81620;891;9088;9212;9700;9787;990;991;995	NDC80;CENPE;CENPF;UBE2C;CHEK1;CDCA5;MTBP;KIF11;MAD2L1;MKI67;NEK2;NUSAP1;PLK1;BUB1;BUB1B;TTK;CDT1;CCNB1;PKMYT1;AURKB;ESPL1;DLGAP5;CDC6;CDC20;CDC25C
19	8.99	GO:0007096	regulation of exit from mitosis	Any process involved in the progression from anaphase/telophase to G1 that is associated with a conversion from high to low mitotic CDK activity.	11.11% (2/18)	0.00602622	2.22	11065;113130	UBE2C;CDCA5
19	7.67	GO:0010965	regulation of mitotic sister chromatid separation	Any process that modulates the frequency, rate or extent of mitotic sister chromatid separation. Mitotic sister chromatid separation is the process in which sister chromatids are physically detached from each other during mitosis.	26.32% (15/57)	1.06801e-20	19.97	10403;1062;1063;4085;5347;699;701;7272;81620;891;9212;9700;9787;990;991	NDC80;CENPE;CENPF;MAD2L1;PLK1;BUB1;BUB1B;TTK;CDT1;CCNB1;AURKB;ESPL1;DLGAP5;CDC6;CDC20
19	7.5	GO:0033047	regulation of mitotic sister chromatid segregation	Any process that modulates the frequency, rate or extent of sister chromatid segregation during mitosis.	22.06% (15/68)	2.02636e-19	18.69	10403;1062;1063;4085;5347;699;701;7272;81620;891;9212;9700;9787;990;991	NDC80;CENPE;CENPF;MAD2L1;PLK1;BUB1;BUB1B;TTK;CDT1;CCNB1;AURKB;ESPL1;DLGAP5;CDC6;CDC20
19	7.73	GO:0007091	metaphase/anaphase transition of mitotic cell cycle	The cell cycle process in which a cell progresses from metaphase to anaphase during mitosis, triggered by the activation of the anaphase promoting complex by Cdc20/Sleepy homolog which results in the degradation of Securin.	27.78% (15/54)	4.25743e-21	20.37	10403;1062;1063;4085;5347;699;701;7272;81620;891;9212;9700;9787;990;991	NDC80;CENPE;CENPF;MAD2L1;PLK1;BUB1;BUB1B;TTK;CDT1;CCNB1;AURKB;ESPL1;DLGAP5;CDC6;CDC20
19	7.67	GO:0044784	metaphase/anaphase transition of cell cycle	The cell cycle process in which a cell progresses from metaphase to anaphase as part of the cell cycle.	26.79% (15/56)	7.91136e-21	20.1	10403;1062;1063;4085;5347;699;701;7272;81620;891;9212;9700;9787;990;991	NDC80;CENPE;CENPF;MAD2L1;PLK1;BUB1;BUB1B;TTK;CDT1;CCNB1;AURKB;ESPL1;DLGAP5;CDC6;CDC20
19	7.79	GO:0030071	regulation of mitotic metaphase/anaphase transition	Any process that modulates the frequency, rate or extent of the cell cycle process in which a cell progresses from metaphase to anaphase during mitosis, triggered by the activation of the anaphase promoting complex by Cdc20/Sleepy homolog which results in the degradation of Securin.	29.41% (15/51)	1.59379e-21	20.8	10403;1062;1063;4085;5347;699;701;7272;81620;891;9212;9700;9787;990;991	NDC80;CENPE;CENPF;MAD2L1;PLK1;BUB1;BUB1B;TTK;CDT1;CCNB1;AURKB;ESPL1;DLGAP5;CDC6;CDC20
19	7.73	GO:1902099	regulation of metaphase/anaphase transition of cell cycle	NA	28.3% (15/53)	3.09115e-21	20.51	10403;1062;1063;4085;5347;699;701;7272;81620;891;9212;9700;9787;990;991	NDC80;CENPE;CENPF;MAD2L1;PLK1;BUB1;BUB1B;TTK;CDT1;CCNB1;AURKB;ESPL1;DLGAP5;CDC6;CDC20
19	8.04	GO:1902100	negative regulation of metaphase/anaphase transition of cell cycle	NA	29.73% (11/37)	4.02873e-16	15.39	10403;1063;4085;5347;699;701;7272;81620;891;9212;991	NDC80;CENPF;MAD2L1;PLK1;BUB1;BUB1B;TTK;CDT1;CCNB1;AURKB;CDC20
19	9.63	GO:1902101	positive regulation of metaphase/anaphase transition of cell cycle	NA	30% (3/10)	3.13438e-05	4.5	81620;9700;9787	CDT1;ESPL1;DLGAP5
20	5.97	GO:1903829	positive regulation of cellular protein localization	NA	2.17% (7/322)	0.00515876	2.29	10403;1869;1894;51512;5347;81620;983	NDC80;E2F1;ECT2;GTSE1;PLK1;CDT1;CDK1
20	7.11	GO:1900180	regulation of protein localization to nucleus	NA	3.36% (4/119)	0.00766389	2.12	1894;51512;5347;983	ECT2;GTSE1;PLK1;CDK1
20	7.58	GO:1900182	positive regulation of protein localization to nucleus	NA	5.33% (4/75)	0.00145915	2.84	1894;51512;5347;983	ECT2;GTSE1;PLK1;CDK1
21	7.73	GO:0044380	protein localization to cytoskeleton	A process in which a protein is transported to, or maintained in, a location within the cytoskeleton.	5.17% (3/58)	0.0064227	2.19	10615;7272;81610	SPAG5;TTK;FAM83D
21	7.84	GO:0072698	protein localization to microtubule cytoskeleton	A cellular protein localization process in which a protein is transported to, or maintained at, a location within the microtubule cytoskeleton.	5.77% (3/52)	0.00473173	2.32	10615;7272;81610	SPAG5;TTK;FAM83D
21	8.89	GO:0034501	protein localization to kinetochore	Any process in which a protein is transported to, or maintained at, the kinetochore.	47.06% (8/17)	5.84847e-14	13.23	10403;27085;57082;7272;81620;83903;9212;983	NDC80;MTBP;KNL1;TTK;CDT1;HASPIN;AURKB;CDK1
21	8.68	GO:0071459	protein localization to chromosome, centromeric region	Any process in which a protein is transported to, or maintained at, the centromeric region of a chromosome.	42.86% (9/21)	4.20712e-15	14.38	10403;1058;27085;57082;7272;81620;83903;9212;983	NDC80;CENPA;MTBP;KNL1;TTK;CDT1;HASPIN;AURKB;CDK1
21	4.81	GO:0033365	protein localization to organelle	A process in which a protein is transported to, or maintained in, a location within an organelle.	1.75% (16/913)	0.000276652	3.56	10403;1058;10615;113130;1869;1894;27085;51512;5347;57082;7272;81610;81620;83903;9212;983	NDC80;CENPA;SPAG5;CDCA5;E2F1;ECT2;MTBP;GTSE1;PLK1;KNL1;TTK;FAM83D;CDT1;HASPIN;AURKB;CDK1
21	7.3	GO:0034502	protein localization to chromosome	Any process in which a protein is transported to, or maintained at, a specific location on a chromosome.	13.41% (11/82)	5.17494e-12	11.29	10403;1058;113130;27085;5347;57082;7272;81620;83903;9212;983	NDC80;CENPA;CDCA5;MTBP;PLK1;KNL1;TTK;CDT1;HASPIN;AURKB;CDK1
22	7.82	GO:0007080	mitotic metaphase plate congression	The cell cycle process in which chromosomes are aligned at the metaphase plate, a plane halfway between the poles of the mitotic spindle, during mitosis.	25.53% (12/47)	1.37729e-16	15.86	10403;1062;11004;113130;3833;55143;55165;81620;83540;84722;891;9928	NDC80;CENPE;KIF2C;CDCA5;KIFC1;CDCA8;CEP55;CDT1;NUF2;PSRC1;CCNB1;KIF14
22	9.99	GO:0051305	chromosome movement towards spindle pole	The directed movement of chromosomes in the center of the spindle towards the spindle poles, mediated by the shortening of microtubules attached to the chromosomes.	28.57% (2/7)	0.000866787	3.06	1062;9787	CENPE;DLGAP5
22	7.54	GO:0051310	metaphase plate congression	The alignment of chromosomes at the metaphase plate (spindle equator), a plane halfway between the poles of the spindle.	25% (15/60)	2.53493e-20	19.6	10403;10615;1062;1063;11004;113130;3833;55143;55165;81610;81620;83540;84722;891;9928	NDC80;SPAG5;CENPE;CENPF;KIF2C;CDCA5;KIFC1;CDCA8;CEP55;FAM83D;CDT1;NUF2;PSRC1;CCNB1;KIF14
22	7.79	GO:0051653	spindle localization	Any process in which is the spindle is transported to, and/or maintained in, a specific location.	15.69% (8/51)	1.27548e-09	8.89	10403;1058;10615;259266;4085;51203;5347;9700	NDC80;CENPA;SPAG5;ASPM;MAD2L1;NUSAP1;PLK1;ESPL1
22	7.87	GO:0051293	establishment of spindle localization	The directed movement of the spindle to a specific location in the cell.	15.22% (7/46)	1.79619e-08	7.75	10403;1058;10615;4085;51203;5347;9700	NDC80;CENPA;SPAG5;MAD2L1;NUSAP1;PLK1;ESPL1
22	8.09	GO:0051294	establishment of spindle orientation	Any process that set the alignment of spindle relative to other cellular structures.	13.16% (5/38)	4.55468e-06	5.34	10403;1058;10615;4085;5347	NDC80;CENPA;SPAG5;MAD2L1;PLK1
22	8.32	GO:0000132	establishment of mitotic spindle orientation	A cell cycle process that sets the alignment of mitotic spindle relative to other cellular structures.	12.9% (4/31)	4.70691e-05	4.33	10403;1058;4085;5347	NDC80;CENPA;MAD2L1;PLK1
22	8.2	GO:0040001	establishment of mitotic spindle localization	The cell cycle process in which the directed movement of the mitotic spindle to a specific location in the cell occurs.	17.14% (6/35)	9.33513e-08	7.03	10403;1058;4085;51203;5347;9700	NDC80;CENPA;MAD2L1;NUSAP1;PLK1;ESPL1
23	7.23	GO:0006890	retrograde vesicle-mediated transport, Golgi to ER	The directed movement of substances from the Golgi back to the endoplasmic reticulum, mediated by vesicles bearing specific protein coats such as COPI or COG.	8.14% (7/86)	1.45595e-06	5.84	1062;11004;24137;29127;3832;56992;9493	CENPE;KIF2C;KIF4A;RACGAP1;KIF11;KIF15;KIF23
23	6.19	GO:0030705	cytoskeleton-dependent intracellular transport	The directed movement of substances along cytoskeletal fibers such as microfilaments or microtubules within a cell.	2.79% (5/179)	0.00636038	2.2	24137;7345;79929;9493;9928	KIF4A;UCHL1;MAP6D1;KIF23;KIF14
23	3.26	GO:0051641	cellular localization	A cellular localization process whereby a substance or cellular entity, such as a protein complex or organelle, is transported to, and/or maintained in, a specific location within a cell including the localization of substances or cellular entities to the cell membrane.	1.41% (41/2900)	3.63922e-07	6.44	10403;1058;10615;1062;1063;10733;11004;11130;113130;1869;1894;24137;259266;27085;3159;3833;4085;4751;51203;51512;5217;5318;5347;55143;55165;57082;7272;7345;79929;81610;81620;83540;83903;84722;891;9212;9493;9700;9787;983;9928	NDC80;CENPA;SPAG5;CENPE;CENPF;PLK4;KIF2C;ZWINT;CDCA5;E2F1;ECT2;KIF4A;ASPM;MTBP;HMGA1;KIFC1;MAD2L1;NEK2;NUSAP1;GTSE1;PFN2;PKP2;PLK1;CDCA8;CEP55;KNL1;TTK;UCHL1;MAP6D1;FAM83D;CDT1;NUF2;HASPIN;PSRC1;CCNB1;AURKB;KIF23;ESPL1;DLGAP5;CDK1;KIF14
23	7.24	GO:0050000	chromosome localization	Any process in which a chromosome is transported to, or maintained in, a specific location.	20.25% (16/79)	5.2718e-20	19.28	10403;10615;1062;1063;11004;113130;3833;55143;55165;81610;81620;83540;84722;891;9787;9928	NDC80;SPAG5;CENPE;CENPF;KIF2C;CDCA5;KIFC1;CDCA8;CEP55;FAM83D;CDT1;NUF2;PSRC1;CCNB1;DLGAP5;KIF14
23	4.97	GO:0051640	organelle localization	Any process in which an organelle is transported to, and/or maintained in, a specific location.	3.98% (28/703)	5.69148e-15	14.24	10403;1058;10615;1062;1063;10733;11004;113130;259266;3833;4085;4751;51203;5217;5347;55143;55165;7345;81610;81620;83540;84722;891;9493;9700;9787;983;9928	NDC80;CENPA;SPAG5;CENPE;CENPF;PLK4;KIF2C;CDCA5;ASPM;KIFC1;MAD2L1;NEK2;NUSAP1;PFN2;PLK1;CDCA8;CEP55;UCHL1;FAM83D;CDT1;NUF2;PSRC1;CCNB1;KIF23;ESPL1;DLGAP5;CDK1;KIF14
23	3.6	GO:0051649	establishment of localization in cell	Any process, occuring in a cell, that localizes a substance or cellular component. This may occur via movement, tethering or selective degradation.	1.4% (31/2218)	2.21712e-05	4.65	10403;1058;10615;1062;1063;11004;11130;113130;1869;1894;24137;3159;3833;4085;51203;51512;5217;5347;55143;55165;7345;79929;81610;81620;83540;84722;891;9493;9700;9787;9928	NDC80;CENPA;SPAG5;CENPE;CENPF;KIF2C;ZWINT;CDCA5;E2F1;ECT2;KIF4A;HMGA1;KIFC1;MAD2L1;NUSAP1;GTSE1;PFN2;PLK1;CDCA8;CEP55;UCHL1;MAP6D1;FAM83D;CDT1;NUF2;PSRC1;CCNB1;KIF23;ESPL1;DLGAP5;KIF14
23	7.26	GO:0051303	establishment of chromosome localization	The directed movement of a chromosome to a specific location.	20.51% (16/78)	4.2263e-20	19.37	10403;10615;1062;1063;11004;113130;3833;55143;55165;81610;81620;83540;84722;891;9787;9928	NDC80;SPAG5;CENPE;CENPF;KIF2C;CDCA5;KIFC1;CDCA8;CEP55;FAM83D;CDT1;NUF2;PSRC1;CCNB1;DLGAP5;KIF14
23	5.31	GO:0051656	establishment of organelle localization	The directed movement of an organelle to a specific location.	4.73% (24/507)	1.63164e-14	13.79	10403;1058;10615;1062;1063;11004;113130;3833;4085;51203;5217;5347;55143;55165;7345;81610;81620;83540;84722;891;9493;9700;9787;9928	NDC80;CENPA;SPAG5;CENPE;CENPF;KIF2C;CDCA5;KIFC1;MAD2L1;NUSAP1;PFN2;PLK1;CDCA8;CEP55;UCHL1;FAM83D;CDT1;NUF2;PSRC1;CCNB1;KIF23;ESPL1;DLGAP5;KIF14
24	7.89	GO:0051985	negative regulation of chromosome segregation	Any process that stops, prevents, or reduces the frequency, rate or extent of chromosome segregation, the process in which genetic material, in the form of chromosomes, is organized and then physically separated and apportioned to two or more sets.	26.67% (12/45)	7.66288e-17	16.12	10403;1063;4085;5347;699;701;7272;81620;891;9212;9700;991	NDC80;CENPF;MAD2L1;PLK1;BUB1;BUB1B;TTK;CDT1;CCNB1;AURKB;ESPL1;CDC20
24	6.97	GO:0051983	regulation of chromosome segregation	Any process that modulates the frequency, rate or extent of chromosome segregation, the process in which genetic material, in the form of chromosomes, is organized and then physically separated and apportioned to two or more sets.	22.55% (23/102)	1.26627e-29	28.9	10403;10615;1062;1063;11004;113130;1894;29127;4085;4288;4751;5347;699;701;7272;81620;891;90417;9212;9700;9787;990;991	NDC80;SPAG5;CENPE;CENPF;KIF2C;CDCA5;ECT2;RACGAP1;MAD2L1;MKI67;NEK2;PLK1;BUB1;BUB1B;TTK;CDT1;CCNB1;KNSTRN;AURKB;ESPL1;DLGAP5;CDC6;CDC20
24	8.44	GO:0051984	positive regulation of chromosome segregation	Any process that activates or increases the frequency, rate or extent of chromosome segregation, the process in which genetic material, in the form of chromosomes, is organized and then physically separated and apportioned to two or more sets.	17.86% (5/28)	9.39287e-07	6.03	81620;891;9700;9787;990	CDT1;CCNB1;ESPL1;DLGAP5;CDC6
24	2.5	GO:0048523	negative regulation of cellular process	Any process that stops, prevents, or reduces the frequency, rate or extent of a cellular process, any of those that are carried out at the cellular level, but are not necessarily restricted to a single cell. For example, cell communication occurs among more than one cell, but occurs at the cellular level.	1.11% (52/4688)	9.7885e-06	5.01	10403;1063;10721;1111;11130;144455;146956;1763;1869;1870;259266;27085;29028;3070;3159;332;4085;4171;4751;51512;5217;5318;5347;57082;5888;6241;63967;641;699;701;7153;7272;7345;7516;79733;79929;80119;81620;8318;84722;84733;891;8970;9088;9212;94032;9700;983;990;991;9928;995	NDC80;CENPF;POLQ;CHEK1;ZWINT;E2F7;EME1;DNA2;E2F1;E2F2;ASPM;MTBP;ATAD2;HELLS;HMGA1;BIRC5;MAD2L1;MCM2;NEK2;GTSE1;PFN2;PKP2;PLK1;KNL1;RAD51;RRM2;CLSPN;BLM;BUB1;BUB1B;TOP2A;TTK;UCHL1;XRCC2;E2F8;MAP6D1;PIF1;CDT1;CDC45;PSRC1;CBX2;CCNB1;H2BC11;PKMYT1;AURKB;CAMK2N2;ESPL1;CDK1;CDC6;CDC20;KIF14;CDC25C
24	9.04	GO:0051782	negative regulation of cell division	Any process that stops, prevents, or reduces the frequency, rate or extent of cell division.	29.41% (5/17)	6.2617e-08	7.2	144455;259266;641;79733;9212	E2F7;ASPM;BLM;E2F8;AURKB
24	6.68	GO:0051302	regulation of cell division	Any process that modulates the frequency, rate or extent of the physical partitioning and separation of a cell into daughter cells.	8.43% (14/166)	3.71894e-12	11.43	10733;144455;146909;1894;259266;29127;5347;641;79733;9055;9212;9493;990;9928	PLK4;E2F7;KIF18B;ECT2;ASPM;RACGAP1;PLK1;BLM;E2F8;PRC1;AURKB;KIF23;CDC6;KIF14
24	7.39	GO:0051781	positive regulation of cell division	Any process that activates or increases the frequency, rate or extent of cell division.	6.98% (6/86)	2.06545e-05	4.68	1894;29127;9212;9493;990;9928	ECT2;RACGAP1;AURKB;KIF23;CDC6;KIF14
24	6.15	GO:0032886	regulation of microtubule-based process	Any process that modulates the frequency, rate or extent of any cellular process that depends upon or alters the microtubule cytoskeleton.	5.05% (11/218)	1.81517e-07	6.74	10615;10733;1111;220134;221150;22974;3832;4751;5347;79929;84722	SPAG5;PLK4;CHEK1;SKA1;SKA3;TPX2;KIF11;NEK2;PLK1;MAP6D1;PSRC1
24	2.24	GO:0048522	positive regulation of cellular process	Any process that activates or increases the frequency, rate or extent of a cellular process, any of those that are carried out at the cellular level, but are not necessarily restricted to a single cell. For example, cell communication occurs among more than one cell, but occurs at the cellular level.	1.01% (53/5266)	0.0001384	3.86	10403;10615;1062;10733;11065;1111;113130;144455;157313;1763;1869;1870;1894;22974;259266;27085;29028;29127;3159;332;4085;4605;4751;51203;51512;5217;5347;5888;63967;641;7153;7272;7516;79075;79733;81610;81620;8318;84722;890;891;9055;9212;9493;9700;9787;983;9833;990;991;9928;993;995	NDC80;SPAG5;CENPE;PLK4;UBE2C;CHEK1;CDCA5;E2F7;CDCA2;DNA2;E2F1;E2F2;ECT2;TPX2;ASPM;MTBP;ATAD2;RACGAP1;HMGA1;BIRC5;MAD2L1;MYBL2;NEK2;NUSAP1;GTSE1;PFN2;PLK1;RAD51;CLSPN;BLM;TOP2A;TTK;XRCC2;DSCC1;E2F8;FAM83D;CDT1;CDC45;PSRC1;CCNA2;CCNB1;PRC1;AURKB;KIF23;ESPL1;DLGAP5;CDK1;MELK;CDC6;CDC20;KIF14;CDC25A;CDC25C
24	1.12	GO:0050794	regulation of cellular process	Any process that modulates the frequency, rate or extent of a cellular process, any of those that are carried out at the cellular level, but are not necessarily restricted to a single cell. For example, cell communication occurs among more than one cell, but occurs at the cellular level.	0.85% (88/10399)	2.28645e-05	4.64	10403;10615;1062;1063;10721;10733;11004;11065;1111;11130;113130;144455;146909;146956;1515;157313;1763;1832;1869;1870;1894;220134;221150;22974;22983;259266;27085;29028;29127;3070;3159;332;3832;4085;4171;4288;4605;4751;51203;51512;5217;5318;5347;55165;55355;57082;5888;6241;63967;641;699;701;7153;7272;7345;7516;79075;79733;79929;80119;81610;81620;8318;83903;84722;84733;890;891;8970;90417;9055;9088;9…	NDC80;SPAG5;CENPE;CENPF;POLQ;PLK4;KIF2C;UBE2C;CHEK1;ZWINT;CDCA5;E2F7;KIF18B;EME1;CTSV;CDCA2;DNA2;DSP;E2F1;E2F2;ECT2;SKA1;SKA3;TPX2;MAST1;ASPM;MTBP;ATAD2;RACGAP1;HELLS;HMGA1;BIRC5;KIF11;MAD2L1;MCM2;MKI67;MYBL2;NEK2;NUSAP1;GTSE1;PFN2;PKP2;PLK1;CEP55;HJURP;KNL1;RAD51;RRM2;CLSPN;BLM;BUB1;BUB1B;TOP2A;TTK;UCHL1;XRCC2;DSCC1;E2F8;MAP6D1;PIF1;FAM83D;CDT1;CDC45;HASPIN;PSRC1;CBX2;CCNA2;CCNB1;H2BC11;KNSTRN;P…
25	3.83	GO:0008283	cell proliferation	The multiplication or reproduction of cells, resulting in the expansion of a cell population.	1.46% (28/1924)	3.05018e-05	4.52	1063;144455;1869;259266;27085;29127;3070;3159;332;4288;55388;699;7272;7345;79733;81610;890;891;9055;9212;9787;983;9833;990;991;9928;993;995	CENPF;E2F7;E2F1;ASPM;MTBP;RACGAP1;HELLS;HMGA1;BIRC5;MKI67;MCM10;BUB1;TTK;UCHL1;E2F8;FAM83D;CCNA2;CCNB1;PRC1;AURKB;DLGAP5;CDK1;MELK;CDC6;CDC20;KIF14;CDC25A;CDC25C
25	7.45	GO:0048144	fibroblast proliferation	The multiplication or reproduction of fibroblast cells, resulting in the expansion of the fibroblast population.	4.82% (4/83)	0.00211996	2.67	1869;890;891;990	E2F1;CCNA2;CCNB1;CDC6
25	7.47	GO:0048145	regulation of fibroblast proliferation	Any process that modulates the frequency, rate or extent of multiplication or reproduction of fibroblast cells.	4.88% (4/82)	0.00202786	2.69	1869;890;891;990	E2F1;CCNA2;CCNB1;CDC6
25	7.95	GO:0048146	positive regulation of fibroblast proliferation	Any process that activates or increases the frequency, rate or extent of multiplication or reproduction of fibroblast cells.	7.84% (4/51)	0.000338184	3.47	1869;890;891;990	E2F1;CCNA2;CCNB1;CDC6
25	8.89	GO:0098911	regulation of ventricular cardiac muscle cell action potential	Any process that modulates the frequency, rate or extent of action potential creation, propagation or termination in a ventricular cardiac muscle cell contributing to the regulation of its contraction. This typically occurs via modulation of the activity or expression of voltage-gated ion channels.	13.33% (2/15)	0.0041887	2.38	1832;5318	DSP;PKP2
25	9.86	GO:0086042	cardiac muscle cell-cardiac muscle cell adhesion	The attachment of one cardiomyocyte to another cardiomyocyte via adhesion molecules.	28.57% (2/7)	0.000866787	3.06	1832;5318	DSP;PKP2
25	9.16	GO:0086069	bundle of His cell to Purkinje myocyte communication	The process that mediates interactions between a bundle of His cell and its surroundings that contributes to the process of the bundle of His cell communicating with a Purkinje myocyte in cardiac conduction. Encompasses interactions such as signaling or attachment between one cell and another cell, between a cell and an extracellular matrix, or between a cell and any other aspect of its environme…	14.29% (2/14)	0.00364568	2.44	1832;5318	DSP;PKP2
25	10.14	GO:0086073	bundle of His cell-Purkinje myocyte adhesion involved in cell communication	The attachment of a bundle of His cell to a Purkinje myocyte via adhesion molecules that results in the cells being juxtaposed so that they can communicate.	33.33% (2/6)	0.000621783	3.21	1832;5318	DSP;PKP2
26	6.65	GO:2000241	regulation of reproductive process	Any process that modulates the frequency, rate or extent of reproductive process.	3.45% (5/145)	0.00260437	2.58	259266;7272;991;993;995	ASPM;TTK;CDC20;CDC25A;CDC25C
26	2.23	GO:0048519	negative regulation of biological process	Any process that stops, prevents, or reduces the frequency, rate or extent of a biological process. Biological processes are regulated by many means; examples include the control of gene expression, protein modification or interaction with a protein or substrate molecule.	0.99% (52/5267)	0.000291343	3.54	10403;1063;10721;1111;11130;144455;146956;1763;1869;1870;259266;27085;29028;3070;3159;332;4085;4171;4751;51512;5217;5318;5347;57082;5888;6241;63967;641;699;701;7153;7272;7345;7516;79733;79929;80119;81620;8318;84722;84733;891;8970;9088;9212;94032;9700;983;990;991;9928;995	NDC80;CENPF;POLQ;CHEK1;ZWINT;E2F7;EME1;DNA2;E2F1;E2F2;ASPM;MTBP;ATAD2;HELLS;HMGA1;BIRC5;MAD2L1;MCM2;NEK2;GTSE1;PFN2;PKP2;PLK1;KNL1;RAD51;RRM2;CLSPN;BLM;BUB1;BUB1B;TOP2A;TTK;UCHL1;XRCC2;E2F8;MAP6D1;PIF1;CDT1;CDC45;PSRC1;CBX2;CCNB1;H2BC11;PKMYT1;AURKB;CAMK2N2;ESPL1;CDK1;CDC6;CDC20;KIF14;CDC25C
26	1.93	GO:0048518	positive regulation of biological process	Any process that activates or increases the frequency, rate or extent of a biological process. Biological processes are regulated by many means; examples include the control of gene expression, protein modification or interaction with a protein or substrate molecule.	0.91% (54/5948)	0.00188584	2.72	10403;10615;1062;10733;11065;1111;113130;144455;157313;1763;1869;1870;1894;22974;259266;27085;29028;29127;3159;332;4085;4605;4751;51203;51512;5217;5318;5347;5888;63967;641;7153;7272;7516;79075;79733;81610;81620;8318;84722;890;891;9055;9212;9493;9700;9787;983;9833;990;991;9928;993;995	NDC80;SPAG5;CENPE;PLK4;UBE2C;CHEK1;CDCA5;E2F7;CDCA2;DNA2;E2F1;E2F2;ECT2;TPX2;ASPM;MTBP;ATAD2;RACGAP1;HMGA1;BIRC5;MAD2L1;MYBL2;NEK2;NUSAP1;GTSE1;PFN2;PKP2;PLK1;RAD51;CLSPN;BLM;TOP2A;TTK;XRCC2;DSCC1;E2F8;FAM83D;CDT1;CDC45;PSRC1;CCNA2;CCNB1;PRC1;AURKB;KIF23;ESPL1;DLGAP5;CDK1;MELK;CDC6;CDC20;KIF14;CDC25A;CDC25C
26	0.92	GO:0050789	regulation of biological process	Any process that modulates the frequency, rate or extent of a biological process. Biological processes are regulated by many means; examples include the control of gene expression, protein modification or interaction with a protein or substrate molecule.	0.79% (88/11073)	0.000612172	3.21	10403;10615;1062;1063;10721;10733;11004;11065;1111;11130;113130;144455;146909;146956;1515;157313;1763;1832;1869;1870;1894;220134;221150;22974;22983;259266;27085;29028;29127;3070;3159;332;3832;4085;4171;4288;4605;4751;51203;51512;5217;5318;5347;55165;55355;57082;5888;6241;63967;641;699;701;7153;7272;7345;7516;79075;79733;79929;80119;81610;81620;8318;83903;84722;84733;890;891;8970;90417;9055;9088;9…	NDC80;SPAG5;CENPE;CENPF;POLQ;PLK4;KIF2C;UBE2C;CHEK1;ZWINT;CDCA5;E2F7;KIF18B;EME1;CTSV;CDCA2;DNA2;DSP;E2F1;E2F2;ECT2;SKA1;SKA3;TPX2;MAST1;ASPM;MTBP;ATAD2;RACGAP1;HELLS;HMGA1;BIRC5;KIF11;MAD2L1;MCM2;MKI67;MYBL2;NEK2;NUSAP1;GTSE1;PFN2;PKP2;PLK1;CEP55;HJURP;KNL1;RAD51;RRM2;CLSPN;BLM;BUB1;BUB1B;TOP2A;TTK;UCHL1;XRCC2;DSCC1;E2F8;MAP6D1;PIF1;FAM83D;CDT1;CDC45;HASPIN;PSRC1;CBX2;CCNA2;CCNB1;H2BC11;KNSTRN;P…
26	5.36	GO:0060249	anatomical structure homeostasis	A homeostatic process involved in the maintenance of an internal steady state within a defined anatomical structure of an organism, including control of cellular proliferation and death and control of metabolic function. An anatomical structure is any biological entity that occupies space and is distinguished from its surroundings. Anatomical structures can be macroscopic such as a carpel, or mic…	1.88% (8/425)	0.00666954	2.18	1763;4751;5427;5888;641;80119;9156;9212	DNA2;NEK2;POLE2;RAD51;BLM;PIF1;EXO1;AURKB
26	7	GO:0051101	regulation of DNA binding	Any process that modulates the frequency, rate or extent of DNA binding. DNA binding is any process in which a gene product interacts selectively with DNA (deoxyribonucleic acid).	4.03% (5/124)	0.00131083	2.88	113130;1869;4751;55355;81620	CDCA5;E2F1;NEK2;HJURP;CDT1
26	0.82	GO:0065007	biological regulation	Any process that modulates a measurable attribute of any biological process, quality or function.	0.77% (90/11731)	0.00222299	2.65	10403;10615;1062;1063;10721;10733;11004;11065;1111;11130;113130;144455;146909;146956;1515;157313;1763;1832;1869;1870;1894;220134;221150;22974;22983;23397;259266;27085;29028;29127;3070;3159;332;3832;4085;4171;4288;4605;4751;51203;51512;5217;5318;5347;5427;55165;55355;57082;5888;6241;63967;641;699;701;7153;7272;7345;7516;79075;79733;79929;80119;81610;81620;8318;83903;84722;84733;890;891;8970;90417;…	NDC80;SPAG5;CENPE;CENPF;POLQ;PLK4;KIF2C;UBE2C;CHEK1;ZWINT;CDCA5;E2F7;KIF18B;EME1;CTSV;CDCA2;DNA2;DSP;E2F1;E2F2;ECT2;SKA1;SKA3;TPX2;MAST1;NCAPH;ASPM;MTBP;ATAD2;RACGAP1;HELLS;HMGA1;BIRC5;KIF11;MAD2L1;MCM2;MKI67;MYBL2;NEK2;NUSAP1;GTSE1;PFN2;PKP2;PLK1;POLE2;CEP55;HJURP;KNL1;RAD51;RRM2;CLSPN;BLM;BUB1;BUB1B;TOP2A;TTK;UCHL1;XRCC2;DSCC1;E2F8;MAP6D1;PIF1;FAM83D;CDT1;CDC45;HASPIN;PSRC1;CBX2;CCNA2;CCNB1;H2B…
26	4.01	GO:0044093	positive regulation of molecular function	Any process that activates or increases the rate or extent of a molecular function, an elemental biological activity occurring at the molecular level, such as catalysis or binding.	1.2% (21/1746)	0.0040886	2.39	1062;11065;113130;1894;22974;23397;29127;4751;5217;5347;63967;79075;81620;84722;891;9212;9824;983;990;991;9928	CENPE;UBE2C;CDCA5;ECT2;TPX2;NCAPH;RACGAP1;NEK2;PFN2;PLK1;CLSPN;DSCC1;CDT1;PSRC1;CCNB1;AURKB;ARHGAP11A;CDK1;CDC6;CDC20;KIF14
26	3.38	GO:0065009	regulation of molecular function	Any process that modulates the frequency, rate or extent of a molecular function, an elemental biological activity occurring at the molecular level, such as catalysis or binding.	1.24% (36/2907)	5.44834e-05	4.26	1062;11065;113130;1869;1894;22974;23397;29127;332;4085;4171;4751;5217;5347;55355;57082;63967;641;7345;79075;80119;81620;84722;890;891;9088;9133;9212;94032;9824;983;990;991;9928;993;995	CENPE;UBE2C;CDCA5;E2F1;ECT2;TPX2;NCAPH;RACGAP1;BIRC5;MAD2L1;MCM2;NEK2;PFN2;PLK1;HJURP;KNL1;CLSPN;BLM;UCHL1;DSCC1;PIF1;CDT1;PSRC1;CCNA2;CCNB1;PKMYT1;CCNB2;AURKB;CAMK2N2;ARHGAP11A;CDK1;CDC6;CDC20;KIF14;CDC25A;CDC25C
27	6.68	GO:0045814	negative regulation of gene expression, epigenetic	Any epigenetic process that stops, prevents or reduces the rate of gene expression.	3.23% (4/124)	0.00883343	2.05	29028;3070;3159;8318	ATAD2;HELLS;HMGA1;CDC45
27	3.08	GO:0010604	positive regulation of macromolecule metabolic process	Any process that increases the frequency, rate or extent of the chemical reactions and pathways involving macromolecules, any molecule of high relative molecular mass, the structure of which essentially comprises the multiple repetition of units derived, actually or conceptually, from molecules of low relative molecular mass.	1% (33/3290)	0.0053814	2.27	1062;11065;1111;144455;157313;1763;1869;1870;1894;22974;29028;3159;4605;4751;5217;5347;5888;63967;641;7153;7272;79075;79733;81620;84722;890;891;9212;9787;983;990;991;9928	CENPE;UBE2C;CHEK1;E2F7;CDCA2;DNA2;E2F1;E2F2;ECT2;TPX2;ATAD2;HMGA1;MYBL2;NEK2;PFN2;PLK1;RAD51;CLSPN;BLM;TOP2A;TTK;DSCC1;E2F8;CDT1;PSRC1;CCNA2;CCNB1;AURKB;DLGAP5;CDK1;CDC6;CDC20;KIF14
27	7.76	GO:0045815	positive regulation of gene expression, epigenetic	Any epigenetic process that activates or increases the rate of gene expression.	4.76% (3/63)	0.00807417	2.09	1111;29028;3159	CHEK1;ATAD2;HMGA1
27	2.33	GO:0051171	regulation of nitrogen compound metabolic process	Any process that modulates the frequency, rate or extent of the chemical reactions and pathways involving nitrogen or nitrogenous compounds.	0.88% (50/5687)	0.00673761	2.17	1062;1063;10721;11065;1111;144455;157313;1763;1869;1870;1894;22974;27085;29028;3070;3159;332;4085;4605;4751;5217;5347;5888;6241;63967;641;7153;7272;7345;79075;79733;80119;81610;81620;8318;84722;84733;890;891;9088;9133;9212;94032;9787;983;990;991;9928;993;995	CENPE;CENPF;POLQ;UBE2C;CHEK1;E2F7;CDCA2;DNA2;E2F1;E2F2;ECT2;TPX2;MTBP;ATAD2;HELLS;HMGA1;BIRC5;MAD2L1;MYBL2;NEK2;PFN2;PLK1;RAD51;RRM2;CLSPN;BLM;TOP2A;TTK;UCHL1;DSCC1;E2F8;PIF1;FAM83D;CDT1;CDC45;PSRC1;CBX2;CCNA2;CCNB1;PKMYT1;CCNB2;AURKB;CAMK2N2;DLGAP5;CDK1;CDC6;CDC20;KIF14;CDC25A;CDC25C
27	3.16	GO:0051173	positive regulation of nitrogen compound metabolic process	Any process that activates or increases the frequency, rate or extent of the chemical reactions and pathways involving nitrogen or nitrogenous compounds.	1.05% (33/3139)	0.00251081	2.6	1062;11065;1111;144455;157313;1763;1869;1870;1894;22974;29028;3159;4605;4751;5217;5347;5888;63967;641;7153;7272;79075;79733;81620;84722;890;891;9212;9787;983;990;991;9928	CENPE;UBE2C;CHEK1;E2F7;CDCA2;DNA2;E2F1;E2F2;ECT2;TPX2;ATAD2;HMGA1;MYBL2;NEK2;PFN2;PLK1;RAD51;CLSPN;BLM;TOP2A;TTK;DSCC1;E2F8;CDT1;PSRC1;CCNA2;CCNB1;AURKB;DLGAP5;CDK1;CDC6;CDC20;KIF14
27	3.75	GO:0050790	regulation of catalytic activity	Any process that modulates the activity of an enzyme.	1.4% (32/2279)	1.40991e-05	4.85	1062;11065;1894;22974;23397;29127;332;4085;4171;4751;5217;5347;57082;63967;641;7345;79075;80119;84722;890;891;9088;9133;9212;94032;9824;983;990;991;9928;993;995	CENPE;UBE2C;ECT2;TPX2;NCAPH;RACGAP1;BIRC5;MAD2L1;MCM2;NEK2;PFN2;PLK1;KNL1;CLSPN;BLM;UCHL1;DSCC1;PIF1;PSRC1;CCNA2;CCNB1;PKMYT1;CCNB2;AURKB;CAMK2N2;ARHGAP11A;CDK1;CDC6;CDC20;KIF14;CDC25A;CDC25C
27	4.63	GO:0051338	regulation of transferase activity	Any process that modulates the frequency, rate or extent of transferase activity, the catalysis of the transfer of a group, e.g. a methyl group, glycosyl group, acyl group, phosphorus-containing, or other groups, from one compound (generally regarded as the donor) to another compound (generally regarded as the acceptor). Transferase is the systematic name for any enzyme of EC class 2.	2.61% (25/958)	1.84671e-09	8.73	1062;11065;1894;22974;4085;4751;5347;63967;641;7345;79075;80119;84722;890;891;9088;9133;9212;94032;983;990;991;9928;993;995	CENPE;UBE2C;ECT2;TPX2;MAD2L1;NEK2;PLK1;CLSPN;BLM;UCHL1;DSCC1;PIF1;PSRC1;CCNA2;CCNB1;PKMYT1;CCNB2;AURKB;CAMK2N2;CDK1;CDC6;CDC20;KIF14;CDC25A;CDC25C
27	4.3	GO:0043085	positive regulation of catalytic activity	Any process that activates or increases the activity of an enzyme.	1.35% (19/1405)	0.00175482	2.76	1062;11065;1894;22974;23397;29127;4751;5217;5347;63967;79075;84722;891;9212;9824;983;990;991;9928	CENPE;UBE2C;ECT2;TPX2;NCAPH;RACGAP1;NEK2;PFN2;PLK1;CLSPN;DSCC1;PSRC1;CCNB1;AURKB;ARHGAP11A;CDK1;CDC6;CDC20;KIF14
27	5.08	GO:0051347	positive regulation of transferase activity	Any process that activates or increases the frequency, rate or extent of transferase activity, the catalysis of the transfer of a group, e.g. a methyl group, glycosyl group, acyl group, phosphorus-containing, or other groups, from a donor compound to an acceptor.	2.32% (15/646)	1.915e-05	4.72	1062;11065;1894;22974;4751;5347;63967;79075;84722;891;9212;983;990;991;9928	CENPE;UBE2C;ECT2;TPX2;NEK2;PLK1;CLSPN;DSCC1;PSRC1;CCNB1;AURKB;CDK1;CDC6;CDC20;KIF14
28	7.07	GO:0030330	DNA damage response, signal transduction by p53 class mediator	A cascade of processes induced by the cell cycle regulator phosphoprotein p53, or an equivalent protein, in response to the detection of DNA damage.	6.54% (7/107)	6.31606e-06	5.2	144455;1869;51512;79733;891;983;995	E2F7;E2F1;GTSE1;E2F8;CCNB1;CDK1;CDC25C
28	6.84	GO:0042770	signal transduction in response to DNA damage	A cascade of processes induced by the detection of DNA damage within a cell.	6.82% (9/132)	1.99351e-07	6.7	1111;144455;1869;51512;5347;79733;891;983;995	CHEK1;E2F7;E2F1;GTSE1;PLK1;E2F8;CCNB1;CDK1;CDC25C
28	6.04	GO:0072331	signal transduction by p53 class mediator	An intracellular signaling process that is induced by the cell cycle regulator phosphoprotein p53 or an equivalent protein.	5.26% (14/266)	1.98703e-09	8.7	1111;144455;1763;1869;1870;22974;51512;641;79733;891;9156;9212;983;995	CHEK1;E2F7;DNA2;E2F1;E2F2;TPX2;GTSE1;BLM;E2F8;CCNB1;EXO1;AURKB;CDK1;CDC25C
28	6.6	GO:1901796	regulation of signal transduction by p53 class mediator	NA	3.33% (6/180)	0.00116417	2.93	1111;1763;22974;641;9156;9212	CHEK1;DNA2;TPX2;BLM;EXO1;AURKB
29	4.18	GO:0006974	cellular response to DNA damage stimulus	Any process that results in a change in state or activity of a cell (in terms of movement, secretion, enzyme production, gene expression, etc.) as a result of a stimulus indicating damage to its DNA from environmental insults or errors during metabolism.	3.31% (28/847)	5.70496e-13	12.24	10721;1111;113130;144455;146956;1763;1869;3159;4171;51512;51659;5347;5427;55247;55388;5888;63967;641;7153;7516;79733;80119;8318;891;9156;9768;983;995	POLQ;CHEK1;CDCA5;E2F7;EME1;DNA2;E2F1;HMGA1;MCM2;GTSE1;GINS2;PLK1;POLE2;NEIL3;MCM10;RAD51;CLSPN;BLM;TOP2A;XRCC2;E2F8;PIF1;CDC45;CCNB1;EXO1;PCLAF;CDK1;CDC25C
29	3.46	GO:0033554	cellular response to stress	Any process that results in a change in state or activity of a cell (in terms of movement, secretion, enzyme production, gene expression, etc.) as a result of a stimulus indicating the organism is under stress. The stress is usually, but not necessarily, exogenous (e.g. temperature, humidity, ionizing radiation).	1.59% (32/2010)	9.5351e-07	6.02	10721;1111;113130;144455;146956;1515;1763;1869;1894;3159;4171;51512;51659;5347;5427;55247;55388;5888;63967;641;7153;7516;79733;80119;8318;890;891;9156;9768;983;9833;995	POLQ;CHEK1;CDCA5;E2F7;EME1;CTSV;DNA2;E2F1;ECT2;HMGA1;MCM2;GTSE1;GINS2;PLK1;POLE2;NEIL3;MCM10;RAD51;CLSPN;BLM;TOP2A;XRCC2;E2F8;PIF1;CDC45;CCNA2;CCNB1;EXO1;PCLAF;CDK1;MELK;CDC25C
29	7.69	GO:0044783	G1 DNA damage checkpoint	A cell cycle checkpoint that detects and negatively regulates progression from G1 to S phase in the cell cycle in response to DNA damage.	10.94% (7/64)	1.89333e-07	6.72	144455;1869;51512;79733;891;983;995	E2F7;E2F1;GTSE1;E2F8;CCNB1;CDK1;CDC25C
29	6.74	GO:0000077	DNA damage checkpoint	A cell cycle checkpoint that regulates progression through the cell cycle in response to DNA damage. A DNA damage checkpoint may blocks cell cycle progression (in G1, G2 or metaphase) or slow the rate at which S phase proceeds.	8.28% (12/145)	1.75635e-10	9.76	1111;144455;146956;1869;51512;5347;63967;641;79733;891;983;995	CHEK1;E2F7;EME1;E2F1;GTSE1;PLK1;CLSPN;BLM;E2F8;CCNB1;CDK1;CDC25C
29	8.41	GO:0031572	G2 DNA damage checkpoint	A cell cycle checkpoint that detects and negatively regulates progression from G2 to M phase in the cell cycle in response to DNA damage.	16.67% (5/30)	1.3479e-06	5.87	1111;5347;63967;641;983	CHEK1;PLK1;CLSPN;BLM;CDK1
30	6.49	GO:0071478	cellular response to radiation	Any process that results in a change in state or activity of a cell (in terms of movement, secretion, enzyme production, gene expression, etc.) as a result of an electromagnetic radiation stimulus. Electromagnetic radiation is a propagating wave in space with electric and magnetic components. These components oscillate at right angles to each other and to the direction of propagation.	3.23% (6/186)	0.00137725	2.86	1111;1894;5888;641;9212;993	CHEK1;ECT2;RAD51;BLM;AURKB;CDC25A
30	5.5	GO:0009314	response to radiation	Any process that results in a change in state or activity of a cell or an organism (in terms of movement, secretion, enzyme production, gene expression, etc.) as a result of an electromagnetic radiation stimulus. Electromagnetic radiation is a propagating wave in space with electric and magnetic components. These components oscillate at right angles to each other and to the direction of propagati…	1.82% (8/439)	0.00804075	2.09	1111;1894;5888;641;7516;9212;9768;993	CHEK1;ECT2;RAD51;BLM;XRCC2;AURKB;PCLAF;CDC25A
30	8.44	GO:0010165	response to X-ray	Any process that results in a change in state or activity of a cell or an organism (in terms of movement, secretion, enzyme production, gene expression, etc.) as a result of X-ray radiation. An X-ray is a form of electromagnetic radiation with a wavelength in the range of 10 nanometers to 100 picometers (corresponding to frequencies in the range 30 PHz to 3 EHz).	9.38% (3/32)	0.00116707	2.93	5888;641;7516	RAD51;BLM;XRCC2
30	8.3	GO:0071312	cellular response to alkaloid	Any process that results in a change in state or activity of a cell (in terms of movement, secretion, enzyme production, gene expression, etc.) as a result of an alkaloid stimulus. Alkaloids are a large group of nitrogenous substances found in naturally in plants, many of which have extracts that are pharmacologically active.	8.57% (3/35)	0.00151831	2.82	5888;641;890	RAD51;BLM;CCNA2
30	10.33	GO:1901563	response to camptothecin	NA	40% (2/5)	0.000416297	3.38	5888;641	RAD51;BLM
30	9.04	GO:0097329	response to antimetabolite	Any process that results in a change in state or activity of a cell or an organism (in terms of movement, secretion, enzyme production, gene expression, etc.) as a result of an antimetabolite stimulus. An antimetabolite is a substance which is structurally similar to a metabolite but which competes with it or replaces it, and so prevents or reduces its normal utilization.	11.76% (2/17)	0.00537944	2.27	5888;641	RAD51;BLM
30	9.37	GO:0072710	response to hydroxyurea	Any process that results in a change in state or activity of a cell or an organism (in terms of movement, secretion, enzyme production, gene expression, etc.) as a result of a hydroxyurea stimulus.	15.38% (2/13)	0.00313819	2.5	5888;641	RAD51;BLM
30	9.45	GO:0072711	cellular response to hydroxyurea	Any process that results in a change in state or activity of a cell (in terms of movement, secretion, enzyme production, gene expression, etc.) as a result of a hydroxyurea stimulus.	16.67% (2/12)	0.00266672	2.57	5888;641	RAD51;BLM
31	6.68	GO:0019884	antigen processing and presentation of exogenous antigen	The process in which an antigen-presenting cell expresses antigen (peptide or lipid) of exogenous origin on its cell surface in association with an MHC protein complex.	4.52% (8/177)	2.06959e-05	4.68	1062;11004;1515;24137;29127;3832;56992;9493	CENPE;KIF2C;CTSV;KIF4A;RACGAP1;KIF11;KIF15;KIF23
31	7.23	GO:0002504	antigen processing and presentation of peptide or polysaccharide antigen via MHC class II	The process in which an antigen-presenting cell expresses antigen (peptide or polysaccharide) on its cell surface in association with an MHC class II protein complex.	8% (8/100)	2.8631e-07	6.54	1062;11004;1515;24137;29127;3832;56992;9493	CENPE;KIF2C;CTSV;KIF4A;RACGAP1;KIF11;KIF15;KIF23
31	6.17	GO:0019882	antigen processing and presentation	The process in which an antigen-presenting cell expresses antigen (peptide or lipid) on its cell surface in association with an MHC protein complex.	3.56% (8/225)	0.0001129	3.95	1062;11004;1515;24137;29127;3832;56992;9493	CENPE;KIF2C;CTSV;KIF4A;RACGAP1;KIF11;KIF15;KIF23
31	6.72	GO:0002478	antigen processing and presentation of exogenous peptide antigen	The process in which an antigen-presenting cell expresses a peptide antigen of exogenous origin on its cell surface in association with an MHC protein complex. The peptide is typically a fragment of a larger exogenous protein which has been degraded within the cell.	4.71% (8/170)	1.54564e-05	4.81	1062;11004;1515;24137;29127;3832;56992;9493	CENPE;KIF2C;CTSV;KIF4A;RACGAP1;KIF11;KIF15;KIF23
31	7.32	GO:0019886	antigen processing and presentation of exogenous peptide antigen via MHC class II	The process in which an antigen-presenting cell expresses a peptide antigen of exogenous origin on its cell surface in association with an MHC class II protein complex. The peptide antigen is typically, but not always, processed from a whole protein.	8.33% (8/96)	2.08456e-07	6.68	1062;11004;1515;24137;29127;3832;56992;9493	CENPE;KIF2C;CTSV;KIF4A;RACGAP1;KIF11;KIF15;KIF23
31	7.24	GO:0002495	antigen processing and presentation of peptide antigen via MHC class II	The process in which an antigen-presenting cell expresses a peptide antigen on its cell surface in association with an MHC class II protein complex. The peptide antigen is typically, but not always, processed from a whole protein.	8.08% (8/99)	2.64827e-07	6.58	1062;11004;1515;24137;29127;3832;56992;9493	CENPE;KIF2C;CTSV;KIF4A;RACGAP1;KIF11;KIF15;KIF23
31	6.37	GO:0048002	antigen processing and presentation of peptide antigen	The process in which an antigen-presenting cell expresses peptide antigen in association with an MHC protein complex on its cell surface, including proteolysis and transport steps for the peptide antigen both prior to and following assembly with the MHC protein complex. The peptide antigen is typically, but not always, processed from an endogenous or exogenous protein.	4.26% (8/188)	3.19033e-05	4.5	1062;11004;1515;24137;29127;3832;56992;9493	CENPE;KIF2C;CTSV;KIF4A;RACGAP1;KIF11;KIF15;KIF23
32	9.54	GO:1905820	positive regulation of chromosome separation	Any process that activates or increases the frequency, rate or extent of chromosome separation.	27.27% (3/11)	4.28931e-05	4.37	81620;9700;9787	CDT1;ESPL1;DLGAP5
32	7.98	GO:1905819	negative regulation of chromosome separation	Any process that stops, prevents or reduces the frequency, rate or extent of chromosome separation.	27.5% (11/40)	1.07183e-15	14.97	10403;1063;4085;5347;699;701;7272;81620;891;9212;991	NDC80;CENPF;MAD2L1;PLK1;BUB1;BUB1B;TTK;CDT1;CCNB1;AURKB;CDC20
32	7.57	GO:1905818	regulation of chromosome separation	Any process that modulates the frequency, rate or extent of chromosome separation.	24.19% (15/62)	4.3876e-20	19.36	10403;1062;1063;4085;5347;699;701;7272;81620;891;9212;9700;9787;990;991	NDC80;CENPE;CENPF;MAD2L1;PLK1;BUB1;BUB1B;TTK;CDT1;CCNB1;AURKB;ESPL1;DLGAP5;CDC6;CDC20
32	10.14	GO:1905462	regulation of DNA duplex unwinding	Any process that modulates the frequency, rate or extent of DNA duplex unwinding.	40% (2/5)	0.000416297	3.38	4171;7153	MCM2;TOP2A
32	10.33	GO:1905448	positive regulation of mitochondrial ATP synthesis coupled electron transport	Any process that activates or increases the frequency, rate or extent of mitochondrial ATP synthesis coupled electron transport.	40% (2/5)	0.000416297	3.38	891;983	CCNB1;CDK1
32	9.86	GO:1905446	regulation of mitochondrial ATP synthesis coupled electron transport	Any process that modulates the frequency, rate or extent of mitochondrial ATP synthesis coupled electron transport.	28.57% (2/7)	0.000866787	3.06	891;983	CCNB1;CDK1
32	5.88	GO:0140014	mitotic nuclear division	NA	17.91% (48/268)	8.8348e-58	57.05	10403;10615;1062;1063;11004;11065;1111;11130;113130;146909;151648;22974;23397;24137;27085;29127;332;3832;3833;4085;4288;4605;4751;51203;5347;55143;55165;64151;699;701;7272;79075;81620;83540;83903;84722;891;90417;9055;9088;9212;9493;9700;9787;990;991;9928;995	NDC80;SPAG5;CENPE;CENPF;KIF2C;UBE2C;CHEK1;ZWINT;CDCA5;KIF18B;SGO1;TPX2;NCAPH;KIF4A;MTBP;RACGAP1;BIRC5;KIF11;KIFC1;MAD2L1;MKI67;MYBL2;NEK2;NUSAP1;PLK1;CDCA8;CEP55;NCAPG;BUB1;BUB1B;TTK;DSCC1;CDT1;NUF2;HASPIN;PSRC1;CCNB1;KNSTRN;PRC1;PKMYT1;AURKB;KIF23;ESPL1;DLGAP5;CDC6;CDC20;KIF14;CDC25C
32	6.24	GO:0140013	meiotic nuclear division	NA	7.74% (13/168)	6.81713e-11	10.17	146956;151648;23397;259266;5347;5888;699;701;7153;7272;83540;9700;991	EME1;SGO1;NCAPH;ASPM;PLK1;RAD51;BUB1;BUB1B;TOP2A;TTK;NUF2;ESPL1;CDC20
32	7.38	GO:0097711	ciliary basal body-plasma membrane docking	The docking of a cytosolic centriole/basal body to the plasma membrane via the ciliary transition fibers. In some species this may happen via an intermediate step, by first docking to the ciliary vesicle via the ciliary transition fibers. The basal body-ciliary vesicle then relocates to the plasma membrane, followed by the ciliary vesicle fusing with the plasma membrane, effectively attaching the…	4.21% (4/95)	0.00346016	2.46	10733;4751;5347;983	PLK4;NEK2;PLK1;CDK1
32	8.53	GO:0090737	telomere maintenance via telomere trimming	A process that contributes to the maintenance of proper telomeric length and structure via the activation of telomere shortening pathways that compensate telomerase-dependent excessive telomere elongation. Telomere attrition is mediated by a mechanism which involves the generation of single-stranded C-rich telomeric DNA, and the formation and removal of double-stranded telomeric circular DNA (T-c…	21.43% (3/14)	9.32836e-05	4.03	1763;641;9156	DNA2;BLM;EXO1
32	8.99	GO:0062033	positive regulation of mitotic sister chromatid segregation	Any process that starts or increases the frequency, rate or extent of sister chromatid segregation during mitosis.	17.65% (3/17)	0.000171798	3.76	81620;9700;9787	CDT1;ESPL1;DLGAP5
32	6.56	GO:0061982	meiosis I cell cycle process	A process that contributes to the first meiotic division. The first meiotic division is the reductive division resulting in the separation of homologous chromosome pairs.	6.09% (7/115)	1.01689e-05	4.99	146956;5347;5888;7153;9700;993;995	EME1;PLK1;RAD51;TOP2A;ESPL1;CDC25A;CDC25C
32	9.37	GO:0061983	meiosis II cell cycle process	A process that coontributes to the second meiotic division. The second meiotic division separates chromatids resulting in a haploid number of chromosomes.	22.22% (2/9)	0.00147329	2.83	699;701	BUB1;BUB1B
33	4.8	GO:0019953	sexual reproduction	A reproduction process that creates a new organism by combining the genetic material of two gametes, which may come from two organisms or from a single organism, in the case of self-fertilizing hermaphrodites, e.g. C. elegans, or self-fertilization in plants. It occurs both in eukaryotes and prokaryotes: in multicellular eukaryotic organisms, an individual is created anew; in prokaryotes, the ini…	1.56% (13/831)	0.00293707	2.53	1515;1869;23397;259266;29127;3833;5347;57082;7153;7272;891;983;995	CTSV;E2F1;NCAPH;ASPM;RACGAP1;KIFC1;PLK1;KNL1;TOP2A;TTK;CCNB1;CDK1;CDC25C
33	5.1	GO:0007276	gamete generation	The generation and maintenance of gametes in a multicellular organism. A gamete is a haploid reproductive cell.	1.76% (12/681)	0.00161021	2.79	1515;1869;23397;259266;29127;3833;5347;57082;7153;7272;891;995	CTSV;E2F1;NCAPH;ASPM;RACGAP1;KIFC1;PLK1;KNL1;TOP2A;TTK;CCNB1;CDC25C
33	6.8	GO:0007292	female gamete generation	Generation of the female gamete; specialised haploid cells produced by meiosis and along with a male gamete takes part in sexual reproduction.	4.48% (6/134)	0.000244935	3.61	23397;259266;5347;7153;7272;891	NCAPH;ASPM;PLK1;TOP2A;TTK;CCNB1
33	4.07	GO:0000003	reproduction	The production of new individuals that contain some portion of genetic material inherited from one or more parent organisms.	2.13% (30/1406)	3.64757e-09	8.44	10733;144455;146956;1515;151648;1869;23397;2491;259266;29127;3833;4751;5347;57082;5888;699;701;7153;7272;7516;79733;83540;84733;891;9156;9700;983;991;993;995	PLK4;E2F7;EME1;CTSV;SGO1;E2F1;NCAPH;CENPI;ASPM;RACGAP1;KIFC1;NEK2;PLK1;KNL1;RAD51;BUB1;BUB1B;TOP2A;TTK;XRCC2;E2F8;NUF2;CBX2;CCNB1;EXO1;ESPL1;CDK1;CDC20;CDC25A;CDC25C
33	4.07	GO:0022414	reproductive process	A biological process that directly contributes to the process of producing new individuals by one or two organisms. The new individuals inherit some proportion of their genetic material from the parent or parents.	2.14% (30/1403)	3.46998e-09	8.46	10733;144455;146956;1515;151648;1869;23397;2491;259266;29127;3833;4751;5347;57082;5888;699;701;7153;7272;7516;79733;83540;84733;891;9156;9700;983;991;993;995	PLK4;E2F7;EME1;CTSV;SGO1;E2F1;NCAPH;CENPI;ASPM;RACGAP1;KIFC1;NEK2;PLK1;KNL1;RAD51;BUB1;BUB1B;TOP2A;TTK;XRCC2;E2F8;NUF2;CBX2;CCNB1;EXO1;ESPL1;CDK1;CDC20;CDC25A;CDC25C
33	4.87	GO:0032504	multicellular organism reproduction	The biological process in which new individuals are produced by one or two multicellular organisms. The new individuals inherit some proportion of their genetic material from the parent or parents.	1.43% (12/837)	0.00836801	2.08	1515;1869;23397;259266;29127;3833;5347;57082;7153;7272;891;995	CTSV;E2F1;NCAPH;ASPM;RACGAP1;KIFC1;PLK1;KNL1;TOP2A;TTK;CCNB1;CDC25C
33	4.89	GO:0048609	multicellular organismal reproductive process	The process, occurring above the cellular level, that is pertinent to the reproductive function of a multicellular organism. This includes the integrated processes at the level of tissues and organs.	1.46% (12/824)	0.00743145	2.13	1515;1869;23397;259266;29127;3833;5347;57082;7153;7272;891;995	CTSV;E2F1;NCAPH;ASPM;RACGAP1;KIFC1;PLK1;KNL1;TOP2A;TTK;CCNB1;CDC25C
34	9.04	GO:0055012	ventricular cardiac muscle cell differentiation	The process in which a relatively unspecialized cell acquires specialized features of a ventricular cardiac muscle cell. Cardiac muscle cells are striated muscle cells that are responsible for heart contraction. The ventricle is the part of the heart that pumps blood out of the organ.	11.76% (2/17)	0.00537944	2.27	891;983	CCNB1;CDK1
34	9.37	GO:0055015	ventricular cardiac muscle cell development	The process whose specific outcome is the progression of a ventricular cardiac muscle cell over time, from its formation to the mature state. Cardiac muscle cells are striated muscle cells that are responsible for heart contraction. The ventricle is the part of the heart that pumps blood out of the organ.	16.67% (2/12)	0.00266672	2.57	891;983	CCNB1;CDK1
34	9.23	GO:0070365	hepatocyte differentiation	The process in which a relatively unspecialized cell acquires the specialized features of a hepatocyte. A hepatocyte is specialized epithelial cell that is organized into interconnected plates called lobules, and is the main structural component of the liver.	13.33% (2/15)	0.0041887	2.38	144455;79733	E2F7;E2F8
34	8.41	GO:0060706	cell differentiation involved in embryonic placenta development	The process in which a relatively unspecialized cell acquires specialized features of the embryonic placenta.	11.11% (3/27)	0.000704732	3.15	10733;144455;79733	PLK4;E2F7;E2F8
34	9.37	GO:0060707	trophoblast giant cell differentiation	The process in which a relatively unspecialized cell acquires specialized features of a trophoblast giant cell of the placenta. Trophoblast giant cells are the cell of the placenta that line the maternal decidua.	23.08% (3/13)	7.36437e-05	4.13	10733;144455;79733	PLK4;E2F7;E2F8
34	8.99	GO:0002566	somatic diversification of immune receptors via somatic mutation	The process in which immune receptor genes are diversified through somatic mutation.	12.5% (2/16)	0.00476677	2.32	10721;9156	POLQ;EXO1
34	9.04	GO:0016446	somatic hypermutation of immunoglobulin genes	Mutations occurring somatically that result in amino acid changes in the rearranged V regions of immunoglobulins.	13.33% (2/15)	0.0041887	2.38	10721;9156	POLQ;EXO1
34	9.74	GO:1903867	extraembryonic membrane development	NA	22.22% (2/9)	0.00147329	2.83	144455;79733	E2F7;E2F8
34	9.99	GO:0060717	chorion development	The biological process whose specific outcome is the progression of a chorion from an initial condition to its mature state. This process begins with the formation of the structure and ends with the mature structure. The chorion is an extraembryonic membrane.	28.57% (2/7)	0.000866787	3.06	144455;79733	E2F7;E2F8
34	10.33	GO:0060718	chorionic trophoblast cell differentiation	The process in which relatively unspecialized cells of the ectoplacental cone acquire specialized structural and/or functional features that characterize chorionic trophoblasts. These cells will migrate towards the spongiotrophoblast layer and give rise to syncytiotrophoblasts of the labyrinthine layer.	40% (2/5)	0.000416297	3.38	144455;79733	E2F7;E2F8
35	7.69	GO:0043486	histone exchange	The replacement, within chromatin, of resident histones or histone subunits with alternative, sometimes variant, histones or subunits.	10.17% (6/59)	2.28257e-06	5.64	1058;11339;2491;387103;55355;57082	CENPA;OIP5;CENPI;CENPW;HJURP;KNL1
35	7.6	GO:0034724	DNA replication-independent nucleosome organization	The formation or destruction of chromatin structures, occurring outside the context of DNA replication.	11.11% (6/54)	1.34341e-06	5.87	1058;11339;2491;387103;55355;57082	CENPA;OIP5;CENPI;CENPW;HJURP;KNL1
35	6.12	GO:0034728	nucleosome organization	A process that is carried out at the cellular level which results in the assembly, arrangement of constituent parts, or disassembly of one or more nucleosomes.	5.14% (9/175)	2.14386e-06	5.67	1058;11339;2491;3159;387103;4171;55355;57082;8970	CENPA;OIP5;CENPI;HMGA1;CENPW;MCM2;HJURP;KNL1;H2BC11
35	7.24	GO:0043044	ATP-dependent chromatin remodeling	Dynamic structural changes to eukaryotic chromatin that require energy from the hydrolysis of ATP, ranging from local changes necessary for transcriptional regulation to global changes necessary for chromosome segregation, mediated by ATP-dependent chromatin-remodelling factors.	6.82% (6/88)	2.3558e-05	4.63	1058;11339;2491;387103;55355;57082	CENPA;OIP5;CENPI;CENPW;HJURP;KNL1
35	6.42	GO:0006338	chromatin remodeling	Dynamic structural changes to eukaryotic chromatin occurring throughout the cell division cycle. These changes range from the local changes necessary for transcriptional regulation to global changes necessary for chromosome segregation.	5.06% (9/178)	2.46692e-06	5.61	1058;1111;11339;2491;3070;3159;387103;55355;57082	CENPA;CHEK1;OIP5;CENPI;HELLS;HMGA1;CENPW;HJURP;KNL1
35	8	GO:0031055	chromatin remodeling at centromere	Dynamic structural changes in centromeric DNA.	14.89% (7/47)	2.09926e-08	7.68	1058;11339;2491;3070;387103;55355;57082	CENPA;OIP5;CENPI;HELLS;CENPW;HJURP;KNL1
35	3.82	GO:0043933	protein-containing complex subunit organization	Any process in which macromolecules aggregate, disaggregate, or are modified, resulting in the formation, disassembly, or alteration of a protein complex.	1.4% (30/2138)	2.92572e-05	4.53	10403;1058;1062;1063;10721;11004;11065;11339;146909;1894;2491;3070;3159;387103;4171;5217;55355;57082;5888;6241;641;79929;81620;8318;83540;84722;891;8970;983;9928	NDC80;CENPA;CENPE;CENPF;POLQ;KIF2C;UBE2C;OIP5;KIF18B;ECT2;CENPI;HELLS;HMGA1;CENPW;MCM2;PFN2;HJURP;KNL1;RAD51;RRM2;BLM;MAP6D1;CDT1;CDC45;NUF2;PSRC1;CCNB1;H2BC11;CDK1;KIF14
35	5.79	GO:0071824	protein-DNA complex subunit organization	Any process in which macromolecules aggregate, disaggregate, or are modified, resulting in the formation, disassembly, or alteration of a protein-DNA complex.	5.43% (15/276)	3.22053e-10	9.49	1058;1062;1063;11339;2491;3070;3159;387103;4171;55355;57082;5888;81620;8318;8970	CENPA;CENPE;CENPF;OIP5;CENPI;HELLS;HMGA1;CENPW;MCM2;HJURP;KNL1;RAD51;CDT1;CDC45;H2BC11
35	8.68	GO:0051383	kinetochore organization	A process that is carried out at the cellular level which results in the assembly, arrangement of constituent parts, or disassembly of the kinetochore, a multisubunit complex that is located at the centromeric region of DNA and provides an attachment point for the spindle microtubules.	33.33% (7/21)	4.46095e-11	10.35	10403;1058;1062;1063;387103;81620;83540	NDC80;CENPA;CENPE;CENPF;CENPW;CDT1;NUF2
35	8.8	GO:0070828	heterochromatin organization	Any process that results in the specification, formation or maintenance of the physical structure of eukaryotic heterochromatin, a compact and highly condensed form of chromatin.	10.53% (2/19)	0.00670666	2.17	3070;3159	HELLS;HMGA1
35	8.09	GO:0061641	CENP-A containing chromatin organization	Any process that results in the specification, formation or maintenance of the physical structure of CENP-A containing chromatin.	13.95% (6/43)	3.36093e-07	6.47	1058;11339;2491;387103;55355;57082	CENPA;OIP5;CENPI;CENPW;HJURP;KNL1
35	4.45	GO:0006325	chromatin organization	Any process that results in the specification, formation or maintenance of the physical structure of eukaryotic chromatin.	2.56% (20/780)	1.34162e-07	6.87	1058;1111;11339;2491;29028;3070;3159;387103;4171;4288;55355;57082;8318;83903;84733;890;891;8970;9212;983	CENPA;CHEK1;OIP5;CENPI;ATAD2;HELLS;HMGA1;CENPW;MCM2;MKI67;HJURP;KNL1;CDC45;HASPIN;CBX2;CCNA2;CCNB1;H2BC11;AURKB;CDK1
35	6.09	GO:0006333	chromatin assembly or disassembly	The formation or destruction of chromatin structures.	5.49% (10/182)	3.08253e-07	6.51	1058;11339;2491;3070;3159;387103;4171;55355;57082;8970	CENPA;OIP5;CENPI;HELLS;HMGA1;CENPW;MCM2;HJURP;KNL1;H2BC11
36	6.2	GO:0031497	chromatin assembly	The assembly of DNA, histone proteins, other associated proteins, and sometimes RNA, into chromatin structure, beginning with the formation of the basic unit, the nucleosome, followed by organization of the nucleosomes into higher order structures, ultimately giving rise to a complex organization of specific domains within the nucleus.	6.41% (10/156)	7.27646e-08	7.14	1058;11339;2491;3070;3159;387103;4171;55355;57082;8970	CENPA;OIP5;CENPI;HELLS;HMGA1;CENPW;MCM2;HJURP;KNL1;H2BC11
36	9.23	GO:0031507	heterochromatin assembly	The assembly of chromatin into heterochromatin, a compact and highly condensed form that is often, but not always, transcriptionally silent.	16.67% (2/12)	0.00266672	2.57	3070;3159	HELLS;HMGA1
36	8.09	GO:0034080	CENP-A containing nucleosome assembly	The formation of nucleosomes containing the histone H3 variant CENP-A to form centromeric chromatin. This specialised chromatin occurs at centromeric region in point centromeres, and the central core in modular centromeres.	13.95% (6/43)	3.36093e-07	6.47	1058;11339;2491;387103;55355;57082	CENPA;OIP5;CENPI;CENPW;HJURP;KNL1
36	6.36	GO:0006334	nucleosome assembly	The aggregation, arrangement and bonding together of a nucleosome, the beadlike structural units of eukaryotic chromatin composed of histones and DNA.	5.88% (8/136)	2.98331e-06	5.53	1058;11339;2491;387103;4171;55355;57082;8970	CENPA;OIP5;CENPI;CENPW;MCM2;HJURP;KNL1;H2BC11
36	7.62	GO:0006336	DNA replication-independent nucleosome assembly	The formation of nucleosomes outside the context of DNA replication.	11.32% (6/53)	1.20046e-06	5.92	1058;11339;2491;387103;55355;57082	CENPA;OIP5;CENPI;CENPW;HJURP;KNL1
37	3.27	GO:0044085	cellular component biogenesis	A process that results in the biosynthesis of constituent macromolecules, assembly, and arrangement of constituent parts of a cellular component. Includes biosynthesis of constituent macromolecules, and those macromolecular modifications that are involved in synthesis or assembly of the cellular component.	1.37% (44/3210)	2.55431e-07	6.59	1058;10615;1062;1063;10721;10733;11065;11339;1763;1894;22974;24137;2491;259266;284403;29127;3070;3159;332;3832;3833;387103;4171;4605;4751;5217;5318;5347;55355;57082;5888;6241;641;81620;8318;84722;891;8970;9156;9212;9493;983;991;9928	CENPA;SPAG5;CENPE;CENPF;POLQ;PLK4;UBE2C;OIP5;DNA2;ECT2;TPX2;KIF4A;CENPI;ASPM;WDR62;RACGAP1;HELLS;HMGA1;BIRC5;KIF11;KIFC1;CENPW;MCM2;MYBL2;NEK2;PFN2;PKP2;PLK1;HJURP;KNL1;RAD51;RRM2;BLM;CDT1;CDC45;PSRC1;CCNB1;H2BC11;EXO1;AURKB;KIF23;CDK1;CDC20;KIF14
37	2.17	GO:0071840	cellular component organization or biogenesis	A process that results in the biosynthesis of constituent macromolecules, assembly, arrangement of constituent parts, or disassembly of a cellular component.	1.45% (93/6430)	5.42742e-24	23.27	10403;1058;10615;1062;1063;10721;10733;11004;11065;1111;11130;113130;11339;146909;146956;1515;151648;1763;1832;1869;1894;220134;221150;22974;22983;23397;24137;2491;259266;27085;284403;29028;29127;3070;3159;332;3832;3833;387103;4085;4171;4288;4605;4751;51203;51659;5217;5318;5347;5427;54821;55143;55165;55355;57082;57405;5888;6241;641;64151;699;701;7153;7272;7345;7516;79075;79929;80119;81620;8318;83…	NDC80;CENPA;SPAG5;CENPE;CENPF;POLQ;PLK4;KIF2C;UBE2C;CHEK1;ZWINT;CDCA5;OIP5;KIF18B;EME1;CTSV;SGO1;DNA2;DSP;E2F1;ECT2;SKA1;SKA3;TPX2;MAST1;NCAPH;KIF4A;CENPI;ASPM;MTBP;WDR62;ATAD2;RACGAP1;HELLS;HMGA1;BIRC5;KIF11;KIFC1;CENPW;MAD2L1;MCM2;MKI67;MYBL2;NEK2;NUSAP1;GINS2;PFN2;PKP2;PLK1;POLE2;ERCC6L;CDCA8;CEP55;HJURP;KNL1;SPC25;RAD51;RRM2;BLM;NCAPG;BUB1;BUB1B;TOP2A;TTK;UCHL1;XRCC2;DSCC1;MAP6D1;PIF1;CDT1;CD…
37	3.36	GO:0022607	cellular component assembly	The aggregation, arrangement and bonding together of a cellular component.	1.48% (44/2978)	2.67464e-08	7.57	1058;10615;1062;1063;10721;10733;11065;11339;1763;1894;22974;24137;2491;259266;284403;29127;3070;3159;332;3832;3833;387103;4171;4605;4751;5217;5318;5347;55355;57082;5888;6241;641;81620;8318;84722;891;8970;9156;9212;9493;983;991;9928	CENPA;SPAG5;CENPE;CENPF;POLQ;PLK4;UBE2C;OIP5;DNA2;ECT2;TPX2;KIF4A;CENPI;ASPM;WDR62;RACGAP1;HELLS;HMGA1;BIRC5;KIF11;KIFC1;CENPW;MCM2;MYBL2;NEK2;PFN2;PKP2;PLK1;HJURP;KNL1;RAD51;RRM2;BLM;CDT1;CDC45;PSRC1;CCNB1;H2BC11;EXO1;AURKB;KIF23;CDK1;CDC20;KIF14
37	4.69	GO:0070925	organelle assembly	The aggregation, arrangement and bonding together of a set of components to form an organelle. An organelle is an organized structure of distinctive morphology and function. Includes the nucleus, mitochondria, plastids, vacuoles, vesicles, ribosomes and the cytoskeleton. Excludes the plasma membrane.	2.59% (22/851)	2.4552e-08	7.61	1058;10615;1062;1063;10733;22974;24137;259266;284403;29127;332;3832;3833;387103;4605;4751;5347;57082;9212;9493;983;991	CENPA;SPAG5;CENPE;CENPF;PLK4;TPX2;KIF4A;ASPM;WDR62;RACGAP1;BIRC5;KIF11;KIFC1;CENPW;MYBL2;NEK2;PLK1;KNL1;AURKB;KIF23;CDK1;CDC20
37	4.52	GO:0034622	cellular protein-containing complex assembly	The aggregation, arrangement and bonding together of a set of components to form a protein complex, occurring at the level of an individual cell.	1.58% (17/1076)	0.000582704	3.23	1058;1062;1063;11065;11339;2491;3070;387103;4171;5217;55355;57082;5888;81620;8318;84722;8970	CENPA;CENPE;CENPF;UBE2C;OIP5;CENPI;HELLS;CENPW;MCM2;PFN2;HJURP;KNL1;RAD51;CDT1;CDC45;PSRC1;H2BC11
37	4.03	GO:0065003	protein-containing complex assembly	The aggregation, arrangement and bonding together of a set of macromolecules to form a protein-containing complex.	1.38% (25/1813)	0.000214295	3.67	1058;1062;1063;10721;11065;11339;1894;2491;3070;3159;387103;4171;5217;55355;57082;5888;6241;641;81620;8318;84722;891;8970;983;9928	CENPA;CENPE;CENPF;POLQ;UBE2C;OIP5;ECT2;CENPI;HELLS;HMGA1;CENPW;MCM2;PFN2;HJURP;KNL1;RAD51;RRM2;BLM;CDT1;CDC45;PSRC1;CCNB1;H2BC11;CDK1;KIF14
37	7.62	GO:0034508	centromere complex assembly	The aggregation, arrangement and bonding together of proteins and centromeric DNA molecules to form a centromeric protein-DNA complex. Includes the formation of the chromatin structures which form a platform for the kinetochore, and assembly of the kinetochore onto this specialized chromatin. In fission yeast and higher eukaryotes this process also includes the formation of heterochromatin at the…	16.36% (9/55)	7.57354e-11	10.12	1058;1062;1063;11339;2491;3070;387103;55355;57082	CENPA;CENPE;CENPF;OIP5;CENPI;HELLS;CENPW;HJURP;KNL1
37	5.96	GO:0065004	protein-DNA complex assembly	The aggregation, arrangement and bonding together of proteins and DNA molecules to form a protein-DNA complex.	5.93% (14/236)	4.17747e-10	9.38	1058;1062;1063;11339;2491;3070;387103;4171;55355;57082;5888;81620;8318;8970	CENPA;CENPE;CENPF;OIP5;CENPI;HELLS;CENPW;MCM2;HJURP;KNL1;RAD51;CDT1;CDC45;H2BC11
38	9.45	GO:0007077	mitotic nuclear envelope disassembly	The cell cycle process in which the controlled breakdown of the nuclear envelope during mitotic cell division occurs.	33.33% (4/12)	8.14694e-07	6.09	5347;891;9133;983	PLK1;CCNB1;CCNB2;CDK1
38	7.75	GO:0006998	nuclear envelope organization	A process that is carried out at the cellular level which results in the assembly, arrangement of constituent parts, or disassembly of the nuclear envelope.	7.84% (4/51)	0.000338184	3.47	5347;891;9133;983	PLK1;CCNB1;CCNB2;CDK1
38	9.1	GO:0051081	nuclear envelope disassembly	The controlled breakdown of the nuclear envelope in the context of a normal process.	25% (4/16)	2.93574e-06	5.53	5347;891;9133;983	PLK1;CCNB1;CCNB2;CDK1
38	9.54	GO:0002934	desmosome organization	A process that is carried out at the cellular level which results in the assembly, arrangement of constituent parts, or disassembly of a desmosome. A desmosome is a patch-like intercellular junction found in vertebrate tissues, consisting of parallel zones of two cell membranes, separated by an space of 25-35 nm, and having dense fibrillar plaques in the subjacent cytoplasm.	20% (2/10)	0.00183378	2.74	1832;5318	DSP;PKP2
38	5.34	GO:0022411	cellular component disassembly	A cellular process that results in the breakdown of a cellular component.	2.01% (11/546)	0.00087321	3.06	11004;146909;1515;3159;5347;7153;79929;891;9133;983;9928	KIF2C;KIF18B;CTSV;HMGA1;PLK1;TOP2A;MAP6D1;CCNB1;CCNB2;CDK1;KIF14
38	9.1	GO:0030397	membrane disassembly	The controlled breakdown of any cell membrane in the context of a normal process such as autophagy.	25% (4/16)	2.93574e-06	5.53	5347;891;9133;983	PLK1;CCNB1;CCNB2;CDK1
39	4.05	GO:0007010	cytoskeleton organization	A process that is carried out at the cellular level which results in the assembly, arrangement of constituent parts, or disassembly of cytoskeletal structures.	3.48% (46/1321)	9.53025e-23	22.02	10403;1058;10615;1062;10733;11004;1111;146909;151648;1832;1894;220134;221150;22974;22983;24137;259266;284403;29127;332;3832;3833;387103;4085;4605;4751;51203;5217;5318;5347;57405;7272;7516;79929;83540;84722;891;90417;9055;9212;9493;9700;9768;983;991;9928	NDC80;CENPA;SPAG5;CENPE;PLK4;KIF2C;CHEK1;KIF18B;SGO1;DSP;ECT2;SKA1;SKA3;TPX2;MAST1;KIF4A;ASPM;WDR62;RACGAP1;BIRC5;KIF11;KIFC1;CENPW;MAD2L1;MYBL2;NEK2;NUSAP1;PFN2;PKP2;PLK1;SPC25;TTK;XRCC2;MAP6D1;NUF2;PSRC1;CCNB1;KNSTRN;PRC1;AURKB;KIF23;ESPL1;PCLAF;CDK1;CDC20;KIF14
39	7.78	GO:0030865	cortical cytoskeleton organization	A process that is carried out at the cellular level which results in the assembly, arrangement of constituent parts, or disassembly of cytoskeletal structures in the cell cortex, i.e. just beneath the plasma membrane.	6.25% (3/48)	0.00377356	2.42	1894;29127;9493	ECT2;RACGAP1;KIF23
39	5.35	GO:0000280	nuclear division	The division of a cell nucleus into two nuclei, with DNA and other nuclear contents distributed between the daughter nuclei.	12.78% (52/407)	6.06108e-55	54.22	10403;10615;1062;1063;11004;11065;1111;11130;113130;146909;146956;151648;22974;23397;24137;259266;27085;29127;332;3832;3833;4085;4288;4605;4751;51203;5347;55143;55165;5888;64151;699;701;7153;7272;79075;81620;83540;83903;84722;891;90417;9055;9088;9212;9493;9700;9787;990;991;9928;995	NDC80;SPAG5;CENPE;CENPF;KIF2C;UBE2C;CHEK1;ZWINT;CDCA5;KIF18B;EME1;SGO1;TPX2;NCAPH;KIF4A;ASPM;MTBP;RACGAP1;BIRC5;KIF11;KIFC1;MAD2L1;MKI67;MYBL2;NEK2;NUSAP1;PLK1;CDCA8;CEP55;RAD51;NCAPG;BUB1;BUB1B;TOP2A;TTK;DSCC1;CDT1;NUF2;HASPIN;PSRC1;CCNB1;KNSTRN;PRC1;PKMYT1;AURKB;KIF23;ESPL1;DLGAP5;CDC6;CDC20;KIF14;CDC25C
39	5.25	GO:0048285	organelle fission	The creation of two or more organelles by division of one organelle.	11.56% (52/450)	1.36033e-52	51.87	10403;10615;1062;1063;11004;11065;1111;11130;113130;146909;146956;151648;22974;23397;24137;259266;27085;29127;332;3832;3833;4085;4288;4605;4751;51203;5347;55143;55165;5888;64151;699;701;7153;7272;79075;81620;83540;83903;84722;891;90417;9055;9088;9212;9493;9700;9787;990;991;9928;995	NDC80;SPAG5;CENPE;CENPF;KIF2C;UBE2C;CHEK1;ZWINT;CDCA5;KIF18B;EME1;SGO1;TPX2;NCAPH;KIF4A;ASPM;MTBP;RACGAP1;BIRC5;KIF11;KIFC1;MAD2L1;MKI67;MYBL2;NEK2;NUSAP1;PLK1;CDCA8;CEP55;RAD51;NCAPG;BUB1;BUB1B;TOP2A;TTK;DSCC1;CDT1;NUF2;HASPIN;PSRC1;CCNB1;KNSTRN;PRC1;PKMYT1;AURKB;KIF23;ESPL1;DLGAP5;CDC6;CDC20;KIF14;CDC25C
39	2.2	GO:0016043	cellular component organization	A process that results in the assembly, arrangement of constituent parts, or disassembly of a cellular component.	1.49% (93/6253)	5.19326e-25	24.28	10403;1058;10615;1062;1063;10721;10733;11004;11065;1111;11130;113130;11339;146909;146956;1515;151648;1763;1832;1869;1894;220134;221150;22974;22983;23397;24137;2491;259266;27085;284403;29028;29127;3070;3159;332;3832;3833;387103;4085;4171;4288;4605;4751;51203;51659;5217;5318;5347;5427;54821;55143;55165;55355;57082;57405;5888;6241;641;64151;699;701;7153;7272;7345;7516;79075;79929;80119;81620;8318;83…	NDC80;CENPA;SPAG5;CENPE;CENPF;POLQ;PLK4;KIF2C;UBE2C;CHEK1;ZWINT;CDCA5;OIP5;KIF18B;EME1;CTSV;SGO1;DNA2;DSP;E2F1;ECT2;SKA1;SKA3;TPX2;MAST1;NCAPH;KIF4A;CENPI;ASPM;MTBP;WDR62;ATAD2;RACGAP1;HELLS;HMGA1;BIRC5;KIF11;KIFC1;CENPW;MAD2L1;MCM2;MKI67;MYBL2;NEK2;NUSAP1;GINS2;PFN2;PKP2;PLK1;POLE2;ERCC6L;CDCA8;CEP55;HJURP;KNL1;SPC25;RAD51;RRM2;BLM;NCAPG;BUB1;BUB1B;TOP2A;TTK;UCHL1;XRCC2;DSCC1;MAP6D1;PIF1;CDT1;CD…
39	2.82	GO:0006996	organelle organization	A process that is carried out at the cellular level which results in the assembly, arrangement of constituent parts, or disassembly of an organelle within a cell. An organelle is an organized structure of distinctive morphology and function. Includes the nucleus, mitochondria, plastids, vacuoles, vesicles, ribosomes and the cytoskeleton. Excludes the plasma membrane.	2.35% (90/3826)	7.15596e-40	39.15	10403;1058;10615;1062;1063;10721;10733;11004;11065;1111;11130;113130;11339;146909;146956;151648;1763;1832;1869;1894;220134;221150;22974;22983;23397;24137;2491;259266;27085;284403;29028;29127;3070;3159;332;3832;3833;387103;4085;4171;4288;4605;4751;51203;51659;5217;5318;5347;5427;54821;55143;55165;55355;57082;57405;5888;641;64151;699;701;7153;7272;7516;79075;79929;80119;81620;8318;83540;83903;84722…	NDC80;CENPA;SPAG5;CENPE;CENPF;POLQ;PLK4;KIF2C;UBE2C;CHEK1;ZWINT;CDCA5;OIP5;KIF18B;EME1;SGO1;DNA2;DSP;E2F1;ECT2;SKA1;SKA3;TPX2;MAST1;NCAPH;KIF4A;CENPI;ASPM;MTBP;WDR62;ATAD2;RACGAP1;HELLS;HMGA1;BIRC5;KIF11;KIFC1;CENPW;MAD2L1;MCM2;MKI67;MYBL2;NEK2;NUSAP1;GINS2;PFN2;PKP2;PLK1;POLE2;ERCC6L;CDCA8;CEP55;HJURP;KNL1;SPC25;RAD51;BLM;NCAPG;BUB1;BUB1B;TOP2A;TTK;XRCC2;DSCC1;MAP6D1;PIF1;CDT1;CDC45;NUF2;HASPIN;…
39	6.76	GO:0006997	nucleus organization	A process that is carried out at the cellular level which results in the assembly, arrangement of constituent parts, or disassembly of the nucleus.	3.76% (5/133)	0.00178676	2.75	5347;55165;891;9133;983	PLK1;CEP55;CCNB1;CCNB2;CDK1
39	9.54	GO:0044806	G-quadruplex DNA unwinding	The process by which G-quadruplex (also known as G4) DNA, which is a four-stranded DNA structure held together by guanine base pairing, is unwound or 'melted'.	28.57% (2/7)	0.000866787	3.06	1763;641	DNA2;BLM
39	6.91	GO:0032392	DNA geometric change	The process in which a transformation is induced in the geometry of a DNA double helix, resulting in a change in twist, writhe, or both, but with no change in linking number. Includes the unwinding of double-stranded DNA by helicases.	10.62% (12/113)	9.12948e-12	11.04	10721;1763;3159;4171;51659;54821;5888;641;7153;79075;80119;8318	POLQ;DNA2;HMGA1;MCM2;GINS2;ERCC6L;RAD51;BLM;TOP2A;DSCC1;PIF1;CDC45
39	7.1	GO:0032508	DNA duplex unwinding	The process in which interchain hydrogen bonds between two strands of DNA are broken or 'melted', generating a region of unpaired single strands.	11.54% (12/104)	3.35217e-12	11.47	10721;1763;3159;4171;51659;54821;5888;641;7153;79075;80119;8318	POLQ;DNA2;HMGA1;MCM2;GINS2;ERCC6L;RAD51;BLM;TOP2A;DSCC1;PIF1;CDC45
39	7.7	GO:0030261	chromosome condensation	The progressive compaction of dispersed interphase chromatin into threadlike chromosomes prior to mitotic or meiotic nuclear division, or during apoptosis, in eukaryotic cells.	14.89% (7/47)	2.09926e-08	7.68	113130;23397;51203;64151;7153;891;983	CDCA5;NCAPH;NUSAP1;NCAPG;TOP2A;CCNB1;CDK1
39	5.95	GO:0006323	DNA packaging	Any process in which DNA and associated proteins are formed into a compact, orderly structure.	8.46% (17/201)	1.44736e-14	13.84	1058;113130;11339;23397;2491;3070;3159;387103;4171;51203;55355;57082;64151;7153;891;8970;983	CENPA;CDCA5;OIP5;NCAPH;CENPI;HELLS;HMGA1;CENPW;MCM2;NUSAP1;HJURP;KNL1;NCAPG;TOP2A;CCNB1;H2BC11;CDK1
39	5.6	GO:0071103	DNA conformation change	A cellular process that results in a change in the spatial configuration of a DNA molecule. A conformation change can bend DNA, or alter the, twist, writhe, or linking number of a DNA molecule.	8.33% (26/312)	8.94217e-22	21.05	1058;10721;113130;11339;1763;23397;2491;3070;3159;387103;4171;51203;51659;54821;55355;57082;5888;641;64151;7153;79075;80119;8318;891;8970;983	CENPA;POLQ;CDCA5;OIP5;DNA2;NCAPH;CENPI;HELLS;HMGA1;CENPW;MCM2;NUSAP1;GINS2;ERCC6L;HJURP;KNL1;RAD51;BLM;NCAPG;TOP2A;DSCC1;PIF1;CDC45;CCNB1;H2BC11;CDK1
39	5.81	GO:0032200	telomere organization	A process that is carried out at the cellular level which results in the assembly, arrangement of constituent parts, or disassembly of telomeres, terminal regions of a linear chromosome that include the telomeric DNA repeats and associated proteins.	4.62% (8/173)	1.75454e-05	4.76	1763;4751;5427;5888;641;80119;9156;9212	DNA2;NEK2;POLE2;RAD51;BLM;PIF1;EXO1;AURKB
39	3.95	GO:0051276	chromosome organization	A process that is carried out at the cellular level that results in the assembly, arrangement of constituent parts, or disassembly of chromosomes, structures composed of a very long molecule of DNA and associated proteins that carries hereditary information. This term covers covalent modifications at the molecular level as well as spatial relationships among the major components of a chromosome.	5.39% (65/1206)	3.70484e-46	45.43	10403;1058;10615;1062;1063;10721;11004;1111;11130;113130;11339;146909;151648;1763;23397;24137;2491;29028;29127;3070;3159;3833;387103;4085;4171;4288;4751;51203;51659;5347;5427;54821;55143;55165;55355;57082;5888;641;64151;699;701;7153;7272;79075;80119;81620;8318;83540;83903;84722;84733;890;891;8970;90417;9055;9156;9212;9493;9700;9787;983;990;991;9928	NDC80;CENPA;SPAG5;CENPE;CENPF;POLQ;KIF2C;CHEK1;ZWINT;CDCA5;OIP5;KIF18B;SGO1;DNA2;NCAPH;KIF4A;CENPI;ATAD2;RACGAP1;HELLS;HMGA1;KIFC1;CENPW;MAD2L1;MCM2;MKI67;NEK2;NUSAP1;GINS2;PLK1;POLE2;ERCC6L;CDCA8;CEP55;HJURP;KNL1;RAD51;BLM;NCAPG;BUB1;BUB1B;TOP2A;TTK;DSCC1;PIF1;CDT1;CDC45;NUF2;HASPIN;PSRC1;CBX2;CCNA2;CCNB1;H2BC11;KNSTRN;PRC1;EXO1;AURKB;KIF23;ESPL1;DLGAP5;CDK1;CDC6;CDC20;KIF14
40	0.41	GO:0009987	cellular process	Any process that is carried out at the cellular level, but not necessarily restricted to a single cell. For example, cell communication occurs among more than one cell, but occurs at the cellular level.	0.71% (109/15249)	4.53936e-05	4.34	10403;1058;10615;1062;1063;10721;10733;11004;11065;1111;11130;113130;11339;144455;146909;146956;147841;1515;151648;157313;1763;1832;1869;1870;1894;220134;221150;22974;22983;23397;24137;2491;259266;27085;284403;29028;29127;3070;3159;332;3832;3833;387103;4085;4171;4288;4605;4751;51203;51512;51659;5217;5318;5347;5427;54478;54821;55143;55165;55247;55355;55388;56992;57082;57405;5888;6241;63967;641;641…	NDC80;CENPA;SPAG5;CENPE;CENPF;POLQ;PLK4;KIF2C;UBE2C;CHEK1;ZWINT;CDCA5;OIP5;E2F7;KIF18B;EME1;SPC24;CTSV;SGO1;CDCA2;DNA2;DSP;E2F1;E2F2;ECT2;SKA1;SKA3;TPX2;MAST1;NCAPH;KIF4A;CENPI;ASPM;MTBP;WDR62;ATAD2;RACGAP1;HELLS;HMGA1;BIRC5;KIF11;KIFC1;CENPW;MAD2L1;MCM2;MKI67;MYBL2;NEK2;NUSAP1;GTSE1;GINS2;PFN2;PKP2;PLK1;POLE2;PIMREG;ERCC6L;CDCA8;CEP55;NEIL3;HJURP;MCM10;KIF15;KNL1;SPC25;RAD51;RRM2;CLSPN;BLM;NCAPG…
40	4.51	GO:0007017	microtubule-based process	Any cellular process that depends upon or alters the microtubule cytoskeleton, that part of the cytoskeleton comprising microtubules and their associated proteins.	6.01% (45/749)	3.65314e-32	31.44	10403;1058;10615;1062;10733;11004;1111;146909;151648;220134;221150;22974;24137;259266;284403;29127;332;3832;3833;387103;4085;4605;4751;51203;51512;5347;56992;57405;7272;7345;7516;79929;83540;84722;891;90417;9055;9212;9493;9700;9768;9787;983;991;9928	NDC80;CENPA;SPAG5;CENPE;PLK4;KIF2C;CHEK1;KIF18B;SGO1;SKA1;SKA3;TPX2;KIF4A;ASPM;WDR62;RACGAP1;BIRC5;KIF11;KIFC1;CENPW;MAD2L1;MYBL2;NEK2;NUSAP1;GTSE1;PLK1;KIF15;SPC25;TTK;UCHL1;XRCC2;MAP6D1;NUF2;PSRC1;CCNB1;KNSTRN;PRC1;AURKB;KIF23;ESPL1;PCLAF;DLGAP5;CDK1;CDC20;KIF14
40	5.71	GO:0007018	microtubule-based movement	A microtubule-based process that results in the movement of organelles, other microtubules, or other cellular components. Examples include motor-driven movement along microtubules and movement driven by polymerization or depolymerization of microtubules.	4.3% (12/279)	2.75536e-07	6.56	1062;11004;146909;24137;29127;3832;3833;56992;7345;9493;9787;9928	CENPE;KIF2C;KIF18B;KIF4A;RACGAP1;KIF11;KIFC1;KIF15;UCHL1;KIF23;DLGAP5;KIF14
40	6.32	GO:0007163	establishment or maintenance of cell polarity	Any cellular process that results in the specification, formation or maintenance of anisotropic intracellular organization or cell growth patterns.	2.71% (6/221)	0.00326994	2.49	10403;1058;10615;11004;4085;5347	NDC80;CENPA;SPAG5;KIF2C;MAD2L1;PLK1
40	6.85	GO:0030010	establishment of cell polarity	The specification and formation of anisotropic intracellular organization or cell growth patterns.	3.57% (5/140)	0.00223632	2.65	10403;1058;10615;4085;5347	NDC80;CENPA;SPAG5;MAD2L1;PLK1
40	5.54	GO:0007059	chromosome segregation	The process in which genetic material, in the form of chromosomes, is organized into specific structures and then physically separated and apportioned to two or more sets. In eukaryotes, chromosome segregation begins with the condensation of chromosomes, includes chromosome separation, and ends when chromosomes have completed movement to the spindle poles.	16.15% (52/322)	1.60342e-60	59.79	10403;10615;1062;1063;11004;11130;113130;11339;146909;146956;151648;157313;1894;220134;221150;23397;24137;29127;332;3833;387103;4085;4288;4751;51203;5347;55143;55165;55355;57082;57405;64151;699;701;7153;7272;79075;81610;81620;83540;83903;84722;891;90417;9055;9212;9493;9700;9787;990;991;9928	NDC80;SPAG5;CENPE;CENPF;KIF2C;ZWINT;CDCA5;OIP5;KIF18B;EME1;SGO1;CDCA2;ECT2;SKA1;SKA3;NCAPH;KIF4A;RACGAP1;BIRC5;KIFC1;CENPW;MAD2L1;MKI67;NEK2;NUSAP1;PLK1;CDCA8;CEP55;HJURP;KNL1;SPC25;NCAPG;BUB1;BUB1B;TOP2A;TTK;DSCC1;FAM83D;CDT1;NUF2;HASPIN;PSRC1;CCNB1;KNSTRN;PRC1;AURKB;KIF23;ESPL1;DLGAP5;CDC6;CDC20;KIF14
40	5.35	GO:0051301	cell division	The process resulting in division and partitioning of components of a cell to form more cells; may or may not be accompanied by the physical separation of a cell into distinct, individually membrane-bounded daughter cells.	10.59% (63/595)	6.36311e-63	62.2	10403;1058;10615;1062;1063;10733;11004;11065;11130;113130;11339;144455;146909;147841;151648;157313;1894;220134;221150;22974;23397;24137;259266;29127;3070;332;3832;3833;387103;4085;4751;51203;5347;54478;54821;55143;55165;57082;57405;641;64151;699;701;7153;79733;81610;81620;83540;84722;890;891;90417;9055;9133;9212;9493;9700;983;990;991;9928;993;995	NDC80;CENPA;SPAG5;CENPE;CENPF;PLK4;KIF2C;UBE2C;ZWINT;CDCA5;OIP5;E2F7;KIF18B;SPC24;SGO1;CDCA2;ECT2;SKA1;SKA3;TPX2;NCAPH;KIF4A;ASPM;RACGAP1;HELLS;BIRC5;KIF11;KIFC1;CENPW;MAD2L1;NEK2;NUSAP1;PLK1;PIMREG;ERCC6L;CDCA8;CEP55;KNL1;SPC25;BLM;NCAPG;BUB1;BUB1B;TOP2A;E2F8;FAM83D;CDT1;NUF2;PSRC1;CCNA2;CCNB1;KNSTRN;PRC1;CCNB2;AURKB;KIF23;ESPL1;CDK1;CDC6;CDC20;KIF14;CDC25A;CDC25C
41	7.03	GO:0061640	cytoskeleton-dependent cytokinesis	A cytokinesis that involves the function of a set of proteins that are part of the microfilament or microtubule cytoskeleton.	10.2% (10/98)	7.95936e-10	9.1	1058;1894;24137;29127;51203;5347;55165;9212;9493;9700	CENPA;ECT2;KIF4A;RACGAP1;NUSAP1;PLK1;CEP55;AURKB;KIF23;ESPL1
41	6.45	GO:0000910	cytokinesis	The division of the cytoplasm and the plasma membrane of a cell and its partitioning into two daughter cells.	9.47% (16/169)	1.54583e-14	13.81	1058;10733;144455;1894;24137;29127;51203;5347;55165;79733;9055;9212;9493;9700;990;9928	CENPA;PLK4;E2F7;ECT2;KIF4A;RACGAP1;NUSAP1;PLK1;CEP55;E2F8;PRC1;AURKB;KIF23;ESPL1;CDC6;KIF14
41	8.15	GO:0032506	cytokinetic process	A cellular process that is involved in cytokinesis (the division of the cytoplasm of a cell and its separation into two daughter cells).	12.82% (5/39)	5.19747e-06	5.28	1894;29127;55165;9212;9493	ECT2;RACGAP1;CEP55;AURKB;KIF23
41	7.42	GO:0000281	mitotic cytokinesis	A cell cycle process that results in the division of the cytoplasm of a cell after mitosis, resulting in the separation of the original cell into two daughter cells.	12.68% (9/71)	8.13597e-10	9.09	1058;1894;24137;29127;51203;5347;55165;9493;9700	CENPA;ECT2;KIF4A;RACGAP1;NUSAP1;PLK1;CEP55;KIF23;ESPL1
41	4.59	GO:1903047	mitotic cell cycle process	NA	8.66% (73/843)	1.55347e-68	67.81	10403;1058;10615;1062;1063;10733;11004;11065;1111;11130;113130;144455;146909;146956;151648;1763;1869;1894;22974;23397;24137;27085;284403;29127;332;3832;3833;4085;4171;4288;4605;4751;51203;51512;5347;5427;55143;55165;55388;57405;5888;6241;63967;641;64151;699;701;7153;7272;79075;79733;81620;8318;83540;83903;84722;890;891;90417;9055;9088;9133;9212;9493;9700;9787;983;9833;990;991;9928;993;995	NDC80;CENPA;SPAG5;CENPE;CENPF;PLK4;KIF2C;UBE2C;CHEK1;ZWINT;CDCA5;E2F7;KIF18B;EME1;SGO1;DNA2;E2F1;ECT2;TPX2;NCAPH;KIF4A;MTBP;WDR62;RACGAP1;BIRC5;KIF11;KIFC1;MAD2L1;MCM2;MKI67;MYBL2;NEK2;NUSAP1;GTSE1;PLK1;POLE2;CDCA8;CEP55;MCM10;SPC25;RAD51;RRM2;CLSPN;BLM;NCAPG;BUB1;BUB1B;TOP2A;TTK;DSCC1;E2F8;CDT1;CDC45;NUF2;HASPIN;PSRC1;CCNA2;CCNB1;KNSTRN;PRC1;PKMYT1;CCNB2;AURKB;KIF23;ESPL1;DLGAP5;CDK1;MELK;CDC6;C…
41	8.84	GO:0000076	DNA replication checkpoint	A cell cycle checkpoint that prevents the initiation of nuclear division until DNA replication is complete, thereby ensuring that progeny inherit a full complement of the genome.	31.25% (5/16)	4.44305e-08	7.35	1763;63967;81620;8318;990	DNA2;CLSPN;CDT1;CDC45;CDC6
41	6.6	GO:0031570	DNA integrity checkpoint	A cell cycle process that controls cell cycle progression in response to changes in DNA structure by monitoring the integrity of the DNA. The DNA integrity checkpoint begins with detection of DNA damage, defects in DNA structure or DNA replication, and progresses through signal transduction and ends with cell cycle effector processes.	10.83% (17/157)	2.23373e-16	15.65	1111;144455;146956;1763;1869;51512;5347;63967;641;7153;79733;81620;8318;891;983;990;995	CHEK1;E2F7;EME1;DNA2;E2F1;GTSE1;PLK1;CLSPN;BLM;TOP2A;E2F8;CDT1;CDC45;CCNB1;CDK1;CDC6;CDC25C
41	8.13	GO:0031577	spindle checkpoint	A cell cycle checkpoint that originates from the mitotic or meiotic spindle.	32.35% (11/34)	1.3701e-16	15.86	10403;1063;4085;5347;699;701;7272;81620;891;9212;991	NDC80;CENPF;MAD2L1;PLK1;BUB1;BUB1B;TTK;CDT1;CCNB1;AURKB;CDC20
41	8.13	GO:0071173	spindle assembly checkpoint	A cell cycle checkpoint that delays the metaphase/anaphase transition until the spindle is correctly assembled and chromosomes are attached to the spindle.	32.35% (11/34)	1.3701e-16	15.86	10403;1063;4085;5347;699;701;7272;81620;891;9212;991	NDC80;CENPF;MAD2L1;PLK1;BUB1;BUB1B;TTK;CDT1;CCNB1;AURKB;CDC20
41	7.19	GO:0051304	chromosome separation	The cell cycle process in which paired chromosomes are detached from each other. Chromosome separation begins with the release of cohesin complexes from chromosomes; in budding yeast, this includes the cleavage of cohesin complexes along the chromosome arms, followed by the separation of the centromeric regions. Chromosome separation also includes formation of chromatid axes mediated by condensin…	20.22% (18/89)	2.19377e-22	21.66	10403;1062;1063;146956;23397;4085;5347;699;701;7153;7272;81620;891;9212;9700;9787;990;991	NDC80;CENPE;CENPF;EME1;NCAPH;MAD2L1;PLK1;BUB1;BUB1B;TOP2A;TTK;CDT1;CCNB1;AURKB;ESPL1;DLGAP5;CDC6;CDC20
41	8.13	GO:0008608	attachment of spindle microtubules to kinetochore	The process in which spindle microtubules become physically associated with the proteins making up the kinetochore complex.	42.42% (14/33)	7.86528e-23	22.1	10403;10615;1062;11004;151648;1894;29127;4751;57082;81620;83540;891;90417;9212	NDC80;SPAG5;CENPE;KIF2C;SGO1;ECT2;RACGAP1;NEK2;KNL1;CDT1;NUF2;CCNB1;KNSTRN;AURKB
41	5.73	GO:0098813	nuclear chromosome segregation	The process in which genetic material, in the form of nuclear chromosomes, is organized into specific structures and then physically separated and apportioned to two or more sets. Nuclear chromosome segregation begins with the condensation of chromosomes, includes chromosome separation, and ends when chromosomes have completed movement to the spindle poles.	16.41% (43/262)	1.28806e-49	48.89	10403;10615;1062;1063;11004;11130;113130;146909;146956;151648;1894;23397;24137;29127;3833;4085;4751;51203;5347;55143;55165;57082;64151;699;701;7153;7272;79075;81610;81620;83540;83903;84722;891;90417;9055;9212;9493;9700;9787;990;991;9928	NDC80;SPAG5;CENPE;CENPF;KIF2C;ZWINT;CDCA5;KIF18B;EME1;SGO1;ECT2;NCAPH;KIF4A;RACGAP1;KIFC1;MAD2L1;NEK2;NUSAP1;PLK1;CDCA8;CEP55;KNL1;NCAPG;BUB1;BUB1B;TOP2A;TTK;DSCC1;FAM83D;CDT1;NUF2;HASPIN;PSRC1;CCNB1;KNSTRN;PRC1;AURKB;KIF23;ESPL1;DLGAP5;CDC6;CDC20;KIF14
41	5.99	GO:0044843	cell cycle G1/S phase transition	The cell cycle process by which a cell in G1 phase commits to S phase.	7.36% (19/258)	4.57917e-15	14.34	144455;1869;27085;4171;51512;5427;55388;6241;79733;81610;81620;8318;890;891;983;990;9928;993;995	E2F7;E2F1;MTBP;MCM2;GTSE1;POLE2;MCM10;RRM2;E2F8;FAM83D;CDT1;CDC45;CCNA2;CCNB1;CDK1;CDC6;KIF14;CDC25A;CDC25C
41	5.04	GO:0044770	cell cycle phase transition	The cell cycle process by which a cell commits to entering the next cell cycle phase.	7.08% (42/593)	9.42956e-33	32.03	10403;1062;1063;10733;11065;1111;113130;144455;1869;22974;27085;4085;4171;4751;51512;5347;5427;55388;6241;63967;641;699;701;7272;79733;81610;81620;8318;890;891;9088;9133;9212;9700;9787;983;9833;990;991;9928;993;995	NDC80;CENPE;CENPF;PLK4;UBE2C;CHEK1;CDCA5;E2F7;E2F1;TPX2;MTBP;MAD2L1;MCM2;NEK2;GTSE1;PLK1;POLE2;MCM10;RRM2;CLSPN;BLM;BUB1;BUB1B;TTK;E2F8;FAM83D;CDT1;CDC45;CCNA2;CCNB1;PKMYT1;CCNB2;AURKB;ESPL1;DLGAP5;CDK1;MELK;CDC6;CDC20;KIF14;CDC25A;CDC25C
41	6.01	GO:0044839	cell cycle G2/M phase transition	The cell cycle process by which a cell in G2 phase commits to M phase.	7.49% (20/267)	5.83098e-16	15.23	1063;10733;1111;22974;4751;51512;5347;63967;641;890;891;9088;9133;9212;983;9833;990;9928;993;995	CENPF;PLK4;CHEK1;TPX2;NEK2;GTSE1;PLK1;CLSPN;BLM;CCNA2;CCNB1;PKMYT1;CCNB2;AURKB;CDK1;MELK;CDC6;KIF14;CDC25A;CDC25C
41	4.41	GO:0000278	mitotic cell cycle	Progression through the phases of the mitotic cell cycle, the most common eukaryotic cell cycle, which canonically comprises four successive phases called G1, S, G2, and M and includes replication of the genome and the subsequent segregation of chromosomes into daughter cells. In some variant cell cycles nuclear replication or nuclear division may not be followed by cell division, or G1 and G2 ph…	7.87% (78/991)	2.94913e-71	70.53	10403;1058;10615;1062;1063;10733;11004;11065;1111;11130;113130;144455;146909;146956;151648;1763;1869;1894;220134;221150;22974;23397;24137;27085;284403;29127;332;3832;3833;387103;4085;4171;4288;4605;4751;51203;51512;5347;5427;55143;55165;55388;56992;57405;5888;6241;63967;641;64151;699;701;7153;7272;7516;79075;79733;81620;8318;83540;83903;84722;890;891;90417;9055;9088;9133;9212;9493;9700;9787;983;9…	NDC80;CENPA;SPAG5;CENPE;CENPF;PLK4;KIF2C;UBE2C;CHEK1;ZWINT;CDCA5;E2F7;KIF18B;EME1;SGO1;DNA2;E2F1;ECT2;SKA1;SKA3;TPX2;NCAPH;KIF4A;MTBP;WDR62;RACGAP1;BIRC5;KIF11;KIFC1;CENPW;MAD2L1;MCM2;MKI67;MYBL2;NEK2;NUSAP1;GTSE1;PLK1;POLE2;CDCA8;CEP55;MCM10;KIF15;SPC25;RAD51;RRM2;CLSPN;BLM;NCAPG;BUB1;BUB1B;TOP2A;TTK;XRCC2;DSCC1;E2F8;CDT1;CDC45;NUF2;HASPIN;PSRC1;CCNA2;CCNB1;KNSTRN;PRC1;PKMYT1;CCNB2;AURKB;KIF23;E…
41	3.67	GO:0007049	cell cycle	The progression of biochemical and morphological phases and events that occur in a cell during successive cell replication or nuclear replication events. Canonically, the cell cycle comprises the replication and segregation of genetic material followed by the division of the cell, but in endocycles or syncytial cells nuclear replication or nuclear division may not be followed by cell division.	5.04% (91/1805)	3.43595e-70	69.46	10403;1058;10615;1062;1063;10733;11004;11065;1111;11130;113130;11339;144455;146909;146956;147841;151648;157313;1763;1869;1870;1894;220134;221150;22974;23397;24137;259266;27085;284403;29127;3070;332;3832;3833;387103;4085;4171;4288;4605;4751;51203;51512;5347;5427;54478;54821;55143;55165;55355;55388;56992;57082;57405;5888;6241;63967;641;64151;699;701;7153;7272;7516;79075;79733;81610;81620;8318;83540…	NDC80;CENPA;SPAG5;CENPE;CENPF;PLK4;KIF2C;UBE2C;CHEK1;ZWINT;CDCA5;OIP5;E2F7;KIF18B;EME1;SPC24;SGO1;CDCA2;DNA2;E2F1;E2F2;ECT2;SKA1;SKA3;TPX2;NCAPH;KIF4A;ASPM;MTBP;WDR62;RACGAP1;HELLS;BIRC5;KIF11;KIFC1;CENPW;MAD2L1;MCM2;MKI67;MYBL2;NEK2;NUSAP1;GTSE1;PLK1;POLE2;PIMREG;ERCC6L;CDCA8;CEP55;HJURP;MCM10;KIF15;KNL1;SPC25;RAD51;RRM2;CLSPN;BLM;NCAPG;BUB1;BUB1B;TOP2A;TTK;XRCC2;DSCC1;E2F8;FAM83D;CDT1;CDC45;NUF…
41	8.09	GO:0045023	G0 to G1 transition	The mitotic cell cycle phase transition whose occurrence commits the cell from the G0 quiescent state to the G1 phase. Under certain conditions, cells exit the cell cycle during G1 and remain in the G0 state as nongrowing, non-dividing (quiescent) cells. Appropriate stimulation of such cells induces them to return to G1 and resume growth and division. The G0 to G1 transition is accompanied by man…	9.09% (4/44)	0.000190259	3.72	1111;1869;5888;6241	CHEK1;E2F1;RAD51;RRM2
41	6.2	GO:0000075	cell cycle checkpoint	A cell cycle process that controls cell cycle progression by monitoring the integrity of specific cell cycle events. A cell cycle checkpoint begins with detection of deficiencies or defects and ends with signal transduction.	12.04% (26/216)	6.11418e-26	25.21	10403;1063;1111;11130;144455;146956;1763;1869;4085;51512;5347;63967;641;699;701;7153;7272;79733;81620;8318;891;9212;983;990;991;995	NDC80;CENPF;CHEK1;ZWINT;E2F7;EME1;DNA2;E2F1;MAD2L1;GTSE1;PLK1;CLSPN;BLM;BUB1;BUB1B;TOP2A;TTK;E2F8;CDT1;CDC45;CCNB1;AURKB;CDK1;CDC6;CDC20;CDC25C
41	3.98	GO:0022402	cell cycle process	The cellular process that ensures successive accurate and complete genome replication and chromosome segregation.	5.86% (79/1349)	3.07817e-62	61.51	10403;1058;10615;1062;1063;10733;11004;11065;1111;11130;113130;144455;146909;146956;151648;1763;1869;1894;22974;23397;24137;259266;27085;284403;29127;332;3832;3833;387103;4085;4171;4288;4605;4751;51203;51512;5347;5427;55143;55165;55388;57082;57405;5888;6241;63967;641;64151;699;701;7153;7272;7516;79075;79733;81610;81620;8318;83540;83903;84722;890;891;90417;9055;9088;9133;9212;9493;9700;9768;9787;9…	NDC80;CENPA;SPAG5;CENPE;CENPF;PLK4;KIF2C;UBE2C;CHEK1;ZWINT;CDCA5;E2F7;KIF18B;EME1;SGO1;DNA2;E2F1;ECT2;TPX2;NCAPH;KIF4A;ASPM;MTBP;WDR62;RACGAP1;BIRC5;KIF11;KIFC1;CENPW;MAD2L1;MCM2;MKI67;MYBL2;NEK2;NUSAP1;GTSE1;PLK1;POLE2;CDCA8;CEP55;MCM10;KNL1;SPC25;RAD51;RRM2;CLSPN;BLM;NCAPG;BUB1;BUB1B;TOP2A;TTK;XRCC2;DSCC1;E2F8;FAM83D;CDT1;CDC45;NUF2;HASPIN;PSRC1;CCNA2;CCNB1;KNSTRN;PRC1;PKMYT1;CCNB2;AURKB;KIF23;…
42	8.94	GO:0000712	resolution of meiotic recombination intermediates	The cleavage and rejoining of intermediates, such as Holliday junctions, formed during meiotic recombination to produce two intact molecules in which genetic material has been exchanged.	11.76% (2/17)	0.00537944	2.27	146956;7153	EME1;TOP2A
42	7.64	GO:0007131	reciprocal meiotic recombination	The cell cycle process in which double strand breaks are formed and repaired through a double Holliday junction intermediate. This results in the equal exchange of genetic material between non-sister chromatids in a pair of homologous chromosomes. These reciprocal recombinant products ensure the proper segregation of homologous chromosomes during meiosis I and create genetic diversity.	5.77% (3/52)	0.00473173	2.32	146956;5888;7153	EME1;RAD51;TOP2A
42	7.41	GO:0070192	chromosome organization involved in meiotic cell cycle	A process of chromosome organization that is involved in a meiotic cell cycle.	6.35% (4/63)	0.000759188	3.12	23397;5888;699;701	NCAPH;RAD51;BUB1;BUB1B
42	9.54	GO:0045144	meiotic sister chromatid segregation	The cell cycle process in which sister chromatids are organized and then physically separated and randomly apportioned to two sets during the second division of the meiotic cell cycle.	28.57% (2/7)	0.000866787	3.06	699;701	BUB1;BUB1B
42	9.54	GO:0051177	meiotic sister chromatid cohesion	The cell cycle process in which sister chromatids of a replicated chromosome are joined along the entire length of the chromosome during meiosis.	28.57% (2/7)	0.000866787	3.06	699;701	BUB1;BUB1B
42	8.47	GO:0007143	female meiotic nuclear division	A cell cycle process by which the cell nucleus divides as part of a meiotic cell cycle in the female germline.	13.33% (4/30)	4.12019e-05	4.39	23397;5347;7153;7272	NCAPH;PLK1;TOP2A;TTK
42	6.67	GO:0007127	meiosis I	The first meiotic nuclear division in which homologous chromosomes are paired and segregated from each other, producing two haploid daughter nuclei.	4.55% (5/110)	0.000765719	3.12	146956;5347;5888;7153;9700	EME1;PLK1;RAD51;TOP2A;ESPL1
42	9.37	GO:0007135	meiosis II	The second nuclear division of meiosis, in which the two chromatids in each chromosome are separated, resulting in four daughter nuclei from the two nuclei produced in meiosis II.	22.22% (2/9)	0.00147329	2.83	699;701	BUB1;BUB1B
42	8.57	GO:0051307	meiotic chromosome separation	The process in which chromosomes are physically detached from each other during meiosis.	20.83% (5/24)	4.14745e-07	6.38	146956;23397;7153;7272;9700	EME1;NCAPH;TOP2A;TTK;ESPL1
42	9.99	GO:0016321	female meiosis chromosome segregation	The cell cycle process in which genetic material, in the form of chromosomes, is organized and then physically separated and apportioned to two or more sets during the meiotic cell cycle in a female.	60% (3/5)	2.67496e-06	5.57	23397;5347;7272	NCAPH;PLK1;TTK
42	6.98	GO:0045132	meiotic chromosome segregation	The process in which genetic material, in the form of chromosomes, is organized into specific structures and then physically separated and apportioned to two or more sets during M phase of the meiotic cell cycle.	11.49% (10/87)	2.41297e-10	9.62	146956;151648;23397;5347;699;701;7153;7272;83540;9700	EME1;SGO1;NCAPH;PLK1;BUB1;BUB1B;TOP2A;TTK;NUF2;ESPL1
43	7.91	GO:0051445	regulation of meiotic cell cycle	Any process that modulates the rate or extent of progression through the meiotic cell cycle.	10.2% (5/49)	1.63446e-05	4.79	259266;7272;991;993;995	ASPM;TTK;CDC20;CDC25A;CDC25C
43	9.74	GO:1901993	regulation of meiotic cell cycle phase transition	NA	37.5% (3/8)	1.47671e-05	4.83	7272;993;995	TTK;CDC25A;CDC25C
43	10.33	GO:1901995	positive regulation of meiotic cell cycle phase transition	NA	40% (2/5)	0.000416297	3.38	993;995	CDC25A;CDC25C
43	5.79	GO:0022412	cellular process involved in reproduction in multicellular organism	A process, occurring at the cellular level, that is involved in the reproductive function of a multicellular organism.	2.05% (7/342)	0.00710617	2.15	23397;259266;5347;57082;7153;7272;891	NCAPH;ASPM;PLK1;KNL1;TOP2A;TTK;CCNB1
43	5.87	GO:0051321	meiotic cell cycle	Progression through the phases of the meiotic cell cycle, in which canonically a cell replicates to produce four offspring with half the chromosomal content of the progenitor cell via two nuclear divisions.	7.44% (18/242)	2.15858e-14	13.67	146956;151648;23397;259266;4751;5347;5888;699;701;7153;7272;7516;83540;9156;9700;991;993;995	EME1;SGO1;NCAPH;ASPM;NEK2;PLK1;RAD51;BUB1;BUB1B;TOP2A;TTK;XRCC2;NUF2;EXO1;ESPL1;CDC20;CDC25A;CDC25C
43	9.74	GO:0044771	meiotic cell cycle phase transition	The cell cycle process by which a cell commits to entering the next meiotic cell cycle phase.	37.5% (3/8)	1.47671e-05	4.83	7272;993;995	TTK;CDC25A;CDC25C
43	6.07	GO:1903046	meiotic cell cycle process	NA	8.15% (15/184)	9.84393e-13	12.01	146956;151648;23397;259266;5347;5888;699;701;7153;7272;83540;9700;991;993;995	EME1;SGO1;NCAPH;ASPM;PLK1;RAD51;BUB1;BUB1B;TOP2A;TTK;NUF2;ESPL1;CDC20;CDC25A;CDC25C
44	9.37	GO:0070601	centromeric sister chromatid cohesion	The cell cycle process in which the sister chromatids of a replicated chromosome are joined along the length of the centromeric region of the chromosome.	27.27% (3/11)	4.28931e-05	4.37	151648;699;701	SGO1;BUB1;BUB1B
44	6.16	GO:0000819	sister chromatid segregation	The cell cycle process in which sister chromatids are organized and then physically separated and apportioned to two or more sets.	20.53% (39/190)	7.50901e-49	48.12	10403;10615;1062;1063;11004;11130;113130;146909;151648;23397;24137;29127;3833;4085;4751;51203;5347;55143;55165;64151;699;701;7153;7272;79075;81620;83540;83903;84722;891;90417;9055;9212;9493;9700;9787;990;991;9928	NDC80;SPAG5;CENPE;CENPF;KIF2C;ZWINT;CDCA5;KIF18B;SGO1;NCAPH;KIF4A;RACGAP1;KIFC1;MAD2L1;NEK2;NUSAP1;PLK1;CDCA8;CEP55;NCAPG;BUB1;BUB1B;TOP2A;TTK;DSCC1;CDT1;NUF2;HASPIN;PSRC1;CCNB1;KNSTRN;PRC1;AURKB;KIF23;ESPL1;DLGAP5;CDC6;CDC20;KIF14
44	7.38	GO:0007062	sister chromatid cohesion	The cell cycle process in which the sister chromatids of a replicated chromosome become tethered to each other.	14.75% (9/61)	1.9997e-10	9.7	113130;151648;5347;699;701;79075;83903;9700;991	CDCA5;SGO1;PLK1;BUB1;BUB1B;DSCC1;HASPIN;ESPL1;CDC20
44	9.1	GO:0051315	attachment of mitotic spindle microtubules to kinetochore	The cell cycle process in which spindle microtubules become physically associated with the proteins making up the kinetochore complex as part of mitotic metaphase plate congression.	38.46% (5/13)	1.32968e-08	7.88	10403;1062;11004;81620;83540	NDC80;CENPE;KIF2C;CDT1;NUF2
44	6.68	GO:1902850	microtubule cytoskeleton organization involved in mitosis	NA	18.25% (25/137)	1.12319e-29	28.95	10403;1058;1062;22974;24137;284403;29127;332;3832;3833;4085;4605;4751;51203;5347;57405;7272;83540;84722;891;9055;9212;9493;9700;991	NDC80;CENPA;CENPE;TPX2;KIF4A;WDR62;RACGAP1;BIRC5;KIF11;KIFC1;MAD2L1;MYBL2;NEK2;NUSAP1;PLK1;SPC25;TTK;NUF2;PSRC1;CCNB1;PRC1;AURKB;KIF23;ESPL1;CDC20
44	8.57	GO:0007076	mitotic chromosome condensation	The cell cycle process in which chromatin structure is compacted prior to and during mitosis in eukaryotic cells.	23.53% (4/17)	3.81977e-06	5.42	113130;23397;51203;64151	CDCA5;NCAPH;NUSAP1;NCAPG
44	7.6	GO:0051306	mitotic sister chromatid separation	The process in which sister chromatids are physically detached from each other during mitosis.	25% (15/60)	2.53493e-20	19.6	10403;1062;1063;4085;5347;699;701;7272;81620;891;9212;9700;9787;990;991	NDC80;CENPE;CENPF;MAD2L1;PLK1;BUB1;BUB1B;TTK;CDT1;CCNB1;AURKB;ESPL1;DLGAP5;CDC6;CDC20
44	6.41	GO:0000070	mitotic sister chromatid segregation	The cell cycle process in which replicated homologous chromosomes are organized and then physically separated and apportioned to two sets during the mitotic cell cycle. Each replicated chromosome, composed of two sister chromatids, aligns at the cell equator, paired with its homologous partner. One homolog of each morphologic type goes into each of the resulting chromosome sets.	24.68% (38/154)	6.40728e-51	50.19	10403;10615;1062;1063;11004;11130;113130;146909;151648;23397;24137;29127;3833;4085;4751;51203;5347;55143;55165;64151;699;701;7272;79075;81620;83540;83903;84722;891;90417;9055;9212;9493;9700;9787;990;991;9928	NDC80;SPAG5;CENPE;CENPF;KIF2C;ZWINT;CDCA5;KIF18B;SGO1;NCAPH;KIF4A;RACGAP1;KIFC1;MAD2L1;NEK2;NUSAP1;PLK1;CDCA8;CEP55;NCAPG;BUB1;BUB1B;TTK;DSCC1;CDT1;NUF2;HASPIN;PSRC1;CCNB1;KNSTRN;PRC1;AURKB;KIF23;ESPL1;DLGAP5;CDC6;CDC20;KIF14
44	8.38	GO:0007064	mitotic sister chromatid cohesion	The cell cycle process in which the sister chromatids of a replicated chromosome are joined along the entire length of the chromosome, from their formation in S phase through metaphase during a mitotic cell cycle. This cohesion cycle is critical for high fidelity chromosome transmission.	21.74% (5/23)	3.30049e-07	6.48	113130;151648;79075;83903;991	CDCA5;SGO1;DSCC1;HASPIN;CDC20
45	9.3	GO:0000212	meiotic spindle organization	A process that is carried out at the cellular level which results in the assembly, arrangement of constituent parts, or disassembly of the microtubule spindle during a meiotic cell cycle.	15.38% (2/13)	0.00313819	2.5	259266;9700	ASPM;ESPL1
45	6.37	GO:0007051	spindle organization	A process that is carried out at the cellular level which results in the assembly, arrangement of constituent parts, or disassembly of the spindle, the array of microtubules and associated molecules that forms between opposite poles of a eukaryotic cell during DNA segregation and serves to move the duplicated chromosomes apart.	14.61% (26/178)	3.37617e-28	27.47	10403;10615;1062;22974;24137;259266;284403;29127;332;3832;3833;387103;4605;4751;5347;57405;7272;83540;84722;891;90417;9055;9212;9493;9700;991	NDC80;SPAG5;CENPE;TPX2;KIF4A;ASPM;WDR62;RACGAP1;BIRC5;KIF11;KIFC1;CENPW;MYBL2;NEK2;PLK1;SPC25;TTK;NUF2;PSRC1;CCNB1;KNSTRN;PRC1;AURKB;KIF23;ESPL1;CDC20
45	9.3	GO:0051231	spindle elongation	The cell cycle process in which the distance is lengthened between poles of the spindle.	50% (5/10)	2.6445e-09	8.58	24137;29127;9055;9212;9493	KIF4A;RACGAP1;PRC1;AURKB;KIF23
45	9.37	GO:0000022	mitotic spindle elongation	The cell cycle process in which the distance is lengthened between poles of the mitotic spindle. Mitotic spindle elongation begins during mitotic prophase and ends during mitotic anaphase B.	55.56% (5/9)	1.32914e-09	8.88	24137;29127;9055;9212;9493	KIF4A;RACGAP1;PRC1;AURKB;KIF23
45	6.94	GO:0007052	mitotic spindle organization	A process that is carried out at the cellular level which results in the assembly, arrangement of constituent parts, or disassembly of the microtubule spindle during a mitotic cell cycle.	19.09% (21/110)	1.96857e-25	24.71	10403;1062;22974;24137;284403;29127;332;3832;3833;4605;4751;5347;57405;7272;83540;84722;891;9055;9212;9493;991	NDC80;CENPE;TPX2;KIF4A;WDR62;RACGAP1;BIRC5;KIF11;KIFC1;MYBL2;NEK2;PLK1;SPC25;TTK;NUF2;PSRC1;CCNB1;PRC1;AURKB;KIF23;CDC20
45	8.94	GO:0051382	kinetochore assembly	The aggregation, arrangement and bonding together of a set of components to form the kinetochore, a multisubunit complex that is located at the centromeric region of DNA and provides an attachment point for the spindle microtubules.	25% (4/16)	2.93574e-06	5.53	1058;1062;1063;387103	CENPA;CENPE;CENPF;CENPW
45	6.9	GO:0051225	spindle assembly	The aggregation, arrangement and bonding together of a set of components to form the spindle, the array of microtubules and associated molecules that serves to move duplicated chromosomes apart.	12.93% (15/116)	9.74593e-16	15.01	10615;22974;24137;259266;29127;332;3832;3833;387103;4605;4751;5347;9212;9493;991	SPAG5;TPX2;KIF4A;ASPM;RACGAP1;BIRC5;KIF11;KIFC1;CENPW;MYBL2;NEK2;PLK1;AURKB;KIF23;CDC20
45	9.37	GO:0051255	spindle midzone assembly	The cell cycle process in which aggregation, arrangement and bonding together of a set of components to form the spindle midzone. The spindle midzone is the area in the center of the spindle where the spindle microtubules from opposite poles overlap.	40% (4/10)	3.49126e-07	6.46	24137;29127;9212;9493	KIF4A;RACGAP1;AURKB;KIF23
45	9.63	GO:0051256	mitotic spindle midzone assembly	The cell cycle process in which the aggregation, arrangement and bonding together of a set of components forms the spindle midzone.	57.14% (4/7)	5.90738e-08	7.23	24137;29127;9212;9493	KIF4A;RACGAP1;AURKB;KIF23
45	7.62	GO:0090307	mitotic spindle assembly	The aggregation, arrangement and bonding together of a set of components to form the spindle that contributes to the process of mitosis.	20% (12/60)	3.43931e-15	14.46	22974;24137;29127;332;3832;3833;4605;4751;5347;9212;9493;991	TPX2;KIF4A;RACGAP1;BIRC5;KIF11;KIFC1;MYBL2;NEK2;PLK1;AURKB;KIF23;CDC20
46	7.95	GO:0030866	cortical actin cytoskeleton organization	A process that is carried out at the cellular level which results in the assembly, arrangement of constituent parts, or disassembly of actin-based cytoskeletal structures in the cell cortex, i.e. just beneath the plasma membrane.	6.98% (3/43)	0.00275672	2.56	1894;29127;9493	ECT2;RACGAP1;KIF23
46	9.99	GO:0044837	actomyosin contractile ring organization	A process which results in the assembly, arrangement of constituent parts, or disassembly of an actomyosin contractile ring.	42.86% (3/7)	9.27354e-06	5.03	1894;29127;9493	ECT2;RACGAP1;KIF23
46	10.14	GO:0000912	assembly of actomyosin apparatus involved in cytokinesis	The assembly and arrangement of an apparatus composed of actin, myosin, and associated proteins that will function in cytokinesis.	50% (3/6)	5.32448e-06	5.27	1894;29127;9493	ECT2;RACGAP1;KIF23
46	10.14	GO:0000915	actomyosin contractile ring assembly	The process of assembly of a ring composed of actin, myosin, and associated proteins that will function in cytokinesis.	50% (3/6)	5.32448e-06	5.27	1894;29127;9493	ECT2;RACGAP1;KIF23
46	7.82	GO:0007019	microtubule depolymerization	The removal of tubulin heterodimers from one or both ends of a microtubule.	9.09% (4/44)	0.000190259	3.72	11004;146909;79929;9928	KIF2C;KIF18B;MAP6D1;KIF14
46	6.89	GO:0051261	protein depolymerization	The process in which protein polymers, compounds composed of a large number of component monomers, are broken down. Depolymerization occurs by the successive removal of monomers from an existing poly- or oligomeric protein.	3.67% (4/109)	0.00564139	2.25	11004;146909;79929;9928	KIF2C;KIF18B;MAP6D1;KIF14
46	9.16	GO:0007100	mitotic centrosome separation	Separation of duplicated centrosome components at the beginning of mitosis. The centriole pair within each centrosome becomes part of a separate microtubule organizing center that nucleates a radial array of microtubules called an aster. The two asters move to opposite sides of the nucleus to form the two poles of the mitotic spindle.	21.43% (3/14)	9.32836e-05	4.03	1111;3832;4751	CHEK1;KIF11;NEK2
46	6.69	GO:0007098	centrosome cycle	The cell cycle process in which centrosome duplication and separation takes place. The centrosome cycle can operate with a considerable degree of independence from other processes of the cell cycle.	8.06% (10/124)	8.05692e-09	8.09	10733;1111;151648;284403;3832;4751;5347;7516;9768;983	PLK4;CHEK1;SGO1;WDR62;KIF11;NEK2;PLK1;XRCC2;PCLAF;CDK1
46	8.99	GO:0051299	centrosome separation	The process in which duplicated centrosome components move away from each other. The centriole pair within each centrosome becomes part of a separate microtubule organizing center that nucleates a radial array of microtubules called an aster. The two asters move to opposite sides of the nucleus to form the two poles of the mitotic spindle.	20% (3/15)	0.000116051	3.94	1111;3832;4751	CHEK1;KIF11;NEK2
46	8.53	GO:0045109	intermediate filament organization	Control of the spatial distribution of intermediate filaments; includes organizing filaments into meshworks, bundles, or other structures, as by cross-linking.	8.7% (2/23)	0.00975587	2.01	1832;5318	DSP;PKP2
46	9.1	GO:0010457	centriole-centriole cohesion	The cell cycle process in which the two centrioles within a centrosome remain tightly paired.	15.38% (2/13)	0.00313819	2.5	151648;4751	SGO1;NEK2
46	6.73	GO:0031109	microtubule polymerization or depolymerization	Assembly or disassembly of microtubules by the addition or removal of tubulin heterodimers from a microtubule.	6.09% (7/115)	1.01689e-05	4.99	11004;146909;220134;221150;79929;84722;9928	KIF2C;KIF18B;SKA1;SKA3;MAP6D1;PSRC1;KIF14
46	4.91	GO:0000226	microtubule cytoskeleton organization	A process that is carried out at the cellular level which results in the assembly, arrangement of constituent parts, or disassembly of cytoskeletal structures comprising microtubules and their associated proteins.	7.39% (41/555)	1.18916e-32	31.92	10403;1058;10615;1062;10733;11004;1111;146909;151648;220134;221150;22974;24137;259266;284403;29127;332;3832;3833;387103;4085;4605;4751;51203;5347;57405;7272;7516;79929;83540;84722;891;90417;9055;9212;9493;9700;9768;983;991;9928	NDC80;CENPA;SPAG5;CENPE;PLK4;KIF2C;CHEK1;KIF18B;SGO1;SKA1;SKA3;TPX2;KIF4A;ASPM;WDR62;RACGAP1;BIRC5;KIF11;KIFC1;CENPW;MAD2L1;MYBL2;NEK2;NUSAP1;PLK1;SPC25;TTK;XRCC2;MAP6D1;NUF2;PSRC1;CCNB1;KNSTRN;PRC1;AURKB;KIF23;ESPL1;PCLAF;CDK1;CDC20;KIF14
46	6.57	GO:0031023	microtubule organizing center organization	A process that is carried out at the cellular level which results in the assembly, arrangement of constituent parts, or disassembly of a microtubule organizing center, a structure from which microtubules grow.	7.58% (10/132)	1.47555e-08	7.83	10733;1111;151648;284403;3832;4751;5347;7516;9768;983	PLK4;CHEK1;SGO1;WDR62;KIF11;NEK2;PLK1;XRCC2;PCLAF;CDK1
