# Supplementary material for: Differential expression of lung adenocarcinoma transcriptome with signature of tobacco exposure
Source: J Appl Genet. 2020 Jun 20;61(3):421–37. doi: 10.1007/s13353-020-00569-1 (PMC7413900; doi:10.1007/s13353-020-00569-1)
Supplement: Supplementary file 4 — (XLSX 105 kb). [file 13353_2020_569_MOESM4_ESM.xlsx]

## Sheet: Females
NAME	GS<br> follow link to MSigDB	GS DETAILS	SIZE	ES	NES	NOM p-val	FDR q-val	FWER p-val	RANK AT MAX	LEADING EDGE
GO_RNA_SPLICING_VIA_TRANSESTERIFICATION_REACTIONS	GO_RNA_SPLICING_VIA_TRANSESTERIFICATION_REACTIONS		248	-0.495546	-1.70734	0.0235546	0.200242	0.996	4205	tags=48%, list=21%, signal=60%
GO_CHROMATIN_ASSEMBLY_OR_DISASSEMBLY	GO_CHROMATIN_ASSEMBLY_OR_DISASSEMBLY		162	-0.483168	-1.72196	0.0229885	0.201651	0.993	3720	tags=46%, list=18%, signal=56%
GO_TELOMERE_ORGANIZATION	GO_TELOMERE_ORGANIZATION		98	-0.496481	-1.7197	0.0222222	0.202283	0.993	4554	tags=52%, list=22%, signal=67%
GO_POSITIVE_REGULATION_OF_TELOMERASE_ACTIVITY	GO_POSITIVE_REGULATION_OF_TELOMERASE_ACTIVITY		28	-0.516522	-1.70776	0.0114416	0.202447	0.996	3887	tags=54%, list=19%, signal=66%
GO_RNA_LOCALIZATION	GO_RNA_LOCALIZATION		167	-0.468061	-1.70898	0.0244444	0.202957	0.995	4800	tags=53%, list=23%, signal=69%
GO_REGULATION_OF_CENTRIOLE_REPLICATION	GO_REGULATION_OF_CENTRIOLE_REPLICATION		12	-0.709847	-1.71145	0.0111607	0.204383	0.995	4994	tags=67%, list=24%, signal=88%
GO_REGULATION_OF_TELOMERASE_RNA_LOCALIZATION_TO_CAJAL_BODY	GO_REGULATION_OF_TELOMERASE_RNA_LOCALIZATION_TO_CAJAL_BODY		15	-0.759615	-1.71675	0.0192719	0.204483	0.994	3225	tags=67%, list=16%, signal=79%
GO_NEGATIVE_REGULATION_OF_HISTONE_METHYLATION	GO_NEGATIVE_REGULATION_OF_HISTONE_METHYLATION		16	-0.644979	-1.67464	0.0447154	0.204539	0.999	2622	tags=56%, list=13%, signal=64%
GO_PROTEIN_LOCALIZATION_TO_CHROMOSOME	GO_PROTEIN_LOCALIZATION_TO_CHROMOSOME		44	-0.572017	-1.70973	0.0237581	0.204621	0.995	3837	tags=52%, list=19%, signal=64%
GO_POSITIVE_REGULATION_OF_GENE_EXPRESSION_EPIGENETIC	GO_POSITIVE_REGULATION_OF_GENE_EXPRESSION_EPIGENETIC		75	-0.512736	-1.72198	0.0188235	0.204746	0.993	4701	tags=55%, list=23%, signal=71%
GO_RNA_SPLICING	GO_RNA_SPLICING		335	-0.47549	-1.72337	0.0173536	0.205524	0.993	4206	tags=46%, list=21%, signal=57%
GO_CYTOPLASMIC_TRANSLATIONAL_INITIATION	GO_CYTOPLASMIC_TRANSLATIONAL_INITIATION		13	-0.742753	-1.7125	0.0083682	0.20574	0.995	3084	tags=69%, list=15%, signal=81%
GO_DNA_CONFORMATION_CHANGE	GO_DNA_CONFORMATION_CHANGE		257	-0.494729	-1.80089	0.0157303	0.206145	0.941	2635	tags=41%, list=13%, signal=46%
GO_POSITIVE_REGULATION_OF_TRANSCRIPTION_FROM_RNA_POLYMERASE_I_PROMOTER	GO_POSITIVE_REGULATION_OF_TRANSCRIPTION_FROM_RNA_POLYMERASE_I_PROMOTER		14	-0.684031	-1.72686	0.0172043	0.206171	0.993	3097	tags=57%, list=15%, signal=67%
GO_MITOTIC_SISTER_CHROMATID_COHESION	GO_MITOTIC_SISTER_CHROMATID_COHESION		11	-0.787713	-1.67476	0.00422833	0.206495	0.999	2562	tags=64%, list=12%, signal=73%
GO_TELOMERE_CAPPING	GO_TELOMERE_CAPPING		28	-0.553788	-1.67079	0.0225225	0.206567	0.999	4546	tags=61%, list=22%, signal=78%
GO_REGULATION_OF_SPINDLE_ASSEMBLY	GO_REGULATION_OF_SPINDLE_ASSEMBLY		14	-0.644623	-1.67574	0.0160643	0.207147	0.999	4886	tags=57%, list=24%, signal=75%
GO_NEGATIVE_REGULATION_OF_CHROMOSOME_ORGANIZATION	GO_NEGATIVE_REGULATION_OF_CHROMOSOME_ORGANIZATION		96	-0.467028	-1.6801	0.0306346	0.207337	0.999	3837	tags=50%, list=19%, signal=61%
GO_CELL_CYCLE_CHECKPOINT	GO_CELL_CYCLE_CHECKPOINT		191	-0.436549	-1.67142	0.0369565	0.207648	0.999	3877	tags=43%, list=19%, signal=53%
GO_PROTEIN_HETEROTETRAMERIZATION	GO_PROTEIN_HETEROTETRAMERIZATION		37	-0.5651	-1.67688	0.0379147	0.207754	0.999	4546	tags=62%, list=22%, signal=80%
GO_REGULATION_OF_TRANSCRIPTION_FROM_RNA_POLYMERASE_I_PROMOTER	GO_REGULATION_OF_TRANSCRIPTION_FROM_RNA_POLYMERASE_I_PROMOTER		23	-0.607159	-1.79088	0.0131868	0.207918	0.955	3097	tags=52%, list=15%, signal=61%
GO_NUCLEUS_ORGANIZATION	GO_NUCLEUS_ORGANIZATION		134	-0.419595	-1.67793	0.0154867	0.208365	0.999	4296	tags=46%, list=21%, signal=57%
GO_MITOCHONDRIAL_RNA_METABOLIC_PROCESS	GO_MITOCHONDRIAL_RNA_METABOLIC_PROCESS		29	-0.621876	-1.71266	0.0248963	0.208442	0.995	5379	tags=76%, list=26%, signal=103%
GO_REGULATION_OF_HISTONE_H3_K9_METHYLATION	GO_REGULATION_OF_HISTONE_H3_K9_METHYLATION		17	-0.632749	-1.72345	0.0113895	0.208661	0.993	2622	tags=59%, list=13%, signal=67%
GO_PROTEIN_LOCALIZATION_TO_CHROMATIN	GO_PROTEIN_LOCALIZATION_TO_CHROMATIN		13	-0.676221	-1.70056	0.0168776	0.20876	0.997	3837	tags=69%, list=19%, signal=85%
GO_CELL_SEPARATION_AFTER_CYTOKINESIS	GO_CELL_SEPARATION_AFTER_CYTOKINESIS		16	-0.683508	-1.79339	0.0104167	0.20911	0.952	1894	tags=50%, list=9%, signal=55%
GO_TRNA_TRANSPORT	GO_TRNA_TRANSPORT		34	-0.613284	-1.68339	0.0336842	0.209128	0.998	4533	tags=62%, list=22%, signal=79%
GO_NEGATIVE_REGULATION_OF_TRANSCRIPTION_ELONGATION_FROM_RNA_POLYMERASE_II_PROMOTER	GO_NEGATIVE_REGULATION_OF_TRANSCRIPTION_ELONGATION_FROM_RNA_POLYMERASE_II_PROMOTER		11	-0.651135	-1.68048	0.0121457	0.20913	0.999	1895	tags=55%, list=9%, signal=60%
GO_POSITIVE_REGULATION_OF_TELOMERE_MAINTENANCE	GO_POSITIVE_REGULATION_OF_TELOMERE_MAINTENANCE		44	-0.517241	-1.72698	0.0232068	0.209333	0.993	3887	tags=55%, list=19%, signal=67%
GO_MATURATION_OF_5_8S_RRNA_FROM_TRICISTRONIC_RRNA_TRANSCRIPT_SSU_RRNA_5_8S_RRNA_LSU_RRNA_	GO_MATURATION_OF_5_8S_RRNA_FROM_TRICISTRONIC_RRNA_TRANSCRIPT_SSU_RRNA_5_8S_RRNA_LSU_RRNA_		19	-0.678939	-1.69709	0.0219298	0.209404	0.997	4271	tags=68%, list=21%, signal=86%
GO_REGULATION_OF_DOUBLE_STRAND_BREAK_REPAIR_VIA_HOMOLOGOUS_RECOMBINATION	GO_REGULATION_OF_DOUBLE_STRAND_BREAK_REPAIR_VIA_HOMOLOGOUS_RECOMBINATION		19	-0.618303	-1.69546	0.0233546	0.209551	0.998	2622	tags=47%, list=13%, signal=54%
GO_BLASTOCYST_DEVELOPMENT	GO_BLASTOCYST_DEVELOPMENT		61	-0.512506	-1.81661	0.00731707	0.209633	0.922	3818	tags=51%, list=19%, signal=62%
GO_ATTACHMENT_OF_SPINDLE_MICROTUBULES_TO_KINETOCHORE	GO_ATTACHMENT_OF_SPINDLE_MICROTUBULES_TO_KINETOCHORE		13	-0.818238	-1.80897	0.00214592	0.210213	0.93	2013	tags=69%, list=10%, signal=77%
GO_DNA_PACKAGING	GO_DNA_PACKAGING		179	-0.500257	-1.80213	0.0113379	0.210412	0.938	2420	tags=40%, list=12%, signal=45%
GO_POSITIVE_REGULATION_OF_VIRAL_TRANSCRIPTION	GO_POSITIVE_REGULATION_OF_VIRAL_TRANSCRIPTION		39	-0.507963	-1.68104	0.0328947	0.210483	0.999	2297	tags=44%, list=11%, signal=49%
GO_DNA_REPLICATION_DEPENDENT_NUCLEOSOME_ORGANIZATION	GO_DNA_REPLICATION_DEPENDENT_NUCLEOSOME_ORGANIZATION		31	-0.703507	-1.81239	0.01373	0.210831	0.927	5278	tags=81%, list=26%, signal=108%
GO_CHROMATIN_SILENCING	GO_CHROMATIN_SILENCING		86	-0.492055	-1.69772	0.016092	0.21095	0.997	4602	tags=52%, list=22%, signal=67%
GO_MITOTIC_CYTOKINESIS	GO_MITOTIC_CYTOKINESIS		31	-0.584369	-1.80517	0.0131579	0.211175	0.934	1860	tags=48%, list=9%, signal=53%
GO_NEGATIVE_REGULATION_OF_GENE_EXPRESSION_EPIGENETIC	GO_NEGATIVE_REGULATION_OF_GENE_EXPRESSION_EPIGENETIC		103	-0.47404	-1.68349	0.022831	0.211382	0.998	4998	tags=54%, list=24%, signal=72%
GO_VIRAL_LATENCY	GO_VIRAL_LATENCY		11	-0.636138	-1.66578	0.0177384	0.212433	0.999	4860	tags=55%, list=24%, signal=71%
GO_MITOTIC_SPINDLE_ASSEMBLY	GO_MITOTIC_SPINDLE_ASSEMBLY		40	-0.544038	-1.72715	0.0366599	0.212587	0.993	1127	tags=33%, list=5%, signal=34%
GO_MRNA_3_END_PROCESSING	GO_MRNA_3_END_PROCESSING		60	-0.534235	-1.69192	0.0333333	0.212635	0.998	3885	tags=53%, list=19%, signal=66%
GO_RESPONSE_TO_X_RAY	GO_RESPONSE_TO_X_RAY		30	-0.53036	-1.77159	0.0071599	0.212655	0.97	3238	tags=43%, list=16%, signal=51%
GO_PROTEASOME_ASSEMBLY	GO_PROTEASOME_ASSEMBLY		14	-0.725931	-1.68713	0.0165289	0.212984	0.998	3904	tags=71%, list=19%, signal=88%
GO_REGULATION_OF_TELOMERASE_ACTIVITY	GO_REGULATION_OF_TELOMERASE_ACTIVITY		40	-0.488113	-1.7289	0.00678733	0.213027	0.993	3887	tags=50%, list=19%, signal=62%
GO_REGULATION_OF_DNA_REPLICATION	GO_REGULATION_OF_DNA_REPLICATION		157	-0.441592	-1.79435	0.0110865	0.213071	0.951	3982	tags=47%, list=19%, signal=58%
GO_DNA_REPLICATION	GO_DNA_REPLICATION		195	-0.487256	-1.68382	0.0446247	0.213336	0.998	2971	tags=44%, list=14%, signal=51%
GO_RESPONSE_TO_MISFOLDED_PROTEIN	GO_RESPONSE_TO_MISFOLDED_PROTEIN		14	-0.624343	-1.73091	0.0111111	0.213425	0.991	3057	tags=57%, list=15%, signal=67%
GO_TRANSCRIPTION_FROM_RNA_POLYMERASE_III_PROMOTER	GO_TRANSCRIPTION_FROM_RNA_POLYMERASE_III_PROMOTER		40	-0.535609	-1.77376	0.0133929	0.213903	0.969	4482	tags=50%, list=22%, signal=64%
GO_SPLICEOSOMAL_SNRNP_ASSEMBLY	GO_SPLICEOSOMAL_SNRNP_ASSEMBLY		35	-0.60471	-1.68941	0.0476191	0.214249	0.998	4056	tags=57%, list=20%, signal=71%
GO_PROTEIN_DNA_COMPLEX_SUBUNIT_ORGANIZATION	GO_PROTEIN_DNA_COMPLEX_SUBUNIT_ORGANIZATION		211	-0.467127	-1.73222	0.022779	0.214662	0.99	2350	tags=38%, list=11%, signal=43%
GO_NON_RECOMBINATIONAL_REPAIR	GO_NON_RECOMBINATIONAL_REPAIR		65	-0.494765	-1.68447	0.0255319	0.214788	0.998	4554	tags=51%, list=22%, signal=65%
GO_POSITIVE_REGULATION_OF_TELOMERE_MAINTENANCE_VIA_TELOMERE_LENGTHENING	GO_POSITIVE_REGULATION_OF_TELOMERE_MAINTENANCE_VIA_TELOMERE_LENGTHENING		33	-0.569676	-1.81805	0.0107991	0.214863	0.918	3887	tags=58%, list=19%, signal=71%
GO_REGULATION_OF_PROTEIN_PHOSPHATASE_TYPE_2A_ACTIVITY	GO_REGULATION_OF_PROTEIN_PHOSPHATASE_TYPE_2A_ACTIVITY		24	-0.542546	-1.68747	0.00911162	0.214991	0.998	2366	tags=38%, list=12%, signal=42%
GO_RRNA_TRANSCRIPTION	GO_RRNA_TRANSCRIPTION		18	-0.659138	-1.77592	0.00431035	0.215011	0.966	5589	tags=72%, list=27%, signal=99%
GO_POSITIVE_REGULATION_OF_HORMONE_METABOLIC_PROCESS	GO_POSITIVE_REGULATION_OF_HORMONE_METABOLIC_PROCESS		11	-0.648128	-1.76737	0.0202532	0.215777	0.974	6943	tags=82%, list=34%, signal=124%
GO_TRNA_PROCESSING	GO_TRNA_PROCESSING		110	-0.516039	-1.66241	0.0560345	0.215892	0.999	4206	tags=53%, list=21%, signal=66%
GO_MITOTIC_SPINDLE_ORGANIZATION	GO_MITOTIC_SPINDLE_ORGANIZATION		68	-0.548634	-1.77798	0.0289855	0.216308	0.966	1362	tags=34%, list=7%, signal=36%
GO_CHROMOSOME_SEGREGATION	GO_CHROMOSOME_SEGREGATION	Details ...	259	-0.555433	-1.86522	0.0233051	0.216769	0.834	4196	tags=54%, list=20%, signal=67%
GO_SISTER_CHROMATID_COHESION	GO_SISTER_CHROMATID_COHESION	Details ...	108	-0.647373	-1.87081	0.0206186	0.217397	0.82	2593	tags=55%, list=13%, signal=62%
GO_CELL_DIVISION	GO_CELL_DIVISION		446	-0.463296	-1.83383	0.0128755	0.217855	0.89	2862	tags=38%, list=14%, signal=43%
GO_ESTABLISHMENT_OF_PROTEIN_LOCALIZATION_TO_CHROMOSOME	GO_ESTABLISHMENT_OF_PROTEIN_LOCALIZATION_TO_CHROMOSOME		13	-0.69248	-1.73245	0.0146138	0.218065	0.99	3573	tags=69%, list=17%, signal=84%
GO_BINDING_OF_SPERM_TO_ZONA_PELLUCIDA	GO_BINDING_OF_SPERM_TO_ZONA_PELLUCIDA		33	-0.488236	-1.78254	0.00536193	0.218579	0.964	3225	tags=30%, list=16%, signal=36%
GO_RNA_POLYADENYLATION	GO_RNA_POLYADENYLATION		29	-0.60109	-1.77951	0.0104603	0.219091	0.966	3098	tags=52%, list=15%, signal=61%
GO_CYTOSKELETON_DEPENDENT_CYTOKINESIS	GO_CYTOSKELETON_DEPENDENT_CYTOKINESIS		39	-0.570904	-1.82015	0.0107759	0.219245	0.917	2284	tags=49%, list=11%, signal=55%
GO_CYTOKINESIS	GO_CYTOKINESIS		83	-0.429481	-1.64965	0.0321888	0.219638	1	2013	tags=33%, list=10%, signal=36%
GO_CELL_CYCLE_G2_M_PHASE_TRANSITION	GO_CELL_CYCLE_G2_M_PHASE_TRANSITION		132	-0.484135	-1.76234	0.01766	0.219889	0.977	3272	tags=42%, list=16%, signal=50%
GO_ACTIVATION_OF_ANAPHASE_PROMOTING_COMPLEX_ACTIVITY	GO_ACTIVATION_OF_ANAPHASE_PROMOTING_COMPLEX_ACTIVITY		15	-0.633915	-1.73315	0.010917	0.220729	0.99	1896	tags=47%, list=9%, signal=51%
GO_MATURATION_OF_LSU_RRNA	GO_MATURATION_OF_LSU_RRNA		13	-0.708443	-1.65023	0.0406852	0.220745	1	4558	tags=77%, list=22%, signal=99%
GO_MULTI_ORGANISM_ORGANELLE_ORGANIZATION	GO_MULTI_ORGANISM_ORGANELLE_ORGANIZATION		23	-0.596942	-1.73535	0.0143737	0.220888	0.988	4909	tags=61%, list=24%, signal=80%
GO_DOUBLE_STRAND_BREAK_REPAIR	GO_DOUBLE_STRAND_BREAK_REPAIR		153	-0.471801	-1.65634	0.0409483	0.221444	1	4554	tags=50%, list=22%, signal=64%
GO_REGULATION_OF_DNA_BIOSYNTHETIC_PROCESS	GO_REGULATION_OF_DNA_BIOSYNTHETIC_PROCESS		90	-0.391347	-1.61616	0.0141176	0.221585	1	3573	tags=41%, list=17%, signal=50%
GO_REGULATION_OF_SPINDLE_ORGANIZATION	GO_REGULATION_OF_SPINDLE_ORGANIZATION		18	-0.569359	-1.65472	0.0292969	0.221849	1	1894	tags=39%, list=9%, signal=43%
GO_MITOCHONDRIAL_RNA_PROCESSING	GO_MITOCHONDRIAL_RNA_PROCESSING		13	-0.705339	-1.62729	0.0475207	0.22197	1	5379	tags=85%, list=26%, signal=115%
GO_FOLIC_ACID_CONTAINING_COMPOUND_BIOSYNTHETIC_PROCESS	GO_FOLIC_ACID_CONTAINING_COMPOUND_BIOSYNTHETIC_PROCESS		12	-0.64727	-1.61375	0.0330396	0.22226	1	3265	tags=42%, list=16%, signal=50%
GO_MATURATION_OF_5_8S_RRNA	GO_MATURATION_OF_5_8S_RRNA		28	-0.649512	-1.73676	0.0232558	0.222314	0.988	4558	tags=61%, list=22%, signal=78%
GO_REGULATION_OF_CHROMOSOME_ORGANIZATION	GO_REGULATION_OF_CHROMOSOME_ORGANIZATION		271	-0.392151	-1.65052	0.0252874	0.222354	1	3620	tags=39%, list=18%, signal=47%
GO_MATURATION_OF_SSU_RRNA_FROM_TRICISTRONIC_RRNA_TRANSCRIPT_SSU_RRNA_5_8S_RRNA_LSU_RRNA_	GO_MATURATION_OF_SSU_RRNA_FROM_TRICISTRONIC_RRNA_TRANSCRIPT_SSU_RRNA_5_8S_RRNA_LSU_RRNA_		31	-0.607429	-1.61466	0.0652174	0.222359	1	3498	tags=58%, list=17%, signal=70%
GO_RNA_SPLICING_VIA_ENDONUCLEOLYTIC_CLEAVAGE_AND_LIGATION	GO_RNA_SPLICING_VIA_ENDONUCLEOLYTIC_CLEAVAGE_AND_LIGATION		16	-0.599728	-1.62353	0.0378947	0.222474	1	3168	tags=56%, list=15%, signal=66%
GO_REGULATION_OF_GENE_EXPRESSION_EPIGENETIC	GO_REGULATION_OF_GENE_EXPRESSION_EPIGENETIC		218	-0.393889	-1.62557	0.0257611	0.222856	1	3605	tags=39%, list=18%, signal=47%
GO_NUCLEAR_EXPORT	GO_NUCLEAR_EXPORT		133	-0.458208	-1.65666	0.0269058	0.22301	1	4634	tags=50%, list=23%, signal=65%
GO_DNA_REPLICATION_CHECKPOINT	GO_DNA_REPLICATION_CHECKPOINT		15	-0.654424	-1.61626	0.0588235	0.223142	1	4066	tags=67%, list=20%, signal=83%
GO_NCRNA_3_END_PROCESSING	GO_NCRNA_3_END_PROCESSING		21	-0.631799	-1.62194	0.0400844	0.223201	1	4271	tags=67%, list=21%, signal=84%
GO_GENE_SILENCING	GO_GENE_SILENCING		201	-0.415023	-1.62762	0.0320988	0.22328	1	4603	tags=47%, list=22%, signal=60%
GO_CHROMOSOME_LOCALIZATION	GO_CHROMOSOME_LOCALIZATION		59	-0.560263	-1.83581	0.018595	0.223341	0.881	2511	tags=44%, list=12%, signal=50%
GO_MEIOTIC_CELL_CYCLE_PROCESS	GO_MEIOTIC_CELL_CYCLE_PROCESS		145	-0.460491	-1.65113	0.0380048	0.223499	1	3429	tags=41%, list=17%, signal=49%
GO_REGULATION_OF_DNA_DEPENDENT_DNA_REPLICATION	GO_REGULATION_OF_DNA_DEPENDENT_DNA_REPLICATION		41	-0.548711	-1.60673	0.062249	0.223601	1	2842	tags=54%, list=14%, signal=62%
GO_NEGATIVE_REGULATION_OF_DNA_REPLICATION	GO_NEGATIVE_REGULATION_OF_DNA_REPLICATION		52	-0.451384	-1.6099	0.0351967	0.223624	1	3837	tags=46%, list=19%, signal=57%
GO_MACROMOLECULAR_COMPLEX_DISASSEMBLY	GO_MACROMOLECULAR_COMPLEX_DISASSEMBLY		180	-0.467949	-1.62368	0.0589569	0.224025	1	4249	tags=46%, list=21%, signal=58%
GO_NUCLEAR_ENVELOPE_REASSEMBLY	GO_NUCLEAR_ENVELOPE_REASSEMBLY		17	-0.585917	-1.6054	0.039749	0.224171	1	3457	tags=53%, list=17%, signal=64%
GO_AMINO_ACID_ACTIVATION	GO_AMINO_ACID_ACTIVATION		51	-0.583689	-1.74044	0.0375276	0.224267	0.988	4363	tags=57%, list=21%, signal=72%
GO_NEGATIVE_REGULATION_OF_MRNA_SPLICING_VIA_SPLICEOSOME	GO_NEGATIVE_REGULATION_OF_MRNA_SPLICING_VIA_SPLICEOSOME		12	-0.670019	-1.62004	0.0381356	0.224296	1	2731	tags=42%, list=13%, signal=48%
GO_MATURATION_OF_SSU_RRNA	GO_MATURATION_OF_SSU_RRNA		40	-0.582386	-1.60729	0.0611354	0.22437	1	3498	tags=55%, list=17%, signal=66%
GO_REGULATION_OF_NUCLEAR_DIVISION	GO_REGULATION_OF_NUCLEAR_DIVISION		159	-0.395941	-1.61649	0.027972	0.224476	1	2844	tags=34%, list=14%, signal=39%
GO_REGULATION_OF_ESTABLISHMENT_OF_PROTEIN_LOCALIZATION_TO_CHROMOSOME	GO_REGULATION_OF_ESTABLISHMENT_OF_PROTEIN_LOCALIZATION_TO_CHROMOSOME		11	-0.75438	-1.65172	0.0275424	0.224511	1	3225	tags=73%, list=16%, signal=86%
GO_CLEAVAGE_INVOLVED_IN_RRNA_PROCESSING	GO_CLEAVAGE_INVOLVED_IN_RRNA_PROCESSING		18	-0.64078	-1.61033	0.05	0.224514	1	4271	tags=61%, list=21%, signal=77%
GO_REGULATION_OF_MEGAKARYOCYTE_DIFFERENTIATION	GO_REGULATION_OF_MEGAKARYOCYTE_DIFFERENTIATION		25	-0.56774	-1.60813	0.028777	0.224649	1	4546	tags=68%, list=22%, signal=87%
GO_SPINDLE_ASSEMBLY	GO_SPINDLE_ASSEMBLY		68	-0.4764	-1.63625	0.0461216	0.224703	1	1896	tags=32%, list=9%, signal=36%
GO_HISTONE_EXCHANGE	GO_HISTONE_EXCHANGE	Details ...	50	-0.642609	-1.87407	0.00230947	0.224722	0.816	2308	tags=50%, list=11%, signal=56%
GO_VIRION_ASSEMBLY	GO_VIRION_ASSEMBLY		36	-0.497358	-1.62786	0.0257511	0.224737	1	4909	tags=50%, list=24%, signal=66%
GO_DNA_DAMAGE_RESPONSE_DETECTION_OF_DNA_DAMAGE	GO_DNA_DAMAGE_RESPONSE_DETECTION_OF_DNA_DAMAGE		36	-0.606852	-1.75442	0.0153509	0.224966	0.982	4030	tags=61%, list=20%, signal=76%
GO_REGULATION_OF_MICROTUBULE_POLYMERIZATION_OR_DEPOLYMERIZATION	GO_REGULATION_OF_MICROTUBULE_POLYMERIZATION_OR_DEPOLYMERIZATION		173	-0.419016	-1.64487	0.0436681	0.225241	1	3272	tags=36%, list=16%, signal=43%
GO_POSITIVE_REGULATION_OF_CHROMOSOME_ORGANIZATION	GO_POSITIVE_REGULATION_OF_CHROMOSOME_ORGANIZATION		145	-0.388211	-1.6107	0.0205479	0.225458	1	3887	tags=39%, list=19%, signal=48%
GO_CENTROMERE_COMPLEX_ASSEMBLY	GO_CENTROMERE_COMPLEX_ASSEMBLY	Details ...	45	-0.665703	-1.83949	0.00663717	0.225459	0.874	2308	tags=56%, list=11%, signal=62%
GO_PROTEIN_K63_LINKED_UBIQUITINATION	GO_PROTEIN_K63_LINKED_UBIQUITINATION		36	-0.504493	-1.73742	0.0043573	0.225511	0.988	2149	tags=42%, list=10%, signal=46%
GO_DNA_DEPENDENT_DNA_REPLICATION	GO_DNA_DEPENDENT_DNA_REPLICATION		91	-0.531069	-1.63693	0.0571429	0.22556	1	2910	tags=52%, list=14%, signal=60%
GO_ANAPHASE_PROMOTING_COMPLEX_DEPENDENT_CATABOLIC_PROCESS	GO_ANAPHASE_PROMOTING_COMPLEX_DEPENDENT_CATABOLIC_PROCESS		77	-0.592532	-1.61666	0.0672451	0.225953	1	3449	tags=49%, list=17%, signal=59%
GO_NEGATIVE_REGULATION_OF_MEGAKARYOCYTE_DIFFERENTIATION	GO_NEGATIVE_REGULATION_OF_MEGAKARYOCYTE_DIFFERENTIATION		17	-0.661449	-1.63195	0.0427553	0.226069	1	4546	tags=71%, list=22%, signal=91%
GO_DNA_REPAIR	GO_DNA_REPAIR		461	-0.410664	-1.62808	0.0591966	0.22631	1	4100	tags=43%, list=20%, signal=52%
GO_CHROMATIN_REMODELING	GO_CHROMATIN_REMODELING		146	-0.436726	-1.63769	0.0383693	0.226317	1	4936	tags=49%, list=24%, signal=64%
GO_NCRNA_PROCESSING	GO_NCRNA_PROCESSING		372	-0.506465	-1.61755	0.0870536	0.226331	1	5839	tags=62%, list=28%, signal=86%
GO_RNA_3_END_PROCESSING	GO_RNA_3_END_PROCESSING		86	-0.549278	-1.82093	0.012605	0.226333	0.915	4271	tags=57%, list=21%, signal=72%
GO_POSITIVE_REGULATION_OF_DNA_BIOSYNTHETIC_PROCESS	GO_POSITIVE_REGULATION_OF_DNA_BIOSYNTHETIC_PROCESS		58	-0.435536	-1.63877	0.0199557	0.226618	1	3573	tags=48%, list=17%, signal=58%
GO_NCRNA_TRANSCRIPTION	GO_NCRNA_TRANSCRIPTION	Details ...	88	-0.531788	-1.85484	0.00655022	0.226646	0.852	4227	tags=50%, list=21%, signal=63%
GO_CENTROSOME_CYCLE	GO_CENTROSOME_CYCLE		44	-0.520858	-1.59856	0.0589474	0.226779	1	4016	tags=50%, list=20%, signal=62%
GO_MEIOTIC_CELL_CYCLE	GO_MEIOTIC_CELL_CYCLE		179	-0.431718	-1.59947	0.0501193	0.22687	1	4754	tags=47%, list=23%, signal=61%
GO_SNRNA_METABOLIC_PROCESS	GO_SNRNA_METABOLIC_PROCESS		82	-0.53379	-1.8254	0.00856531	0.227036	0.905	4271	tags=51%, list=21%, signal=64%
GO_RIBONUCLEOPROTEIN_COMPLEX_LOCALIZATION	GO_RIBONUCLEOPROTEIN_COMPLEX_LOCALIZATION		105	-0.520986	-1.74133	0.0153509	0.227082	0.988	4800	tags=59%, list=23%, signal=77%
GO_SPINDLE_CHECKPOINT	GO_SPINDLE_CHECKPOINT		25	-0.627216	-1.62979	0.0557851	0.227272	1	3620	tags=68%, list=18%, signal=82%
GO_REGULATION_OF_CELLULAR_RESPONSE_TO_HEAT	GO_REGULATION_OF_CELLULAR_RESPONSE_TO_HEAT		76	-0.441993	-1.60114	0.0330396	0.227586	1	4935	tags=49%, list=24%, signal=64%
GO_PROTEIN_SUMOYLATION	GO_PROTEIN_SUMOYLATION		115	-0.467961	-1.6284	0.049896	0.227686	1	3825	tags=43%, list=19%, signal=53%
GO_TRANSCRIPTION_ELONGATION_FROM_RNA_POLYMERASE_II_PROMOTER	GO_TRANSCRIPTION_ELONGATION_FROM_RNA_POLYMERASE_II_PROMOTER		80	-0.478932	-1.63212	0.0366972	0.227731	1	2297	tags=35%, list=11%, signal=39%
GO_REGULATION_OF_TELOMERE_MAINTENANCE	GO_REGULATION_OF_TELOMERE_MAINTENANCE	Details ...	62	-0.532435	-1.84386	0.00819672	0.227757	0.872	3887	tags=55%, list=19%, signal=67%
GO_AMINO_SUGAR_BIOSYNTHETIC_PROCESS	GO_AMINO_SUGAR_BIOSYNTHETIC_PROCESS		11	-0.700907	-1.74326	0.0173913	0.227868	0.988	2460	tags=45%, list=12%, signal=52%
GO_TROPHOBLAST_GIANT_CELL_DIFFERENTIATION	GO_TROPHOBLAST_GIANT_CELL_DIFFERENTIATION		12	-0.649403	-1.59959	0.0432692	0.228216	1	5873	tags=58%, list=29%, signal=82%
GO_MRNA_PROCESSING	GO_MRNA_PROCESSING		397	-0.427718	-1.60161	0.0555556	0.228314	1	3945	tags=42%, list=19%, signal=51%
GO_ASYMMETRIC_CELL_DIVISION	GO_ASYMMETRIC_CELL_DIVISION		13	-0.587573	-1.63891	0.0387244	0.228407	1	2284	tags=38%, list=11%, signal=43%
GO_POSITIVE_REGULATION_OF_MITOTIC_SISTER_CHROMATID_SEPARATION	GO_POSITIVE_REGULATION_OF_MITOTIC_SISTER_CHROMATID_SEPARATION		14	-0.605626	-1.59319	0.0413223	0.228731	1	3466	tags=50%, list=17%, signal=60%
GO_CELL_CYCLE_G1_S_PHASE_TRANSITION	GO_CELL_CYCLE_G1_S_PHASE_TRANSITION		104	-0.482725	-1.63262	0.0511111	0.228827	1	3466	tags=44%, list=17%, signal=53%
GO_MISFOLDED_OR_INCOMPLETELY_SYNTHESIZED_PROTEIN_CATABOLIC_PROCESS	GO_MISFOLDED_OR_INCOMPLETELY_SYNTHESIZED_PROTEIN_CATABOLIC_PROCESS		16	-0.573295	-1.63976	0.0235043	0.229138	1	3057	tags=56%, list=15%, signal=66%
GO_SYNAPTONEMAL_COMPLEX_ORGANIZATION	GO_SYNAPTONEMAL_COMPLEX_ORGANIZATION		18	-0.618731	-1.74499	0.0172839	0.229159	0.988	3799	tags=39%, list=19%, signal=48%
GO_REGULATION_OF_SPINDLE_CHECKPOINT	GO_REGULATION_OF_SPINDLE_CHECKPOINT		14	-0.611557	-1.59375	0.0493562	0.229371	1	3620	tags=57%, list=18%, signal=69%
GO_TRNA_METABOLIC_PROCESS	GO_TRNA_METABOLIC_PROCESS		171	-0.533069	-1.74963	0.0392157	0.229388	0.987	5042	tags=58%, list=25%, signal=76%
GO_CELL_CYCLE_PHASE_TRANSITION	GO_CELL_CYCLE_PHASE_TRANSITION		242	-0.465514	-1.75476	0.0236052	0.229522	0.982	3466	tags=43%, list=17%, signal=51%
GO_RIBOSOME_BIOGENESIS	GO_RIBOSOME_BIOGENESIS		295	-0.530625	-1.59056	0.0888889	0.229531	1	5837	tags=64%, list=28%, signal=88%
GO_NEGATIVE_REGULATION_OF_CHROMOSOME_SEGREGATION	GO_NEGATIVE_REGULATION_OF_CHROMOSOME_SEGREGATION		28	-0.565862	-1.5944	0.0663812	0.229851	1	3837	tags=64%, list=19%, signal=79%
GO_REGULATION_OF_CHROMOSOME_SEGREGATION	GO_REGULATION_OF_CHROMOSOME_SEGREGATION		85	-0.502061	-1.64032	0.0417537	0.230411	1	3837	tags=49%, list=19%, signal=61%
GO_PROTEIN_K48_LINKED_UBIQUITINATION	GO_PROTEIN_K48_LINKED_UBIQUITINATION		47	-0.435493	-1.5949	0.0195652	0.230764	1	1822	tags=32%, list=9%, signal=35%
GO_GENE_SILENCING_BY_RNA	GO_GENE_SILENCING_BY_RNA		135	-0.426406	-1.59069	0.0477327	0.230838	1	4603	tags=50%, list=22%, signal=64%
GO_DNA_TEMPLATED_TRANSCRIPTION_ELONGATION	GO_DNA_TEMPLATED_TRANSCRIPTION_ELONGATION		95	-0.505715	-1.74632	0.0225225	0.231275	0.987	2046	tags=36%, list=10%, signal=40%
GO_REGULATION_OF_SIGNAL_TRANSDUCTION_BY_P53_CLASS_MEDIATOR	GO_REGULATION_OF_SIGNAL_TRANSDUCTION_BY_P53_CLASS_MEDIATOR		159	-0.388322	-1.58456	0.0408163	0.232504	1	2670	tags=29%, list=13%, signal=33%
GO_PEPTIDYL_LYSINE_DIMETHYLATION	GO_PEPTIDYL_LYSINE_DIMETHYLATION		12	-0.62981	-1.58355	0.0328542	0.232549	1	2189	tags=42%, list=11%, signal=47%
GO_NUCLEAR_PORE_ORGANIZATION	GO_NUCLEAR_PORE_ORGANIZATION		15	-0.663867	-1.58635	0.0513919	0.232806	1	4196	tags=67%, list=20%, signal=84%
GO_PROTEIN_DEPOLYMERIZATION	GO_PROTEIN_DEPOLYMERIZATION		25	-0.497515	-1.58046	0.041958	0.233002	1	1736	tags=36%, list=8%, signal=39%
GO_RIBONUCLEOPROTEIN_COMPLEX_BIOGENESIS	GO_RIBONUCLEOPROTEIN_COMPLEX_BIOGENESIS		415	-0.489728	-1.587	0.0870536	0.233389	1	5860	tags=60%, list=29%, signal=82%
GO_MULTI_ORGANISM_LOCALIZATION	GO_MULTI_ORGANISM_LOCALIZATION		67	-0.473018	-1.57553	0.0459519	0.233394	1	4680	tags=55%, list=23%, signal=71%
GO_CHROMATIN_SILENCING_AT_RDNA	GO_CHROMATIN_SILENCING_AT_RDNA		35	-0.568852	-1.57714	0.0674157	0.233633	1	5278	tags=69%, list=26%, signal=92%
GO_DNA_TEMPLATED_TRANSCRIPTION_TERMINATION	GO_DNA_TEMPLATED_TRANSCRIPTION_TERMINATION		89	-0.486584	-1.57908	0.0600858	0.233635	1	2996	tags=44%, list=15%, signal=51%
GO_SPINDLE_LOCALIZATION	GO_SPINDLE_LOCALIZATION		38	-0.486751	-1.58477	0.0485651	0.233698	1	2581	tags=37%, list=13%, signal=42%
GO_REGULATION_OF_CENTROSOME_DUPLICATION	GO_REGULATION_OF_CENTROSOME_DUPLICATION	Details ...	30	-0.645192	-1.87707	0.00207039	0.233813	0.807	3435	tags=57%, list=17%, signal=68%
GO_REGULATION_OF_TRANSCRIPTION_ELONGATION_FROM_RNA_POLYMERASE_II_PROMOTER	GO_REGULATION_OF_TRANSCRIPTION_ELONGATION_FROM_RNA_POLYMERASE_II_PROMOTER		24	-0.510746	-1.5807	0.039666	0.234091	1	1906	tags=38%, list=9%, signal=41%
GO_DNA_RECOMBINATION	GO_DNA_RECOMBINATION		196	-0.450629	-1.57754	0.0746269	0.234502	1	3435	tags=42%, list=17%, signal=50%
GO_NEGATIVE_REGULATION_OF_CELL_CYCLE_PROCESS	GO_NEGATIVE_REGULATION_OF_CELL_CYCLE_PROCESS		212	-0.35374	-1.57567	0.0458716	0.234557	1	3893	tags=37%, list=19%, signal=46%
GO_REGULATION_OF_PROTEIN_LOCALIZATION_TO_CHROMOSOME_TELOMERIC_REGION	GO_REGULATION_OF_PROTEIN_LOCALIZATION_TO_CHROMOSOME_TELOMERIC_REGION		14	-0.672963	-1.58086	0.0511727	0.235339	1	3225	tags=64%, list=16%, signal=76%
GO_REGULATION_OF_TRANSLATIONAL_INITIATION_IN_RESPONSE_TO_STRESS	GO_REGULATION_OF_TRANSLATIONAL_INITIATION_IN_RESPONSE_TO_STRESS		13	-0.568621	-1.56788	0.0301724	0.237937	1	4457	tags=62%, list=22%, signal=79%
GO_ORGANELLE_FISSION	GO_ORGANELLE_FISSION	Details ...	476	-0.485722	-1.84492	0.0131004	0.237957	0.871	3275	tags=42%, list=16%, signal=48%
GO_CYTOPLASMIC_TRANSLATION	GO_CYTOPLASMIC_TRANSLATION		39	-0.618509	-1.56668	0.0919283	0.238316	1	3745	tags=62%, list=18%, signal=75%
GO_NUCLEAR_PORE_COMPLEX_ASSEMBLY	GO_NUCLEAR_PORE_COMPLEX_ASSEMBLY		11	-0.687854	-1.56796	0.0584551	0.239284	1	4196	tags=64%, list=20%, signal=80%
GO_RIBOSOMAL_SMALL_SUBUNIT_BIOGENESIS	GO_RIBOSOMAL_SMALL_SUBUNIT_BIOGENESIS		56	-0.563975	-1.56934	0.0949227	0.239856	1	5003	tags=63%, list=24%, signal=82%
GO_PROTEIN_LOCALIZATION_TO_CHROMOSOME_CENTROMERIC_REGION	GO_PROTEIN_LOCALIZATION_TO_CHROMOSOME_CENTROMERIC_REGION		12	-0.751873	-1.57007	0.0478088	0.240046	1	2511	tags=67%, list=12%, signal=76%
GO_REGULATION_OF_GONADOTROPIN_SECRETION	GO_REGULATION_OF_GONADOTROPIN_SECRETION		13	-0.535017	-1.56293	0.0206186	0.240069	1	3514	tags=46%, list=17%, signal=56%
GO_CHROMOSOME_CONDENSATION	GO_CHROMOSOME_CONDENSATION		31	-0.511874	-1.56829	0.0762887	0.240205	1	4575	tags=55%, list=22%, signal=70%
GO_REGULATION_OF_MICROTUBULE_BASED_PROCESS	GO_REGULATION_OF_MICROTUBULE_BASED_PROCESS		234	-0.387622	-1.56334	0.058296	0.240773	1	3314	tags=35%, list=16%, signal=41%
GO_RNA_PHOSPHODIESTER_BOND_HYDROLYSIS_ENDONUCLEOLYTIC	GO_RNA_PHOSPHODIESTER_BOND_HYDROLYSIS_ENDONUCLEOLYTIC		55	-0.459794	-1.56139	0.0570175	0.241134	1	2446	tags=44%, list=12%, signal=49%
GO_DNA_STRAND_ELONGATION_INVOLVED_IN_DNA_REPLICATION	GO_DNA_STRAND_ELONGATION_INVOLVED_IN_DNA_REPLICATION		25	-0.651655	-1.56373	0.0617021	0.24146	1	2584	tags=60%, list=13%, signal=69%
GO_HISTONE_MRNA_METABOLIC_PROCESS	GO_HISTONE_MRNA_METABOLIC_PROCESS		28	-0.528452	-1.55786	0.0517928	0.243822	1	4253	tags=57%, list=21%, signal=72%
GO_NUCLEOBASE_CONTAINING_COMPOUND_TRANSPORT	GO_NUCLEOBASE_CONTAINING_COMPOUND_TRANSPORT		181	-0.389221	-1.55867	0.0380048	0.243959	1	3885	tags=40%, list=19%, signal=49%
GO_NEGATIVE_REGULATION_OF_TELOMERE_MAINTENANCE_VIA_TELOMERE_LENGTHENING	GO_NEGATIVE_REGULATION_OF_TELOMERE_MAINTENANCE_VIA_TELOMERE_LENGTHENING		17	-0.598227	-1.55652	0.0529532	0.244636	1	3573	tags=53%, list=17%, signal=64%
GO_DNA_REPLICATION_INDEPENDENT_NUCLEOSOME_ORGANIZATION	GO_DNA_REPLICATION_INDEPENDENT_NUCLEOSOME_ORGANIZATION	Details ...	50	-0.634832	-1.89663	0.0021978	0.245799	0.758	2308	tags=50%, list=11%, signal=56%
GO_INNER_CELL_MASS_CELL_PROLIFERATION	GO_INNER_CELL_MASS_CELL_PROLIFERATION	Details ...	11	-0.801382	-1.87948	0.00213675	0.246198	0.801	2013	tags=64%, list=10%, signal=71%
GO_NEGATIVE_REGULATION_OF_DNA_TEMPLATED_TRANSCRIPTION_ELONGATION	GO_NEGATIVE_REGULATION_OF_DNA_TEMPLATED_TRANSCRIPTION_ELONGATION	Details ...	13	-0.710371	-1.88777	0.00211416	0.246324	0.779	1895	tags=62%, list=9%, signal=68%
GO_MITOCHONDRIAL_TRANSLATION	GO_MITOCHONDRIAL_TRANSLATION		105	-0.592993	-1.55446	0.133333	0.246492	1	4588	tags=56%, list=22%, signal=72%
GO_CENTRIOLE_ASSEMBLY	GO_CENTRIOLE_ASSEMBLY		18	-0.619608	-1.55251	0.0424107	0.247994	1	3981	tags=56%, list=19%, signal=69%
GO_PSEUDOURIDINE_SYNTHESIS	GO_PSEUDOURIDINE_SYNTHESIS		17	-0.621092	-1.55156	0.0685225	0.24801	1	5839	tags=82%, list=28%, signal=115%
GO_TERMINATION_OF_RNA_POLYMERASE_II_TRANSCRIPTION	GO_TERMINATION_OF_RNA_POLYMERASE_II_TRANSCRIPTION		50	-0.503886	-1.54641	0.0854167	0.248089	1	3885	tags=56%, list=19%, signal=69%
GO_NEGATIVE_REGULATION_OF_RNA_SPLICING	GO_NEGATIVE_REGULATION_OF_RNA_SPLICING		18	-0.573645	-1.54945	0.0586957	0.248536	1	2731	tags=33%, list=13%, signal=38%
GO_REGULATION_OF_DNA_TEMPLATED_TRANSCRIPTION_ELONGATION	GO_REGULATION_OF_DNA_TEMPLATED_TRANSCRIPTION_ELONGATION		43	-0.435322	-1.54528	0.0304348	0.248574	1	2359	tags=35%, list=12%, signal=39%
GO_REGULATION_OF_CELL_CYCLE_CHECKPOINT	GO_REGULATION_OF_CELL_CYCLE_CHECKPOINT		28	-0.509923	-1.54859	0.049569	0.248589	1	3943	tags=46%, list=19%, signal=57%
GO_NUCLEAR_ENVELOPE_ORGANIZATION	GO_NUCLEAR_ENVELOPE_ORGANIZATION		80	-0.417688	-1.54352	0.0423729	0.248724	1	4533	tags=48%, list=22%, signal=61%
GO_REGULATION_OF_TRANSCRIPTION_FROM_RNA_POLYMERASE_III_PROMOTER	GO_REGULATION_OF_TRANSCRIPTION_FROM_RNA_POLYMERASE_III_PROMOTER		23	-0.458926	-1.54659	0.0241228	0.249104	1	2911	tags=39%, list=14%, signal=46%
GO_SNRNA_PROCESSING	GO_SNRNA_PROCESSING		22	-0.566285	-1.54987	0.0607287	0.249325	1	4271	tags=55%, list=21%, signal=69%
GO_REGULATION_OF_UBIQUITIN_PROTEIN_LIGASE_ACTIVITY	GO_REGULATION_OF_UBIQUITIN_PROTEIN_LIGASE_ACTIVITY		18	-0.552469	-1.54724	0.0520607	0.249519	1	3620	tags=50%, list=18%, signal=61%
GO_MITOTIC_CELL_CYCLE_CHECKPOINT	GO_MITOTIC_CELL_CYCLE_CHECKPOINT		138	-0.396809	-1.54363	0.0555556	0.249845	1	4511	tags=46%, list=22%, signal=58%

## Sheet: Males
NAME	GS<br> follow link to MSigDB	GS DETAILS	SIZE	ES	NES	NOM p-val	FDR q-val	FWER p-val	RANK AT MAX	LEADING EDGE
GO_REGULATION_OF_LYMPHOCYTE_DIFFERENTIATION	GO_REGULATION_OF_LYMPHOCYTE_DIFFERENTIATION		131	0.558542	1.94223	0.00174825	0.0598976	0.433	2614	tags=36%, list=13%, signal=41%
GO_POSITIVE_REGULATION_OF_CYTOKINE_PRODUCTION	GO_POSITIVE_REGULATION_OF_CYTOKINE_PRODUCTION		365	0.469936	1.8572	0.00326264	0.0615474	0.794	3191	tags=34%, list=16%, signal=40%
GO_LYTIC_VACUOLE_ORGANIZATION	GO_LYTIC_VACUOLE_ORGANIZATION		50	0.519165	1.85778	0.00173611	0.0618272	0.791	4892	tags=46%, list=24%, signal=60%
GO_MYELOID_LEUKOCYTE_MIGRATION	GO_MYELOID_LEUKOCYTE_MIGRATION		99	0.557684	1.85941	0.00498339	0.061841	0.786	2771	tags=37%, list=14%, signal=43%
GO_MACROPHAGE_ACTIVATION	GO_MACROPHAGE_ACTIVATION		31	0.701351	1.94237	0.00181818	0.0622547	0.432	2922	tags=65%, list=14%, signal=75%
GO_LYMPHOCYTE_COSTIMULATION	GO_LYMPHOCYTE_COSTIMULATION		72	0.644572	1.85967	0.00747664	0.0625301	0.786	3684	tags=57%, list=18%, signal=69%
GO_POSITIVE_REGULATION_OF_CELL_CELL_ADHESION	GO_POSITIVE_REGULATION_OF_CELL_CELL_ADHESION		235	0.527606	1.85781	0.00525394	0.0625895	0.791	3684	tags=41%, list=18%, signal=50%
GO_REGULATION_OF_PHOSPHOLIPASE_ACTIVITY	GO_REGULATION_OF_PHOSPHOLIPASE_ACTIVITY		64	0.563682	1.86061	0.00477707	0.0626302	0.782	3269	tags=38%, list=16%, signal=44%
GO_REGULATION_OF_LYMPHOCYTE_MEDIATED_IMMUNITY	GO_REGULATION_OF_LYMPHOCYTE_MEDIATED_IMMUNITY		113	0.558356	1.88769	0.00875657	0.0628799	0.675	3544	tags=46%, list=17%, signal=55%
GO_POSITIVE_REGULATION_OF_INTERLEUKIN_4_PRODUCTION	GO_POSITIVE_REGULATION_OF_INTERLEUKIN_4_PRODUCTION		22	0.693225	1.85258	0.00878735	0.0629341	0.809	1290	tags=50%, list=6%, signal=53%
GO_REGULATION_OF_INTERLEUKIN_4_PRODUCTION	GO_REGULATION_OF_INTERLEUKIN_4_PRODUCTION		29	0.683169	1.85158	0.00694444	0.062974	0.812	2752	tags=62%, list=13%, signal=72%
GO_REGULATION_OF_SYSTEMIC_ARTERIAL_BLOOD_PRESSURE_BY_RENIN_ANGIOTENSIN	GO_REGULATION_OF_SYSTEMIC_ARTERIAL_BLOOD_PRESSURE_BY_RENIN_ANGIOTENSIN		22	0.651246	1.83995	0.00339559	0.0630408	0.85	3723	tags=55%, list=18%, signal=67%
GO_RECEPTOR_INTERNALIZATION	GO_RECEPTOR_INTERNALIZATION		50	0.568797	1.84178	0.0016835	0.0631145	0.85	4946	tags=54%, list=24%, signal=71%
GO_CALCIUM_MEDIATED_SIGNALING	GO_CALCIUM_MEDIATED_SIGNALING		88	0.50349	1.88856	0.0032	0.0631778	0.67	5471	tags=47%, list=27%, signal=63%
GO_POSITIVE_REGULATION_OF_LIPASE_ACTIVITY	GO_POSITIVE_REGULATION_OF_LIPASE_ACTIVITY	Details ...	66	0.594291	1.95279	0.0016129	0.0632301	0.39	3177	tags=39%, list=15%, signal=46%
GO_DENDRITIC_CELL_MIGRATION	GO_DENDRITIC_CELL_MIGRATION		21	0.732728	1.86077	0.00714286	0.0633593	0.782	2562	tags=57%, list=12%, signal=65%
GO_NEGATIVE_REGULATION_OF_IMMUNE_RESPONSE	GO_NEGATIVE_REGULATION_OF_IMMUNE_RESPONSE		119	0.53485	1.86285	0.00513699	0.063382	0.776	5082	tags=49%, list=25%, signal=64%
GO_REGULATION_OF_INTERLEUKIN_2_BIOSYNTHETIC_PROCESS	GO_REGULATION_OF_INTERLEUKIN_2_BIOSYNTHETIC_PROCESS		18	0.764228	1.88176	0.00185529	0.063414	0.702	1126	tags=50%, list=5%, signal=53%
GO_POSITIVE_REGULATION_OF_ACTIVATED_T_CELL_PROLIFERATION	GO_POSITIVE_REGULATION_OF_ACTIVATED_T_CELL_PROLIFERATION		28	0.629793	1.85287	0.00668896	0.0634256	0.807	2762	tags=46%, list=13%, signal=54%
GO_NEGATIVE_REGULATION_OF_LYMPHOCYTE_MEDIATED_IMMUNITY	GO_NEGATIVE_REGULATION_OF_LYMPHOCYTE_MEDIATED_IMMUNITY		36	0.654054	1.94383	0.00359712	0.0634532	0.428	4328	tags=56%, list=21%, signal=70%
GO_REGULATION_OF_CYTOKINE_PRODUCTION_INVOLVED_IN_IMMUNE_RESPONSE	GO_REGULATION_OF_CYTOKINE_PRODUCTION_INVOLVED_IN_IMMUNE_RESPONSE		57	0.575766	1.842	0.00350263	0.0635806	0.847	2614	tags=39%, list=13%, signal=44%
GO_NEGATIVE_REGULATION_OF_INTERLEUKIN_12_PRODUCTION	GO_NEGATIVE_REGULATION_OF_INTERLEUKIN_12_PRODUCTION		15	0.771954	1.84384	0.00757576	0.0635857	0.836	2614	tags=67%, list=13%, signal=76%
GO_REGULATION_OF_PRODUCTION_OF_MOLECULAR_MEDIATOR_OF_IMMUNE_RESPONSE	GO_REGULATION_OF_PRODUCTION_OF_MOLECULAR_MEDIATOR_OF_IMMUNE_RESPONSE		99	0.511883	1.84014	0.005	0.0635878	0.85	2756	tags=34%, list=13%, signal=39%
GO_ALPHA_BETA_T_CELL_ACTIVATION	GO_ALPHA_BETA_T_CELL_ACTIVATION		54	0.599981	1.8534	0.0105448	0.0636413	0.805	2752	tags=44%, list=13%, signal=51%
GO_MYELOID_LEUKOCYTE_ACTIVATION	GO_MYELOID_LEUKOCYTE_ACTIVATION		97	0.577986	1.94663	0.00171233	0.063704	0.417	2922	tags=42%, list=14%, signal=49%
GO_REGULATION_OF_INTERLEUKIN_12_PRODUCTION	GO_REGULATION_OF_INTERLEUKIN_12_PRODUCTION		51	0.626854	1.86128	0.00896057	0.0638266	0.781	3431	tags=55%, list=17%, signal=66%
GO_MYELOID_CELL_ACTIVATION_INVOLVED_IN_IMMUNE_RESPONSE	GO_MYELOID_CELL_ACTIVATION_INVOLVED_IN_IMMUNE_RESPONSE		40	0.614292	1.86624	0.0016835	0.0639374	0.761	2762	tags=45%, list=13%, signal=52%
GO_NEGATIVE_REGULATION_OF_TYPE_2_IMMUNE_RESPONSE	GO_NEGATIVE_REGULATION_OF_TYPE_2_IMMUNE_RESPONSE		11	0.75746	1.86317	0	0.064039	0.775	1712	tags=36%, list=8%, signal=40%
GO_REGULATION_OF_CELL_KILLING	GO_REGULATION_OF_CELL_KILLING		62	0.620433	1.8836	0.00866551	0.0640508	0.694	3431	tags=55%, list=17%, signal=66%
GO_LEUKOTRIENE_METABOLIC_PROCESS	GO_LEUKOTRIENE_METABOLIC_PROCESS		30	0.637119	1.83781	0.00977199	0.0640822	0.853	5028	tags=63%, list=25%, signal=84%
GO_CYTOKINE_PRODUCTION	GO_CYTOKINE_PRODUCTION		119	0.528572	1.86423	0	0.0641042	0.771	3101	tags=38%, list=15%, signal=44%
GO_ACTIVATION_OF_IMMUNE_RESPONSE	GO_ACTIVATION_OF_IMMUNE_RESPONSE		388	0.470942	1.84228	0.0051458	0.0641282	0.846	3636	tags=37%, list=18%, signal=44%
GO_PHAGOCYTOSIS	GO_PHAGOCYTOSIS		158	0.480165	1.84741	0.00170068	0.0641742	0.823	2672	tags=31%, list=13%, signal=35%
GO_POSITIVE_REGULATION_OF_ENDOTHELIAL_CELL_APOPTOTIC_PROCESS	GO_POSITIVE_REGULATION_OF_ENDOTHELIAL_CELL_APOPTOTIC_PROCESS		15	0.700069	1.84389	0.0034662	0.0642264	0.835	2756	tags=53%, list=13%, signal=62%
GO_NEGATIVE_REGULATION_OF_IMMUNE_SYSTEM_PROCESS	GO_NEGATIVE_REGULATION_OF_IMMUNE_SYSTEM_PROCESS		363	0.463858	1.84922	0.00486224	0.0642704	0.817	4482	tags=40%, list=22%, signal=51%
GO_REGULATION_OF_TUMOR_NECROSIS_FACTOR_SUPERFAMILY_CYTOKINE_PRODUCTION	GO_REGULATION_OF_TUMOR_NECROSIS_FACTOR_SUPERFAMILY_CYTOKINE_PRODUCTION		101	0.547375	1.84651	0.0122592	0.0643254	0.827	2517	tags=42%, list=12%, signal=47%
GO_DENDRITIC_CELL_DIFFERENTIATION	GO_DENDRITIC_CELL_DIFFERENTIATION		33	0.66016	1.84821	0.00546448	0.0643613	0.822	2189	tags=48%, list=11%, signal=54%
GO_REGULATION_OF_B_CELL_RECEPTOR_SIGNALING_PATHWAY	GO_REGULATION_OF_B_CELL_RECEPTOR_SIGNALING_PATHWAY		15	0.822167	1.8886	0	0.0644553	0.67	2372	tags=73%, list=12%, signal=83%
GO_POSITIVE_REGULATION_OF_TUMOR_NECROSIS_FACTOR_SUPERFAMILY_CYTOKINE_PRODUCTION	GO_POSITIVE_REGULATION_OF_TUMOR_NECROSIS_FACTOR_SUPERFAMILY_CYTOKINE_PRODUCTION		57	0.598941	1.878	0.00902527	0.0644582	0.719	2961	tags=51%, list=14%, signal=59%
GO_ADAPTIVE_IMMUNE_RESPONSE	GO_ADAPTIVE_IMMUNE_RESPONSE		253	0.539817	1.84446	0.0137931	0.0645396	0.834	4702	tags=51%, list=23%, signal=66%
GO_LYMPHOCYTE_ACTIVATION	GO_LYMPHOCYTE_ACTIVATION		338	0.508031	1.88183	0.0106195	0.0645819	0.702	3734	tags=39%, list=18%, signal=47%
GO_DEFENSE_RESPONSE_TO_GRAM_NEGATIVE_BACTERIUM	GO_DEFENSE_RESPONSE_TO_GRAM_NEGATIVE_BACTERIUM		41	0.584244	1.86642	0	0.0646918	0.76	2914	tags=44%, list=14%, signal=51%
GO_TOLL_LIKE_RECEPTOR_SIGNALING_PATHWAY	GO_TOLL_LIKE_RECEPTOR_SIGNALING_PATHWAY		85	0.54588	1.87903	0.0092081	0.0647156	0.711	2589	tags=38%, list=13%, signal=43%
GO_REGULATION_OF_CARDIAC_MUSCLE_CONTRACTION_BY_CALCIUM_ION_SIGNALING	GO_REGULATION_OF_CARDIAC_MUSCLE_CONTRACTION_BY_CALCIUM_ION_SIGNALING		23	0.616258	1.8645	0.0034662	0.0647933	0.77	1793	tags=30%, list=9%, signal=33%
GO_REGULATION_OF_ALPHA_BETA_T_CELL_ACTIVATION	GO_REGULATION_OF_ALPHA_BETA_T_CELL_ACTIVATION		68	0.605628	1.89312	0.0053286	0.0648423	0.647	2820	tags=46%, list=14%, signal=53%
GO_NEGATIVE_REGULATION_OF_INTERLEUKIN_6_PRODUCTION	GO_NEGATIVE_REGULATION_OF_INTERLEUKIN_6_PRODUCTION		34	0.658333	1.88397	0.005291	0.064908	0.691	1031	tags=38%, list=5%, signal=40%
GO_REGULATION_OF_CYTOKINE_SECRETION	GO_REGULATION_OF_CYTOKINE_SECRETION		144	0.534931	1.84475	0.00665557	0.0651198	0.834	3168	tags=39%, list=15%, signal=46%
GO_POSITIVE_REGULATION_OF_PHOSPHOLIPASE_ACTIVITY	GO_POSITIVE_REGULATION_OF_PHOSPHOLIPASE_ACTIVITY		53	0.583082	1.88955	0.0031746	0.0651359	0.664	3177	tags=40%, list=15%, signal=47%
GO_NEUTROPHIL_ACTIVATION_INVOLVED_IN_IMMUNE_RESPONSE	GO_NEUTROPHIL_ACTIVATION_INVOLVED_IN_IMMUNE_RESPONSE		11	0.772838	1.87417	0.00731261	0.0654303	0.736	1360	tags=45%, list=7%, signal=49%
GO_REGULATION_OF_PHOSPHOLIPASE_C_ACTIVITY	GO_REGULATION_OF_PHOSPHOLIPASE_C_ACTIVITY		39	0.632417	1.86666	0.00519031	0.0654464	0.759	2975	tags=46%, list=15%, signal=54%
GO_NEGATIVE_REGULATION_OF_ADAPTIVE_IMMUNE_RESPONSE	GO_NEGATIVE_REGULATION_OF_ADAPTIVE_IMMUNE_RESPONSE		37	0.613049	1.86768	0.0107143	0.0654571	0.755	5303	tags=62%, list=26%, signal=84%
GO_POSITIVE_REGULATION_OF_ALPHA_BETA_T_CELL_DIFFERENTIATION	GO_POSITIVE_REGULATION_OF_ALPHA_BETA_T_CELL_DIFFERENTIATION	Details ...	37	0.660814	1.95395	0.00174216	0.065508	0.388	2182	tags=46%, list=11%, signal=51%
GO_NEGATIVE_REGULATION_OF_CELL_ACTIVATION	GO_NEGATIVE_REGULATION_OF_CELL_ACTIVATION		155	0.536389	1.89373	0.00516351	0.0658769	0.645	4099	tags=46%, list=20%, signal=57%
GO_NEGATIVE_REGULATION_OF_T_CELL_MEDIATED_IMMUNITY	GO_NEGATIVE_REGULATION_OF_T_CELL_MEDIATED_IMMUNITY		16	0.708399	1.87495	0.00546448	0.0658984	0.731	3902	tags=63%, list=19%, signal=77%
GO_LYMPHOCYTE_ACTIVATION_INVOLVED_IN_IMMUNE_RESPONSE	GO_LYMPHOCYTE_ACTIVATION_INVOLVED_IN_IMMUNE_RESPONSE		97	0.508233	1.88993	0.00513699	0.0662179	0.658	2752	tags=34%, list=13%, signal=39%
GO_POSITIVE_REGULATION_OF_INTERFERON_GAMMA_PRODUCTION	GO_POSITIVE_REGULATION_OF_INTERFERON_GAMMA_PRODUCTION		64	0.623803	1.87081	0.0088968	0.0663028	0.746	3191	tags=48%, list=16%, signal=57%
GO_REGULATION_OF_LEUKOCYTE_DEGRANULATION	GO_REGULATION_OF_LEUKOCYTE_DEGRANULATION		41	0.617136	1.87203	0.00353982	0.0663254	0.746	3651	tags=51%, list=18%, signal=62%
GO_LEUKOCYTE_CHEMOTAXIS	GO_LEUKOCYTE_CHEMOTAXIS		117	0.574605	1.89468	0.00491803	0.0663457	0.639	2539	tags=37%, list=12%, signal=42%
GO_POSITIVE_REGULATION_OF_IMMUNE_EFFECTOR_PROCESS	GO_POSITIVE_REGULATION_OF_IMMUNE_EFFECTOR_PROCESS		153	0.518341	1.86777	0.00501672	0.0664899	0.755	3659	tags=43%, list=18%, signal=52%
GO_ALPHA_BETA_T_CELL_DIFFERENTIATION	GO_ALPHA_BETA_T_CELL_DIFFERENTIATION		45	0.641761	1.8961	0.00534759	0.0665637	0.63	2752	tags=47%, list=13%, signal=54%
GO_NEGATIVE_REGULATION_OF_HOMOTYPIC_CELL_CELL_ADHESION	GO_NEGATIVE_REGULATION_OF_HOMOTYPIC_CELL_CELL_ADHESION		100	0.518165	1.83319	0.00500835	0.066611	0.869	4069	tags=44%, list=20%, signal=55%
GO_REGULATION_OF_LEUKOCYTE_PROLIFERATION	GO_REGULATION_OF_LEUKOCYTE_PROLIFERATION	Details ...	203	0.568938	1.94685	0	0.0666493	0.416	3266	tags=45%, list=16%, signal=53%
GO_NEGATIVE_REGULATION_OF_ANTIGEN_RECEPTOR_MEDIATED_SIGNALING_PATHWAY	GO_NEGATIVE_REGULATION_OF_ANTIGEN_RECEPTOR_MEDIATED_SIGNALING_PATHWAY		20	0.647233	1.83224	0.00558659	0.0667418	0.872	2652	tags=45%, list=13%, signal=52%
GO_SODIUM_ION_EXPORT	GO_SODIUM_ION_EXPORT		12	0.719611	1.83389	0	0.0667554	0.866	1476	tags=42%, list=7%, signal=45%
GO_SODIUM_ION_HOMEOSTASIS	GO_SODIUM_ION_HOMEOSTASIS		29	0.644391	1.89715	0.00158479	0.066997	0.627	2288	tags=38%, list=11%, signal=43%
GO_REGULATION_OF_LEUKOCYTE_MEDIATED_CYTOTOXICITY	GO_REGULATION_OF_LEUKOCYTE_MEDIATED_CYTOTOXICITY		52	0.635182	1.8679	0.00905797	0.0674355	0.754	3431	tags=58%, list=17%, signal=69%
GO_POSITIVE_REGULATION_OF_CELL_ACTIVATION	GO_POSITIVE_REGULATION_OF_CELL_ACTIVATION		284	0.536515	1.89827	0.00528169	0.0676728	0.624	3684	tags=43%, list=18%, signal=51%
GO_NEGATIVE_REGULATION_OF_LEUKOCYTE_PROLIFERATION	GO_NEGATIVE_REGULATION_OF_LEUKOCYTE_PROLIFERATION		67	0.546309	1.8304	0.00509338	0.0677109	0.877	4069	tags=52%, list=20%, signal=65%
GO_REGULATION_OF_INTERLEUKIN_10_PRODUCTION	GO_REGULATION_OF_INTERLEUKIN_10_PRODUCTION		44	0.605343	1.82918	0.0105079	0.0681092	0.881	2762	tags=45%, list=13%, signal=52%
GO_LEUKOCYTE_MIGRATION	GO_LEUKOCYTE_MIGRATION		259	0.528567	1.92785	0.00164204	0.0681704	0.499	3015	tags=36%, list=15%, signal=42%
GO_POSITIVE_REGULATION_OF_B_CELL_ACTIVATION	GO_POSITIVE_REGULATION_OF_B_CELL_ACTIVATION		66	0.543223	1.82786	0.00874126	0.0684738	0.886	1360	tags=30%, list=7%, signal=32%
GO_LEUKOCYTE_CELL_CELL_ADHESION	GO_LEUKOCYTE_CELL_CELL_ADHESION		255	0.516038	1.899	0.0034662	0.0686535	0.62	3096	tags=35%, list=15%, signal=40%
GO_POSITIVE_REGULATION_OF_HEMOPOIESIS	GO_POSITIVE_REGULATION_OF_HEMOPOIESIS		160	0.506593	1.91254	0	0.068953	0.562	3744	tags=37%, list=18%, signal=45%
GO_REGULATION_OF_ANTIGEN_RECEPTOR_MEDIATED_SIGNALING_PATHWAY	GO_REGULATION_OF_ANTIGEN_RECEPTOR_MEDIATED_SIGNALING_PATHWAY	Details ...	41	0.686441	1.97634	0.00185874	0.0691711	0.304	2652	tags=49%, list=13%, signal=56%
GO_REGULATION_OF_T_CELL_PROLIFERATION	GO_REGULATION_OF_T_CELL_PROLIFERATION	Details ...	145	0.587141	1.9541	0.00173913	0.0692639	0.388	3038	tags=45%, list=15%, signal=52%
GO_REGULATION_OF_CELL_CELL_ADHESION	GO_REGULATION_OF_CELL_CELL_ADHESION		372	0.487862	1.82569	0.00508475	0.0693604	0.893	3822	tags=38%, list=19%, signal=46%
GO_CELLULAR_SODIUM_ION_HOMEOSTASIS	GO_CELLULAR_SODIUM_ION_HOMEOSTASIS		18	0.702082	1.92923	0	0.0695095	0.49	2288	tags=44%, list=11%, signal=50%
GO_PATTERN_RECOGNITION_RECEPTOR_SIGNALING_PATHWAY	GO_PATTERN_RECOGNITION_RECEPTOR_SIGNALING_PATHWAY		109	0.509293	1.82612	0.010772	0.0696339	0.892	2589	tags=36%, list=13%, signal=41%
GO_POSITIVE_REGULATION_OF_STAT_CASCADE	GO_POSITIVE_REGULATION_OF_STAT_CASCADE		73	0.51239	1.82441	0.00778816	0.0696784	0.897	2756	tags=34%, list=13%, signal=39%
GO_REGULATION_OF_CALCIUM_MEDIATED_SIGNALING	GO_REGULATION_OF_CALCIUM_MEDIATED_SIGNALING		76	0.546178	1.91344	0	0.0698704	0.558	2284	tags=30%, list=11%, signal=34%
GO_LYMPHOCYTE_DIFFERENTIATION	GO_LYMPHOCYTE_DIFFERENTIATION		209	0.51949	1.89954	0.00530035	0.0699234	0.619	3107	tags=35%, list=15%, signal=41%
GO_NEGATIVE_REGULATION_OF_IMMUNE_EFFECTOR_PROCESS	GO_NEGATIVE_REGULATION_OF_IMMUNE_EFFECTOR_PROCESS		102	0.537657	1.91772	0.00515464	0.0701646	0.538	4454	tags=46%, list=22%, signal=59%
GO_REGULATION_OF_HOMOTYPIC_CELL_CELL_ADHESION	GO_REGULATION_OF_HOMOTYPIC_CELL_CELL_ADHESION		300	0.530844	1.90081	0.00346021	0.0705191	0.614	3822	tags=43%, list=19%, signal=52%
GO_REGULATION_OF_LIPASE_ACTIVITY	GO_REGULATION_OF_LIPASE_ACTIVITY		83	0.560837	1.92293	0.0015949	0.0705831	0.516	3269	tags=36%, list=16%, signal=43%
GO_ACTIVATION_OF_PHOSPHOLIPASE_C_ACTIVITY	GO_ACTIVATION_OF_PHOSPHOLIPASE_C_ACTIVITY		27	0.677414	1.90456	0.0033557	0.0707445	0.594	2975	tags=48%, list=15%, signal=56%
GO_POSITIVE_REGULATION_OF_MYELOID_LEUKOCYTE_DIFFERENTIATION	GO_POSITIVE_REGULATION_OF_MYELOID_LEUKOCYTE_DIFFERENTIATION		49	0.576884	1.90207	0	0.0710023	0.604	3668	tags=43%, list=18%, signal=52%
GO_LEUKOCYTE_ACTIVATION	GO_LEUKOCYTE_ACTIVATION		409	0.510458	1.91903	0.00348432	0.0714152	0.533	3805	tags=39%, list=19%, signal=47%
GO_REGULATION_OF_CELL_ACTIVATION	GO_REGULATION_OF_CELL_ACTIVATION		455	0.515308	1.91441	0.00172414	0.0714821	0.554	3714	tags=41%, list=18%, signal=49%
GO_REGULATION_OF_ALPHA_BETA_T_CELL_DIFFERENTIATION	GO_REGULATION_OF_ALPHA_BETA_T_CELL_DIFFERENTIATION		46	0.610837	1.9074	0.00170068	0.0721854	0.581	2820	tags=43%, list=14%, signal=50%
GO_REGULATION_OF_LEUKOCYTE_MEDIATED_IMMUNITY	GO_REGULATION_OF_LEUKOCYTE_MEDIATED_IMMUNITY	Details ...	155	0.572011	1.95552	0.00355872	0.07219	0.387	4041	tags=50%, list=20%, signal=62%
GO_NATURAL_KILLER_CELL_ACTIVATION_INVOLVED_IN_IMMUNE_RESPONSE	GO_NATURAL_KILLER_CELL_ACTIVATION_INVOLVED_IN_IMMUNE_RESPONSE		24	0.593114	1.90521	0.00728597	0.0721955	0.59	2139	tags=29%, list=10%, signal=33%
GO_LEUKOCYTE_DIFFERENTIATION	GO_LEUKOCYTE_DIFFERENTIATION	Details ...	292	0.51015	1.97749	0.00170648	0.074324	0.301	3107	tags=35%, list=15%, signal=40%
GO_BONE_RESORPTION	GO_BONE_RESORPTION		21	0.64137	1.81802	0.00366972	0.0744567	0.914	2190	tags=48%, list=11%, signal=53%
GO_POSITIVE_REGULATION_OF_ALPHA_BETA_T_CELL_ACTIVATION	GO_POSITIVE_REGULATION_OF_ALPHA_BETA_T_CELL_ACTIVATION	Details ...	51	0.647234	1.95604	0.00178571	0.0757983	0.38	2182	tags=45%, list=11%, signal=50%
GO_PHOSPHOLIPID_DEPHOSPHORYLATION	GO_PHOSPHOLIPID_DEPHOSPHORYLATION		34	0.531697	1.81471	0	0.0768846	0.92	2705	tags=35%, list=13%, signal=41%
GO_POSITIVE_REGULATION_OF_B_CELL_DIFFERENTIATION	GO_POSITIVE_REGULATION_OF_B_CELL_DIFFERENTIATION		14	0.745918	1.81314	0.00574713	0.0768905	0.922	1360	tags=43%, list=7%, signal=46%
GO_T_CELL_SELECTION	GO_T_CELL_SELECTION		36	0.676097	1.81328	0.0094162	0.0774433	0.922	2495	tags=53%, list=12%, signal=60%
GO_B_CELL_RECEPTOR_SIGNALING_PATHWAY	GO_B_CELL_RECEPTOR_SIGNALING_PATHWAY		34	0.695138	1.81127	0.0112994	0.0778949	0.927	2683	tags=56%, list=13%, signal=64%
GO_POSITIVE_REGULATION_OF_THYMOCYTE_AGGREGATION	GO_POSITIVE_REGULATION_OF_THYMOCYTE_AGGREGATION		12	0.772633	1.80912	0.00182815	0.0793486	0.932	2287	tags=50%, list=11%, signal=56%
GO_T_CELL_DIFFERENTIATION	GO_T_CELL_DIFFERENTIATION	Details ...	123	0.57245	1.9793	0	0.0797903	0.292	3096	tags=41%, list=15%, signal=48%
GO_LEUKOTRIENE_BIOSYNTHETIC_PROCESS	GO_LEUKOTRIENE_BIOSYNTHETIC_PROCESS		20	0.730163	1.8076	0.003663	0.0799872	0.933	4358	tags=75%, list=21%, signal=95%
GO_LEUKOCYTE_PROLIFERATION	GO_LEUKOCYTE_PROLIFERATION	Details ...	88	0.555682	1.96174	0.00682594	0.0801146	0.356	2756	tags=36%, list=13%, signal=42%
GO_NEGATIVE_REGULATION_OF_LEUKOCYTE_MEDIATED_IMMUNITY	GO_NEGATIVE_REGULATION_OF_LEUKOCYTE_MEDIATED_IMMUNITY	Details ...	47	0.652049	1.95731	0.00733945	0.0803207	0.377	4034	tags=57%, list=20%, signal=71%
GO_REGULATION_OF_ACTIVATED_T_CELL_PROLIFERATION	GO_REGULATION_OF_ACTIVATED_T_CELL_PROLIFERATION		40	0.591053	1.8051	0.0118443	0.0817993	0.935	3038	tags=45%, list=15%, signal=53%
GO_REGULATION_OF_LIPID_KINASE_ACTIVITY	GO_REGULATION_OF_LIPID_KINASE_ACTIVITY		47	0.538913	1.8002	0.00884956	0.0825993	0.944	2562	tags=36%, list=12%, signal=41%
GO_IMMUNE_EFFECTOR_PROCESS	GO_IMMUNE_EFFECTOR_PROCESS		446	0.446035	1.80104	0.00497512	0.0831179	0.941	3944	tags=36%, list=19%, signal=43%
GO_POSITIVE_REGULATION_OF_ALPHA_BETA_T_CELL_PROLIFERATION	GO_POSITIVE_REGULATION_OF_ALPHA_BETA_T_CELL_PROLIFERATION		19	0.74655	1.80035	0.00754717	0.0831336	0.942	1360	tags=58%, list=7%, signal=62%
GO_NEGATIVE_REGULATION_OF_T_CELL_PROLIFERATION	GO_NEGATIVE_REGULATION_OF_T_CELL_PROLIFERATION		50	0.537503	1.8017	0.00830565	0.0833622	0.941	4069	tags=52%, list=20%, signal=65%
GO_REGULATION_OF_MYELOID_LEUKOCYTE_DIFFERENTIATION	GO_REGULATION_OF_MYELOID_LEUKOCYTE_DIFFERENTIATION		107	0.491689	1.80218	0.0015949	0.0836344	0.94	3744	tags=39%, list=18%, signal=48%
GO_REGULATION_OF_INOSITOL_PHOSPHATE_BIOSYNTHETIC_PROCESS	GO_REGULATION_OF_INOSITOL_PHOSPHATE_BIOSYNTHETIC_PROCESS		14	0.727471	1.79432	0.005291	0.0837655	0.95	4038	tags=64%, list=20%, signal=80%
GO_POSITIVE_REGULATION_OF_LEUKOCYTE_DIFFERENTIATION	GO_POSITIVE_REGULATION_OF_LEUKOCYTE_DIFFERENTIATION	Details ...	129	0.585887	2.04593	0	0.0840195	0.117	3744	tags=44%, list=18%, signal=54%
GO_POSITIVE_REGULATION_OF_CALCIUM_MEDIATED_SIGNALING	GO_POSITIVE_REGULATION_OF_CALCIUM_MEDIATED_SIGNALING		38	0.555316	1.78761	0.00991735	0.0841353	0.958	2284	tags=26%, list=11%, signal=30%
GO_REGULATION_OF_INTERLEUKIN_1_PRODUCTION	GO_REGULATION_OF_INTERLEUKIN_1_PRODUCTION		57	0.569259	1.7882	0.0071048	0.0841668	0.956	2333	tags=39%, list=11%, signal=43%
GO_POSITIVE_REGULATION_OF_INTERLEUKIN_2_PRODUCTION	GO_POSITIVE_REGULATION_OF_INTERLEUKIN_2_PRODUCTION		31	0.616246	1.7933	0.00373832	0.0841836	0.951	1126	tags=32%, list=5%, signal=34%
GO_POSITIVE_REGULATION_OF_ORGAN_GROWTH	GO_POSITIVE_REGULATION_OF_ORGAN_GROWTH		37	0.541495	1.79457	0.00825082	0.0842336	0.949	2432	tags=38%, list=12%, signal=43%
GO_REGULATION_OF_BEHAVIOR	GO_REGULATION_OF_BEHAVIOR		65	0.521936	1.79681	0	0.0843458	0.946	4946	tags=43%, list=24%, signal=57%
GO_POSITIVE_REGULATION_OF_CD4_POSITIVE_ALPHA_BETA_T_CELL_ACTIVATION	GO_POSITIVE_REGULATION_OF_CD4_POSITIVE_ALPHA_BETA_T_CELL_ACTIVATION		27	0.649672	1.78873	0.0108499	0.0843561	0.956	2182	tags=48%, list=11%, signal=54%
GO_REGULATION_OF_PHOSPHATIDYLINOSITOL_3_KINASE_ACTIVITY	GO_REGULATION_OF_PHOSPHATIDYLINOSITOL_3_KINASE_ACTIVITY		39	0.562497	1.77593	0.0107335	0.084512	0.972	2562	tags=38%, list=12%, signal=44%
GO_RECEPTOR_METABOLIC_PROCESS	GO_RECEPTOR_METABOLIC_PROCESS		81	0.48768	1.78921	0.00164204	0.0845131	0.956	4946	tags=43%, list=24%, signal=57%
GO_REGULATION_OF_IMMUNE_EFFECTOR_PROCESS	GO_REGULATION_OF_IMMUNE_EFFECTOR_PROCESS		416	0.434158	1.79718	0.00793651	0.0846645	0.946	3561	tags=34%, list=17%, signal=40%
GO_IMMUNE_RESPONSE_REGULATING_CELL_SURFACE_RECEPTOR_SIGNALING_PATHWAY	GO_IMMUNE_RESPONSE_REGULATING_CELL_SURFACE_RECEPTOR_SIGNALING_PATHWAY		286	0.461168	1.79472	0.00704225	0.0847739	0.949	3628	tags=36%, list=18%, signal=43%
GO_REGULATION_OF_LIPOPROTEIN_LIPASE_ACTIVITY	GO_REGULATION_OF_LIPOPROTEIN_LIPASE_ACTIVITY		15	0.691425	1.79549	0.00651466	0.0848608	0.948	3005	tags=40%, list=15%, signal=47%
GO_NEGATIVE_REGULATION_OF_DEFENSE_RESPONSE	GO_NEGATIVE_REGULATION_OF_DEFENSE_RESPONSE		141	0.47123	1.79212	0.00314961	0.0848646	0.953	2170	tags=26%, list=11%, signal=29%
GO_REGULATION_OF_INTERLEUKIN_5_PRODUCTION	GO_REGULATION_OF_INTERLEUKIN_5_PRODUCTION		19	0.608282	1.77896	0.00686106	0.0849548	0.972	3771	tags=53%, list=18%, signal=64%
GO_POSITIVE_REGULATION_OF_CIRCADIAN_RHYTHM	GO_POSITIVE_REGULATION_OF_CIRCADIAN_RHYTHM		21	0.624043	1.78608	0.0015083	0.0849621	0.961	3759	tags=48%, list=18%, signal=58%
GO_NEGATIVE_REGULATION_OF_MUSCLE_CONTRACTION	GO_NEGATIVE_REGULATION_OF_MUSCLE_CONTRACTION		22	0.600501	1.77424	0.00840336	0.0849637	0.98	2047	tags=41%, list=10%, signal=45%
GO_REGULATION_OF_MAST_CELL_ACTIVATION	GO_REGULATION_OF_MAST_CELL_ACTIVATION		38	0.597932	1.78944	0.0121951	0.0849696	0.955	2473	tags=45%, list=12%, signal=51%
GO_NATURAL_KILLER_CELL_ACTIVATION	GO_NATURAL_KILLER_CELL_ACTIVATION		52	0.547009	1.77604	0.0131579	0.0849715	0.972	4702	tags=46%, list=23%, signal=60%
GO_POSITIVE_REGULATION_OF_BEHAVIOR	GO_POSITIVE_REGULATION_OF_BEHAVIOR		26	0.596286	1.78299	0.0014771	0.0849965	0.963	4690	tags=50%, list=23%, signal=65%
GO_RESPONSE_TO_INTERFERON_GAMMA	GO_RESPONSE_TO_INTERFERON_GAMMA		141	0.55647	1.7746	0.019573	0.0851221	0.978	4997	tags=52%, list=24%, signal=68%
GO_CELL_CHEMOTAXIS	GO_CELL_CHEMOTAXIS		162	0.509017	1.77934	0.0126783	0.0851303	0.972	2856	tags=34%, list=14%, signal=39%
GO_NEGATIVE_REGULATION_OF_CYTOKINE_PRODUCTION_INVOLVED_IN_IMMUNE_RESPONSE	GO_NEGATIVE_REGULATION_OF_CYTOKINE_PRODUCTION_INVOLVED_IN_IMMUNE_RESPONSE		22	0.651298	1.78342	0.011257	0.0851501	0.963	3805	tags=55%, list=19%, signal=67%
GO_POSITIVE_REGULATION_OF_RESPONSE_TO_WOUNDING	GO_POSITIVE_REGULATION_OF_RESPONSE_TO_WOUNDING		162	0.497973	1.77634	0.00623053	0.0851705	0.972	4813	tags=43%, list=23%, signal=56%
GO_REGULATION_OF_ADAPTIVE_IMMUNE_RESPONSE	GO_REGULATION_OF_ADAPTIVE_IMMUNE_RESPONSE		123	0.519081	1.77692	0.0157618	0.0851775	0.972	3544	tags=42%, list=17%, signal=51%
GO_INTERLEUKIN_1_PRODUCTION	GO_INTERLEUKIN_1_PRODUCTION		15	0.731979	1.77746	0.00522648	0.0852205	0.972	2672	tags=53%, list=13%, signal=61%
GO_POSITIVE_REGULATION_OF_LEUKOCYTE_MEDIATED_IMMUNITY	GO_POSITIVE_REGULATION_OF_LEUKOCYTE_MEDIATED_IMMUNITY		84	0.534233	1.78383	0.0138889	0.0853218	0.963	3544	tags=46%, list=17%, signal=56%
GO_REGULATION_OF_HEMOPOIESIS	GO_REGULATION_OF_HEMOPOIESIS		308	0.442202	1.79107	0.00645161	0.0854035	0.955	4527	tags=37%, list=22%, signal=47%
GO_POSITIVE_REGULATION_OF_T_CELL_PROLIFERATION	GO_POSITIVE_REGULATION_OF_T_CELL_PROLIFERATION	Details ...	95	0.645321	1.98254	0.00357143	0.0854365	0.284	2902	tags=48%, list=14%, signal=56%
GO_MICROGLIAL_CELL_ACTIVATION	GO_MICROGLIAL_CELL_ACTIVATION		12	0.789558	1.77958	0.00361664	0.0854845	0.972	2922	tags=83%, list=14%, signal=97%
GO_POSITIVE_REGULATION_OF_ERK1_AND_ERK2_CASCADE	GO_POSITIVE_REGULATION_OF_ERK1_AND_ERK2_CASCADE		170	0.493809	1.78948	0.00642055	0.0855633	0.955	3591	tags=36%, list=18%, signal=44%
GO_ASPARTATE_METABOLIC_PROCESS	GO_ASPARTATE_METABOLIC_PROCESS		11	0.667366	1.78422	0.00716846	0.0855725	0.963	1320	tags=36%, list=6%, signal=39%
GO_POSITIVE_REGULATION_OF_INTERLEUKIN_10_PRODUCTION	GO_POSITIVE_REGULATION_OF_INTERLEUKIN_10_PRODUCTION		29	0.604135	1.7777	0.0106007	0.0856019	0.972	2762	tags=41%, list=13%, signal=48%
GO_SINGLE_ORGANISM_CELL_ADHESION	GO_SINGLE_ORGANISM_CELL_ADHESION		454	0.443466	1.78168	0.0064	0.0857215	0.967	3126	tags=30%, list=15%, signal=34%
GO_REGULATION_OF_INFLAMMATORY_RESPONSE	GO_REGULATION_OF_INFLAMMATORY_RESPONSE		290	0.474335	1.79004	0.0046225	0.0857347	0.955	4813	tags=41%, list=23%, signal=53%
GO_REGULATION_OF_CD4_POSITIVE_ALPHA_BETA_T_CELL_ACTIVATION	GO_REGULATION_OF_CD4_POSITIVE_ALPHA_BETA_T_CELL_ACTIVATION		38	0.599821	1.78477	0.0120898	0.0857547	0.961	2614	tags=45%, list=13%, signal=51%
GO_POSITIVE_REGULATION_OF_LEUKOCYTE_DEGRANULATION	GO_POSITIVE_REGULATION_OF_LEUKOCYTE_DEGRANULATION		18	0.631314	1.76354	0.00519931	0.0858364	0.986	3544	tags=44%, list=17%, signal=54%
GO_REGULATION_OF_MAST_CELL_ACTIVATION_INVOLVED_IN_IMMUNE_RESPONSE	GO_REGULATION_OF_MAST_CELL_ACTIVATION_INVOLVED_IN_IMMUNE_RESPONSE		31	0.613601	1.77984	0.00706714	0.0858777	0.972	3544	tags=52%, list=17%, signal=62%
GO_CELLULAR_RESPONSE_TO_INTERFERON_GAMMA	GO_CELLULAR_RESPONSE_TO_INTERFERON_GAMMA		119	0.568534	1.76538	0.0197842	0.0858925	0.985	3617	tags=45%, list=18%, signal=54%
GO_RESPIRATORY_BURST	GO_RESPIRATORY_BURST		15	0.707368	1.76295	0.00553506	0.0859007	0.986	1075	tags=47%, list=5%, signal=49%
GO_REGULATION_OF_SMOOTH_MUSCLE_CELL_DIFFERENTIATION	GO_REGULATION_OF_SMOOTH_MUSCLE_CELL_DIFFERENTIATION		20	0.635419	1.77244	0.0102916	0.0860325	0.982	2682	tags=50%, list=13%, signal=57%
GO_LIPID_MODIFICATION	GO_LIPID_MODIFICATION		208	0.40605	1.78013	0	0.0861478	0.972	2745	tags=25%, list=13%, signal=28%
GO_DENDRITIC_CELL_CHEMOTAXIS	GO_DENDRITIC_CELL_CHEMOTAXIS		16	0.749521	1.76473	0.0112994	0.0861497	0.985	2491	tags=56%, list=12%, signal=64%
GO_RENAL_SYSTEM_PROCESS	GO_RENAL_SYSTEM_PROCESS		99	0.500611	1.76556	0.00155521	0.0862187	0.985	5002	tags=46%, list=24%, signal=61%
GO_POSITIVE_REGULATION_OF_CELL_ADHESION	GO_POSITIVE_REGULATION_OF_CELL_ADHESION		366	0.472239	1.76361	0.00679117	0.0862712	0.985	3795	tags=35%, list=19%, signal=42%
GO_MACROPHAGE_ACTIVATION_INVOLVED_IN_IMMUNE_RESPONSE	GO_MACROPHAGE_ACTIVATION_INVOLVED_IN_IMMUNE_RESPONSE		11	0.767709	1.76664	0.00371747	0.0862989	0.985	2254	tags=64%, list=11%, signal=71%
GO_MULTICELLULAR_ORGANISMAL_HOMEOSTASIS	GO_MULTICELLULAR_ORGANISMAL_HOMEOSTASIS		264	0.418669	1.76599	0	0.0863586	0.985	4621	tags=35%, list=23%, signal=44%
GO_REGULATION_OF_INTERFERON_GAMMA_PRODUCTION	GO_REGULATION_OF_INTERFERON_GAMMA_PRODUCTION		93	0.563058	1.76703	0.0157618	0.0864846	0.985	3191	tags=43%, list=16%, signal=51%
GO_NEGATIVE_REGULATION_OF_OXIDOREDUCTASE_ACTIVITY	GO_NEGATIVE_REGULATION_OF_OXIDOREDUCTASE_ACTIVITY		26	0.625018	1.78036	0.00158983	0.0865139	0.97	4978	tags=58%, list=24%, signal=76%
GO_POSITIVE_REGULATION_OF_IMMUNOGLOBULIN_SECRETION	GO_POSITIVE_REGULATION_OF_IMMUNOGLOBULIN_SECRETION		11	0.719797	1.76972	0.0124113	0.0866005	0.984	1576	tags=36%, list=8%, signal=39%
GO_REGULATION_OF_INTERFERON_GAMMA_SECRETION	GO_REGULATION_OF_INTERFERON_GAMMA_SECRETION		10	0.80621	1.76801	0.00561798	0.0866984	0.985	2287	tags=60%, list=11%, signal=68%
GO_CYTOSOLIC_CALCIUM_ION_TRANSPORT	GO_CYTOSOLIC_CALCIUM_ION_TRANSPORT		53	0.547452	1.76367	0.00657895	0.0867356	0.985	4995	tags=53%, list=24%, signal=70%
GO_NEGATIVE_REGULATION_OF_PRODUCTION_OF_MOLECULAR_MEDIATOR_OF_IMMUNE_RESPONSE	GO_NEGATIVE_REGULATION_OF_PRODUCTION_OF_MOLECULAR_MEDIATOR_OF_IMMUNE_RESPONSE		29	0.579947	1.76905	0.0141093	0.0867389	0.984	4189	tags=52%, list=20%, signal=65%
GO_REGULATION_OF_TUMOR_NECROSIS_FACTOR_BIOSYNTHETIC_PROCESS	GO_REGULATION_OF_TUMOR_NECROSIS_FACTOR_BIOSYNTHETIC_PROCESS		18	0.675961	1.7684	0.00886525	0.0867997	0.984	2069	tags=50%, list=10%, signal=56%
GO_RESPONSE_TO_FOLIC_ACID	GO_RESPONSE_TO_FOLIC_ACID		15	0.638521	1.76127	0.00343643	0.0869956	0.987	3499	tags=47%, list=17%, signal=56%
GO_MYD88_DEPENDENT_TOLL_LIKE_RECEPTOR_SIGNALING_PATHWAY	GO_MYD88_DEPENDENT_TOLL_LIKE_RECEPTOR_SIGNALING_PATHWAY		32	0.604055	1.76705	0.011215	0.0870119	0.985	4079	tags=56%, list=20%, signal=70%
GO_REGULATION_OF_INTERLEUKIN_6_PRODUCTION	GO_REGULATION_OF_INTERLEUKIN_6_PRODUCTION		100	0.522878	1.77034	0.0118846	0.0870148	0.984	3670	tags=42%, list=18%, signal=51%
GO_POSITIVE_REGULATION_OF_INTERLEUKIN_2_BIOSYNTHETIC_PROCESS	GO_POSITIVE_REGULATION_OF_INTERLEUKIN_2_BIOSYNTHETIC_PROCESS		12	0.784099	1.7698	0.00193798	0.0870975	0.984	1126	tags=50%, list=5%, signal=53%
GO_NEGATIVE_REGULATION_OF_CYTOKINE_SECRETION	GO_NEGATIVE_REGULATION_OF_CYTOKINE_SECRETION		43	0.58379	1.77043	0.0124334	0.0874458	0.984	2333	tags=35%, list=11%, signal=39%
GO_INTERFERON_GAMMA_MEDIATED_SIGNALING_PATHWAY	GO_INTERFERON_GAMMA_MEDIATED_SIGNALING_PATHWAY		68	0.620659	1.76023	0.0152091	0.0876122	0.988	3617	tags=49%, list=18%, signal=59%
GO_REGULATION_OF_TYROSINE_PHOSPHORYLATION_OF_STAT_PROTEIN	GO_REGULATION_OF_TYROSINE_PHOSPHORYLATION_OF_STAT_PROTEIN		68	0.492316	1.75887	0.00456621	0.0885663	0.988	2756	tags=34%, list=13%, signal=39%
GO_REGULATION_OF_TRANSCRIPTION_FACTOR_IMPORT_INTO_NUCLEUS	GO_REGULATION_OF_TRANSCRIPTION_FACTOR_IMPORT_INTO_NUCLEUS		94	0.439625	1.75748	0.00321027	0.0888706	0.988	2288	tags=24%, list=11%, signal=27%
GO_POSITIVE_REGULATION_OF_ANTIGEN_RECEPTOR_MEDIATED_SIGNALING_PATHWAY	GO_POSITIVE_REGULATION_OF_ANTIGEN_RECEPTOR_MEDIATED_SIGNALING_PATHWAY		15	0.777118	1.75753	0.00772201	0.0893647	0.988	2372	tags=67%, list=12%, signal=75%
GO_REGULATION_OF_CYTOKINE_BIOSYNTHETIC_PROCESS	GO_REGULATION_OF_CYTOKINE_BIOSYNTHETIC_PROCESS		94	0.511001	1.75577	0.0118644	0.0895904	0.988	2364	tags=32%, list=12%, signal=36%
GO_ENDOCYTOSIS	GO_ENDOCYTOSIS		476	0.416241	1.75319	0.00161551	0.089715	0.99	3480	tags=30%, list=17%, signal=36%
GO_POSITIVE_REGULATION_OF_CYTOKINE_BIOSYNTHETIC_PROCESS	GO_POSITIVE_REGULATION_OF_CYTOKINE_BIOSYNTHETIC_PROCESS		58	0.574352	1.75614	0.0199637	0.0897175	0.988	2710	tags=38%, list=13%, signal=44%
GO_PURINERGIC_NUCLEOTIDE_RECEPTOR_SIGNALING_PATHWAY	GO_PURINERGIC_NUCLEOTIDE_RECEPTOR_SIGNALING_PATHWAY		22	0.664015	1.75323	0.00185529	0.0901454	0.99	2640	tags=41%, list=13%, signal=47%
GO_POSITIVE_REGULATION_OF_CARDIAC_MUSCLE_TISSUE_DEVELOPMENT	GO_POSITIVE_REGULATION_OF_CARDIAC_MUSCLE_TISSUE_DEVELOPMENT		28	0.59087	1.75445	0.0107143	0.0903906	0.989	2432	tags=43%, list=12%, signal=49%
GO_REGULATION_OF_INTERLEUKIN_2_PRODUCTION	GO_REGULATION_OF_INTERLEUKIN_2_PRODUCTION		48	0.558689	1.75333	0.0145985	0.0905341	0.99	1126	tags=29%, list=5%, signal=31%
GO_POSITIVE_REGULATION_OF_INTERLEUKIN_8_PRODUCTION	GO_POSITIVE_REGULATION_OF_INTERLEUKIN_8_PRODUCTION		45	0.541653	1.75363	0	0.0906812	0.99	3258	tags=36%, list=16%, signal=42%
GO_PURINERGIC_RECEPTOR_SIGNALING_PATHWAY	GO_PURINERGIC_RECEPTOR_SIGNALING_PATHWAY		28	0.633809	1.75106	0.00541516	0.0908855	0.99	2640	tags=39%, list=13%, signal=45%
GO_NEGATIVE_REGULATION_OF_HUMORAL_IMMUNE_RESPONSE	GO_NEGATIVE_REGULATION_OF_HUMORAL_IMMUNE_RESPONSE		13	0.700212	1.75161	0.0035461	0.0909385	0.99	4328	tags=62%, list=21%, signal=78%
GO_REGULATION_OF_DENDRITIC_CELL_DIFFERENTIATION	GO_REGULATION_OF_DENDRITIC_CELL_DIFFERENTIATION		12	0.734623	1.74976	0.0070922	0.0917078	0.991	3744	tags=58%, list=18%, signal=71%
GO_POSITIVE_REGULATION_OF_LYMPHOCYTE_DIFFERENTIATION	GO_POSITIVE_REGULATION_OF_LYMPHOCYTE_DIFFERENTIATION	Details ...	79	0.618774	1.98518	0	0.0925764	0.279	2820	tags=43%, list=14%, signal=50%
GO_REGULATION_OF_PHAGOCYTOSIS	GO_REGULATION_OF_PHAGOCYTOSIS		67	0.54256	1.7471	0.0083612	0.092744	0.991	6153	tags=64%, list=30%, signal=91%
GO_POSITIVE_REGULATION_OF_CYTOKINE_SECRETION	GO_POSITIVE_REGULATION_OF_CYTOKINE_SECRETION		96	0.519092	1.74766	0.0113636	0.092767	0.991	4773	tags=49%, list=23%, signal=64%
GO_CELLULAR_DEFENSE_RESPONSE	GO_CELLULAR_DEFENSE_RESPONSE		59	0.565579	1.74774	0.0170068	0.0931841	0.991	2683	tags=39%, list=13%, signal=45%
GO_REGULATION_OF_T_CELL_MEDIATED_IMMUNITY	GO_REGULATION_OF_T_CELL_MEDIATED_IMMUNITY		52	0.544451	1.74494	0.013913	0.0943053	0.991	3431	tags=46%, list=17%, signal=55%
GO_POSITIVE_REGULATION_OF_PEPTIDYL_TYROSINE_PHOSPHORYLATION	GO_POSITIVE_REGULATION_OF_PEPTIDYL_TYROSINE_PHOSPHORYLATION		162	0.438322	1.74431	0.00301659	0.0944784	0.991	2756	tags=28%, list=13%, signal=33%
GO_NEGATIVE_REGULATION_OF_BEHAVIOR	GO_NEGATIVE_REGULATION_OF_BEHAVIOR		17	0.66387	1.74236	0.00293255	0.095584	0.991	4946	tags=71%, list=24%, signal=93%
GO_NEGATIVE_REGULATION_OF_MULTICELLULAR_ORGANISM_GROWTH	GO_NEGATIVE_REGULATION_OF_MULTICELLULAR_ORGANISM_GROWTH		11	0.671531	1.74042	0.00701754	0.097011	0.992	397	tags=36%, list=2%, signal=37%
GO_REGULATION_OF_T_CELL_RECEPTOR_SIGNALING_PATHWAY	GO_REGULATION_OF_T_CELL_RECEPTOR_SIGNALING_PATHWAY		28	0.596888	1.73903	0.00362319	0.0980265	0.992	2652	tags=39%, list=13%, signal=45%
GO_REGULATION_OF_B_CELL_ACTIVATION	GO_REGULATION_OF_B_CELL_ACTIVATION		100	0.512921	1.73774	0.019573	0.0983992	0.992	1968	tags=32%, list=10%, signal=35%
GO_REGULATION_OF_MHC_CLASS_II_BIOSYNTHETIC_PROCESS	GO_REGULATION_OF_MHC_CLASS_II_BIOSYNTHETIC_PROCESS		13	0.674195	1.73823	0.00539568	0.0984204	0.992	1174	tags=38%, list=6%, signal=41%
GO_REGULATION_OF_ERK1_AND_ERK2_CASCADE	GO_REGULATION_OF_ERK1_AND_ERK2_CASCADE		236	0.44452	1.73147	0.00304878	0.0985452	0.994	3591	tags=33%, list=18%, signal=39%
GO_REGULATION_OF_T_CELL_DIFFERENTIATION	GO_REGULATION_OF_T_CELL_DIFFERENTIATION	Details ...	106	0.584841	2.06211	0	0.0989628	0.097	2947	tags=40%, list=14%, signal=46%
GO_NEGATIVE_REGULATION_OF_CYTOKINE_PRODUCTION	GO_NEGATIVE_REGULATION_OF_CYTOKINE_PRODUCTION		205	0.450445	1.73148	0.00834725	0.0990122	0.994	2762	tags=30%, list=13%, signal=34%
GO_LEUKOCYTE_MEDIATED_IMMUNITY	GO_LEUKOCYTE_MEDIATED_IMMUNITY		153	0.462133	1.73156	0.00809062	0.0994152	0.994	5394	tags=50%, list=26%, signal=68%
GO_REGULATION_OF_OSTEOCLAST_DIFFERENTIATION	GO_REGULATION_OF_OSTEOCLAST_DIFFERENTIATION		62	0.525687	1.73195	0.0115512	0.0994684	0.994	3581	tags=42%, list=17%, signal=51%
GO_POSITIVE_REGULATION_OF_INFLAMMATORY_RESPONSE	GO_POSITIVE_REGULATION_OF_INFLAMMATORY_RESPONSE		113	0.526028	1.73562	0.0146104	0.0995332	0.993	4813	tags=47%, list=23%, signal=61%
GO_REGULATION_OF_INTERLEUKIN_8_PRODUCTION	GO_REGULATION_OF_INTERLEUKIN_8_PRODUCTION		61	0.505709	1.73215	0.00825082	0.0996922	0.994	3258	tags=33%, list=16%, signal=39%
GO_PEPTIDE_CATABOLIC_PROCESS	GO_PEPTIDE_CATABOLIC_PROCESS		24	0.578407	1.73357	0.00512821	0.099762	0.994	4358	tags=46%, list=21%, signal=58%
GO_REGULATION_OF_INTERLEUKIN_1_SECRETION	GO_REGULATION_OF_INTERLEUKIN_1_SECRETION		32	0.610952	1.73259	0.0124777	0.0998119	0.994	3084	tags=47%, list=15%, signal=55%
GO_NEGATIVE_REGULATION_OF_CELL_KILLING	GO_NEGATIVE_REGULATION_OF_CELL_KILLING		18	0.698705	1.73566	0.0106195	0.0999655	0.993	3431	tags=56%, list=17%, signal=67%
GO_INOSITOL_PHOSPHATE_MEDIATED_SIGNALING	GO_INOSITOL_PHOSPHATE_MEDIATED_SIGNALING		18	0.614517	1.73384	0.00729927	0.0999954	0.994	4603	tags=61%, list=22%, signal=79%
GO_REGULATION_OF_SYSTEMIC_ARTERIAL_BLOOD_PRESSURE_BY_CIRCULATORY_RENIN_ANGIOTENSIN	GO_REGULATION_OF_SYSTEMIC_ARTERIAL_BLOOD_PRESSURE_BY_CIRCULATORY_RENIN_ANGIOTENSIN		14	0.706469	1.73272	0.00857633	0.100153	0.994	3723	tags=64%, list=18%, signal=78%
GO_NEGATIVE_REGULATION_OF_INFLAMMATORY_RESPONSE	GO_NEGATIVE_REGULATION_OF_INFLAMMATORY_RESPONSE		97	0.481525	1.73411	0.00317965	0.100166	0.994	2092	tags=27%, list=10%, signal=30%
GO_POSITIVE_REGULATION_OF_MAST_CELL_ACTIVATION_INVOLVED_IN_IMMUNE_RESPONSE	GO_POSITIVE_REGULATION_OF_MAST_CELL_ACTIVATION_INVOLVED_IN_IMMUNE_RESPONSE		13	0.673246	1.73448	0.00725953	0.100295	0.994	3544	tags=46%, list=17%, signal=56%
GO_NEGATIVE_REGULATION_OF_INTERLEUKIN_1_PRODUCTION	GO_NEGATIVE_REGULATION_OF_INTERLEUKIN_1_PRODUCTION		18	0.656278	1.72636	0.0153846	0.103552	0.996	2333	tags=44%, list=11%, signal=50%
GO_OLIGOSACCHARIDE_CATABOLIC_PROCESS	GO_OLIGOSACCHARIDE_CATABOLIC_PROCESS		12	0.661273	1.72514	0.00173611	0.104341	0.996	3505	tags=58%, list=17%, signal=70%
GO_THYMOCYTE_AGGREGATION	GO_THYMOCYTE_AGGREGATION		45	0.505942	1.72458	0.00869565	0.104413	0.996	3096	tags=36%, list=15%, signal=42%
GO_NEGATIVE_REGULATION_OF_CELL_CELL_ADHESION	GO_NEGATIVE_REGULATION_OF_CELL_CELL_ADHESION		136	0.461465	1.7235	0.00646204	0.10458	0.996	4109	tags=39%, list=20%, signal=48%
GO_PHAGOCYTOSIS_ENGULFMENT	GO_PHAGOCYTOSIS_ENGULFMENT		18	0.632956	1.72372	0.0255474	0.104883	0.996	3944	tags=50%, list=19%, signal=62%
GO_BONE_REMODELING	GO_BONE_REMODELING		35	0.545932	1.72278	0.0135823	0.104916	0.996	2190	tags=34%, list=11%, signal=38%
GO_POSITIVE_REGULATION_OF_PROTEIN_SECRETION	GO_POSITIVE_REGULATION_OF_PROTEIN_SECRETION		207	0.429575	1.72155	0	0.105171	0.996	3474	tags=31%, list=17%, signal=37%
GO_REGULATION_OF_ALPHA_BETA_T_CELL_PROLIFERATION	GO_REGULATION_OF_ALPHA_BETA_T_CELL_PROLIFERATION		23	0.694647	1.7211	0.0175439	0.105291	0.996	1995	tags=57%, list=10%, signal=63%
GO_REGULATION_OF_RESPONSE_TO_WOUNDING	GO_REGULATION_OF_RESPONSE_TO_WOUNDING		407	0.443133	1.72174	0.0030303	0.105458	0.996	4833	tags=38%, list=24%, signal=49%
GO_REGULATION_OF_LEUKOCYTE_DIFFERENTIATION	GO_REGULATION_OF_LEUKOCYTE_DIFFERENTIATION	Details ...	230	0.531489	1.98547	0	0.105479	0.278	3822	tags=40%, list=19%, signal=49%
GO_POSITIVE_REGULATION_OF_MYELOID_LEUKOCYTE_MEDIATED_IMMUNITY	GO_POSITIVE_REGULATION_OF_MYELOID_LEUKOCYTE_MEDIATED_IMMUNITY		18	0.637018	1.71787	0.00897666	0.106552	0.996	3544	tags=44%, list=17%, signal=54%
GO_REGULATION_OF_CALCIUM_ION_TRANSPORT	GO_REGULATION_OF_CALCIUM_ION_TRANSPORT		208	0.439324	1.71934	0.00788644	0.106654	0.996	4995	tags=41%, list=24%, signal=53%
GO_POSITIVE_REGULATION_OF_B_CELL_PROLIFERATION	GO_POSITIVE_REGULATION_OF_B_CELL_PROLIFERATION		37	0.559758	1.71813	0.0281195	0.106806	0.996	1044	tags=32%, list=5%, signal=34%
GO_NEGATIVE_REGULATION_OF_LEUKOCYTE_DIFFERENTIATION	GO_NEGATIVE_REGULATION_OF_LEUKOCYTE_DIFFERENTIATION		82	0.483205	1.71835	0.00630915	0.107058	0.996	3822	tags=37%, list=19%, signal=45%
GO_REGULATION_OF_INFLAMMATORY_RESPONSE_TO_ANTIGENIC_STIMULUS	GO_REGULATION_OF_INFLAMMATORY_RESPONSE_TO_ANTIGENIC_STIMULUS		18	0.682324	1.71599	0.0191972	0.10794	0.997	793	tags=44%, list=4%, signal=46%
GO_FC_GAMMA_RECEPTOR_SIGNALING_PATHWAY	GO_FC_GAMMA_RECEPTOR_SIGNALING_PATHWAY		73	0.480211	1.71305	0.0164835	0.108083	0.997	2562	tags=29%, list=12%, signal=33%
GO_NEGATIVE_REGULATION_OF_INTERLEUKIN_17_PRODUCTION	GO_NEGATIVE_REGULATION_OF_INTERLEUKIN_17_PRODUCTION		10	0.759332	1.7134	0.0110701	0.10814	0.997	853	tags=40%, list=4%, signal=42%
GO_REGULATION_OF_B_CELL_MEDIATED_IMMUNITY	GO_REGULATION_OF_B_CELL_MEDIATED_IMMUNITY		41	0.540399	1.71431	0.020979	0.108163	0.997	1748	tags=34%, list=9%, signal=37%
GO_NEGATIVE_T_CELL_SELECTION	GO_NEGATIVE_T_CELL_SELECTION		13	0.804059	1.71344	0.00587084	0.10857	0.997	3012	tags=77%, list=15%, signal=90%
GO_REGULATION_OF_B_CELL_PROLIFERATION	GO_REGULATION_OF_B_CELL_PROLIFERATION		54	0.540012	1.71438	0.0198556	0.108585	0.997	3266	tags=44%, list=16%, signal=53%
GO_REGULATION_OF_SYSTEMIC_ARTERIAL_BLOOD_PRESSURE_MEDIATED_BY_A_CHEMICAL_SIGNAL	GO_REGULATION_OF_SYSTEMIC_ARTERIAL_BLOOD_PRESSURE_MEDIATED_BY_A_CHEMICAL_SIGNAL		45	0.542937	1.71461	0.00796178	0.108838	0.997	3723	tags=40%, list=18%, signal=49%
GO_POSITIVE_T_CELL_SELECTION	GO_POSITIVE_T_CELL_SELECTION		21	0.671767	1.70739	0.0274725	0.109219	0.997	2364	tags=52%, list=12%, signal=59%
GO_POSITIVE_REGULATION_OF_RESPONSE_TO_EXTERNAL_STIMULUS	GO_POSITIVE_REGULATION_OF_RESPONSE_TO_EXTERNAL_STIMULUS		294	0.443117	1.71101	0.0125392	0.109464	0.997	4813	tags=38%, list=23%, signal=49%
GO_RECEPTOR_MEDIATED_ENDOCYTOSIS	GO_RECEPTOR_MEDIATED_ENDOCYTOSIS		211	0.437538	1.70756	0.00473186	0.109486	0.997	4997	tags=41%, list=24%, signal=53%
GO_POSITIVE_REGULATION_OF_RECEPTOR_MEDIATED_ENDOCYTOSIS	GO_POSITIVE_REGULATION_OF_RECEPTOR_MEDIATED_ENDOCYTOSIS		47	0.50077	1.70816	0.00325733	0.109761	0.997	3480	tags=34%, list=17%, signal=41%
GO_REGULATION_OF_LEUKOCYTE_APOPTOTIC_PROCESS	GO_REGULATION_OF_LEUKOCYTE_APOPTOTIC_PROCESS		77	0.486312	1.70764	0.0174216	0.109827	0.997	2947	tags=35%, list=14%, signal=41%
GO_CELLULAR_RESPONSE_TO_BIOTIC_STIMULUS	GO_CELLULAR_RESPONSE_TO_BIOTIC_STIMULUS		160	0.4471	1.71109	0.0084317	0.109854	0.997	2961	tags=33%, list=14%, signal=38%
GO_G_PROTEIN_COUPLED_PURINERGIC_RECEPTOR_SIGNALING_PATHWAY	GO_G_PROTEIN_COUPLED_PURINERGIC_RECEPTOR_SIGNALING_PATHWAY		20	0.657804	1.70054	0.0210526	0.109947	0.997	2373	tags=45%, list=12%, signal=51%
GO_RELAXATION_OF_MUSCLE	GO_RELAXATION_OF_MUSCLE		20	0.592767	1.70915	0.00696864	0.109985	0.997	1973	tags=40%, list=10%, signal=44%
GO_POSITIVE_REGULATION_OF_PHAGOCYTOSIS	GO_POSITIVE_REGULATION_OF_PHAGOCYTOSIS		45	0.569736	1.7096	0.0205832	0.109993	0.997	5599	tags=62%, list=27%, signal=85%
GO_NEGATIVE_REGULATION_OF_HEART_CONTRACTION	GO_NEGATIVE_REGULATION_OF_HEART_CONTRACTION		22	0.557472	1.70085	0.0168067	0.110016	0.997	2288	tags=36%, list=11%, signal=41%
GO_REGULATION_OF_NATURAL_KILLER_CELL_MEDIATED_IMMUNITY	GO_REGULATION_OF_NATURAL_KILLER_CELL_MEDIATED_IMMUNITY		34	0.618908	1.70833	0.0232975	0.110026	0.997	3431	tags=56%, list=17%, signal=67%
GO_RELAXATION_OF_CARDIAC_MUSCLE	GO_RELAXATION_OF_CARDIAC_MUSCLE		13	0.6477	1.71	0.0123023	0.110083	0.997	5091	tags=62%, list=25%, signal=82%
GO_INFLAMMATORY_RESPONSE	GO_INFLAMMATORY_RESPONSE		445	0.451476	1.70186	0.0224719	0.110136	0.997	3670	tags=34%, list=18%, signal=41%
GO_POSITIVE_REGULATION_OF_INTERLEUKIN_12_PRODUCTION	GO_POSITIVE_REGULATION_OF_INTERLEUKIN_12_PRODUCTION		33	0.587504	1.69744	0.0284697	0.110159	0.997	3258	tags=52%, list=16%, signal=61%
GO_POSITIVE_REGULATION_OF_PHOSPHATASE_ACTIVITY	GO_POSITIVE_REGULATION_OF_PHOSPHATASE_ACTIVITY		28	0.547904	1.69982	0.0176991	0.110189	0.997	3616	tags=43%, list=18%, signal=52%
GO_REGULATION_OF_METAL_ION_TRANSPORT	GO_REGULATION_OF_METAL_ION_TRANSPORT		322	0.410501	1.69783	0.0089153	0.110196	0.997	4995	tags=38%, list=24%, signal=50%
GO_POSITIVE_REGULATION_OF_PRODUCTION_OF_MOLECULAR_MEDIATOR_OF_IMMUNE_RESPONSE	GO_POSITIVE_REGULATION_OF_PRODUCTION_OF_MOLECULAR_MEDIATOR_OF_IMMUNE_RESPONSE		62	0.486133	1.70429	0.0113269	0.110204	0.997	2756	tags=32%, list=13%, signal=37%
GO_MODULATION_OF_GROWTH_OF_SYMBIONT_INVOLVED_IN_INTERACTION_WITH_HOST	GO_MODULATION_OF_GROWTH_OF_SYMBIONT_INVOLVED_IN_INTERACTION_WITH_HOST		16	0.674376	1.70514	0.0131796	0.110204	0.997	1054	tags=44%, list=5%, signal=46%
GO_REGULATION_OF_CELL_ADHESION_MEDIATED_BY_INTEGRIN	GO_REGULATION_OF_CELL_ADHESION_MEDIATED_BY_INTEGRIN		38	0.513248	1.69539	0.0114007	0.110245	0.997	2296	tags=26%, list=11%, signal=30%
GO_MEMBRANE_REPOLARIZATION	GO_MEMBRANE_REPOLARIZATION		15	0.643357	1.70848	0.0104712	0.110255	0.997	4639	tags=67%, list=23%, signal=86%
GO_SUPEROXIDE_ANION_GENERATION	GO_SUPEROXIDE_ANION_GENERATION		13	0.648902	1.70593	0.00173611	0.110293	0.997	1075	tags=31%, list=5%, signal=32%
GO_POSITIVE_REGULATION_OF_TRIGLYCERIDE_LIPASE_ACTIVITY	GO_POSITIVE_REGULATION_OF_TRIGLYCERIDE_LIPASE_ACTIVITY		11	0.737066	1.70141	0.00680272	0.110297	0.997	3005	tags=45%, list=15%, signal=53%
GO_ADAPTIVE_IMMUNE_RESPONSE_BASED_ON_SOMATIC_RECOMBINATION_OF_IMMUNE_RECEPTORS_BUILT_FROM_IMMUNOGLOBULIN_SUPERFAMILY_DOMAINS	GO_ADAPTIVE_IMMUNE_RESPONSE_BASED_ON_SOMATIC_RECOMBINATION_OF_IMMUNE_RECEPTORS_BUILT_FROM_IMMUNOGLOBULIN_SUPERFAMILY_DOMAINS		121	0.494255	1.70453	0.0140598	0.110386	0.997	5394	tags=54%, list=26%, signal=72%
GO_REGULATION_OF_B_CELL_DIFFERENTIATION	GO_REGULATION_OF_B_CELL_DIFFERENTIATION		22	0.644848	1.70205	0.0128676	0.110402	0.997	1360	tags=36%, list=7%, signal=39%
GO_REGULATION_OF_INTERLEUKIN_8_BIOSYNTHETIC_PROCESS	GO_REGULATION_OF_INTERLEUKIN_8_BIOSYNTHETIC_PROCESS		12	0.68006	1.69561	0.0227671	0.110415	0.997	1054	tags=33%, list=5%, signal=35%
GO_MYELOID_LEUKOCYTE_DIFFERENTIATION	GO_MYELOID_LEUKOCYTE_DIFFERENTIATION		96	0.45133	1.70281	0.00479233	0.110417	0.997	2886	tags=30%, list=14%, signal=35%
GO_RENAL_SYSTEM_PROCESS_INVOLVED_IN_REGULATION_OF_SYSTEMIC_ARTERIAL_BLOOD_PRESSURE	GO_RENAL_SYSTEM_PROCESS_INVOLVED_IN_REGULATION_OF_SYSTEMIC_ARTERIAL_BLOOD_PRESSURE		23	0.605252	1.6985	0.00978793	0.110417	0.997	3723	tags=43%, list=18%, signal=53%
GO_ACTIN_POLYMERIZATION_OR_DEPOLYMERIZATION	GO_ACTIN_POLYMERIZATION_OR_DEPOLYMERIZATION		37	0.512493	1.70088	0.0175131	0.110433	0.997	2734	tags=38%, list=13%, signal=44%
GO_REGULATION_OF_MACROPHAGE_CYTOKINE_PRODUCTION	GO_REGULATION_OF_MACROPHAGE_CYTOKINE_PRODUCTION		12	0.71373	1.70361	0.00720721	0.110454	0.997	2517	tags=42%, list=12%, signal=47%
GO_SECOND_MESSENGER_MEDIATED_SIGNALING	GO_SECOND_MESSENGER_MEDIATED_SIGNALING		157	0.431897	1.6979	0.00608828	0.110537	0.997	4722	tags=38%, list=23%, signal=49%
GO_G_PROTEIN_COUPLED_PURINERGIC_NUCLEOTIDE_RECEPTOR_SIGNALING_PATHWAY	GO_G_PROTEIN_COUPLED_PURINERGIC_NUCLEOTIDE_RECEPTOR_SIGNALING_PATHWAY		14	0.716085	1.70521	0.0145985	0.110598	0.997	1992	tags=50%, list=10%, signal=55%
GO_TOLERANCE_INDUCTION	GO_TOLERANCE_INDUCTION		11	0.809055	1.699	0.00196078	0.110671	0.997	1968	tags=64%, list=10%, signal=70%
GO_ACTIN_FILAMENT_POLYMERIZATION	GO_ACTIN_FILAMENT_POLYMERIZATION		23	0.580718	1.69656	0.0163636	0.110684	0.997	2256	tags=39%, list=11%, signal=44%
GO_TISSUE_HOMEOSTASIS	GO_TISSUE_HOMEOSTASIS		164	0.407738	1.69861	0.00145138	0.11072	0.997	4621	tags=34%, list=23%, signal=43%
GO_REGULATION_OF_SEQUESTERING_OF_CALCIUM_ION	GO_REGULATION_OF_SEQUESTERING_OF_CALCIUM_ION		107	0.470139	1.70212	0.0147541	0.110761	0.997	5091	tags=42%, list=25%, signal=56%
GO_REGULATION_OF_THYMOCYTE_AGGREGATION	GO_REGULATION_OF_THYMOCYTE_AGGREGATION		26	0.553293	1.69564	0.015	0.110796	0.997	2947	tags=38%, list=14%, signal=45%
GO_POSITIVE_REGULATION_OF_ACTIN_NUCLEATION	GO_POSITIVE_REGULATION_OF_ACTIN_NUCLEATION		15	0.603565	1.69598	0.012844	0.110821	0.997	1544	tags=33%, list=8%, signal=36%
GO_REGULATION_OF_ANTIGEN_PROCESSING_AND_PRESENTATION	GO_REGULATION_OF_ANTIGEN_PROCESSING_AND_PRESENTATION		23	0.6559	1.70281	0.00897666	0.110859	0.997	3235	tags=57%, list=16%, signal=67%
GO_POSITIVE_REGULATION_OF_INTERLEUKIN_6_PRODUCTION	GO_POSITIVE_REGULATION_OF_INTERLEUKIN_6_PRODUCTION		65	0.501869	1.69401	0.0177419	0.111297	0.997	3258	tags=38%, list=16%, signal=46%
GO_CELL_ACTIVATION_INVOLVED_IN_IMMUNE_RESPONSE	GO_CELL_ACTIVATION_INVOLVED_IN_IMMUNE_RESPONSE	Details ...	137	0.536741	1.99932	0.00502513	0.112185	0.223	2762	tags=36%, list=13%, signal=42%
GO_RESPONSE_TO_THYROID_HORMONE	GO_RESPONSE_TO_THYROID_HORMONE		22	0.551628	1.69216	0.00164474	0.112938	0.997	2395	tags=36%, list=12%, signal=41%
GO_REGULATION_OF_REGULATORY_T_CELL_DIFFERENTIATION	GO_REGULATION_OF_REGULATORY_T_CELL_DIFFERENTIATION		13	0.750467	1.6905	0.0113208	0.113371	0.997	2592	tags=46%, list=13%, signal=53%
GO_GRANULOCYTE_MIGRATION	GO_GRANULOCYTE_MIGRATION		75	0.529336	1.69082	0.0218855	0.113516	0.997	3015	tags=36%, list=15%, signal=42%
GO_POSITIVE_REGULATION_OF_CARDIAC_MUSCLE_CELL_PROLIFERATION	GO_POSITIVE_REGULATION_OF_CARDIAC_MUSCLE_CELL_PROLIFERATION		19	0.5955	1.69105	0.0175131	0.113635	0.997	1147	tags=42%, list=6%, signal=45%
GO_POSITIVE_REGULATION_OF_LEUKOCYTE_PROLIFERATION	GO_POSITIVE_REGULATION_OF_LEUKOCYTE_PROLIFERATION	Details ...	136	0.603413	1.98966	0.00175131	0.11407	0.266	2762	tags=44%, list=13%, signal=51%
GO_REGULATION_OF_CALCIUM_ION_TRANSMEMBRANE_TRANSPORT	GO_REGULATION_OF_CALCIUM_ION_TRANSMEMBRANE_TRANSPORT		116	0.445943	1.68942	0.00802568	0.11414	0.997	5091	tags=41%, list=25%, signal=54%
GO_POSITIVE_REGULATION_OF_INTERLEUKIN_1_PRODUCTION	GO_POSITIVE_REGULATION_OF_INTERLEUKIN_1_PRODUCTION		36	0.564962	1.68851	0.0157618	0.114244	0.997	3084	tags=44%, list=15%, signal=52%
GO_REGULATION_OF_TYPE_2_IMMUNE_RESPONSE	GO_REGULATION_OF_TYPE_2_IMMUNE_RESPONSE		26	0.588064	1.68872	0.016129	0.114461	0.997	3659	tags=42%, list=18%, signal=51%
GO_RESPIRATORY_GASEOUS_EXCHANGE	GO_RESPIRATORY_GASEOUS_EXCHANGE		48	0.487017	1.68744	0.0049505	0.114613	0.997	4719	tags=50%, list=23%, signal=65%
GO_REGULATION_OF_PLATELET_ACTIVATION	GO_REGULATION_OF_PLATELET_ACTIVATION		31	0.569958	1.68685	0.0118443	0.114888	0.997	3017	tags=39%, list=15%, signal=45%
GO_COMPLEMENT_ACTIVATION	GO_COMPLEMENT_ACTIVATION		45	0.581422	1.68755	0.0210697	0.114918	0.997	4813	tags=58%, list=23%, signal=75%
GO_LEUKOCYTE_MEDIATED_CYTOTOXICITY	GO_LEUKOCYTE_MEDIATED_CYTOTOXICITY		33	0.529508	1.68639	0.00831947	0.114973	0.997	1982	tags=33%, list=10%, signal=37%
GO_GRANULOCYTE_ACTIVATION	GO_GRANULOCYTE_ACTIVATION		21	0.604308	1.68597	0.027933	0.115013	0.997	2491	tags=33%, list=12%, signal=38%
GO_REGULATION_OF_CARDIAC_MUSCLE_CONTRACTION_BY_REGULATION_OF_THE_RELEASE_OF_SEQUESTERED_CALCIUM_ION	GO_REGULATION_OF_CARDIAC_MUSCLE_CONTRACTION_BY_REGULATION_OF_THE_RELEASE_OF_SEQUESTERED_CALCIUM_ION		19	0.603425	1.6842	0.0158451	0.116577	0.997	1793	tags=32%, list=9%, signal=35%
GO_VASCULAR_SMOOTH_MUSCLE_CONTRACTION	GO_VASCULAR_SMOOTH_MUSCLE_CONTRACTION		12	0.678847	1.68092	0.013267	0.119723	0.997	2536	tags=42%, list=12%, signal=48%
GO_POSITIVE_REGULATION_OF_EPITHELIAL_CELL_APOPTOTIC_PROCESS	GO_POSITIVE_REGULATION_OF_EPITHELIAL_CELL_APOPTOTIC_PROCESS		24	0.562016	1.6805	0.0170648	0.119738	0.997	2756	tags=38%, list=13%, signal=43%
GO_POSITIVE_REGULATION_OF_LIPID_KINASE_ACTIVITY	GO_POSITIVE_REGULATION_OF_LIPID_KINASE_ACTIVITY		31	0.53451	1.67803	0.0138648	0.121254	0.998	2562	tags=39%, list=12%, signal=44%
GO_SMOOTH_MUSCLE_CELL_DIFFERENTIATION	GO_SMOOTH_MUSCLE_CELL_DIFFERENTIATION		30	0.568777	1.67821	0.0195382	0.121491	0.998	2164	tags=40%, list=11%, signal=45%
GO_SODIUM_ION_TRANSMEMBRANE_TRANSPORT	GO_SODIUM_ION_TRANSMEMBRANE_TRANSPORT		89	0.471355	1.6784	0.00436681	0.121721	0.998	5776	tags=48%, list=28%, signal=67%
GO_NEGATIVE_REGULATION_OF_MAST_CELL_ACTIVATION	GO_NEGATIVE_REGULATION_OF_MAST_CELL_ACTIVATION		10	0.753605	1.67562	0.0126582	0.123522	0.998	2362	tags=70%, list=12%, signal=79%
GO_POSITIVE_REGULATION_OF_CARDIAC_MUSCLE_CELL_DIFFERENTIATION	GO_POSITIVE_REGULATION_OF_CARDIAC_MUSCLE_CELL_DIFFERENTIATION		12	0.670353	1.67506	0.0128913	0.123769	0.998	1961	tags=33%, list=10%, signal=37%
GO_REGULATION_OF_SYSTEMIC_ARTERIAL_BLOOD_PRESSURE_BY_HORMONE	GO_REGULATION_OF_SYSTEMIC_ARTERIAL_BLOOD_PRESSURE_BY_HORMONE		35	0.545892	1.67386	0.0140406	0.124329	0.998	3723	tags=43%, list=18%, signal=52%
GO_POSITIVE_REGULATION_OF_OSTEOCLAST_DIFFERENTIATION	GO_POSITIVE_REGULATION_OF_OSTEOCLAST_DIFFERENTIATION		23	0.605726	1.6741	0.0223368	0.124419	0.998	3581	tags=48%, list=17%, signal=58%
GO_PROTEIN_LOCALIZATION_TO_CELL_SURFACE	GO_PROTEIN_LOCALIZATION_TO_CELL_SURFACE		22	0.585899	1.67267	0.0101695	0.124746	0.998	2645	tags=32%, list=13%, signal=36%
GO_HUMORAL_IMMUNE_RESPONSE	GO_HUMORAL_IMMUNE_RESPONSE		149	0.458855	1.67271	0.0139319	0.12508	0.998	6173	tags=56%, list=30%, signal=79%
GO_TEMPERATURE_HOMEOSTASIS	GO_TEMPERATURE_HOMEOSTASIS		26	0.561646	1.67126	0.00900901	0.126002	0.998	5703	tags=42%, list=28%, signal=59%
GO_CARDIAC_MUSCLE_ADAPTATION	GO_CARDIAC_MUSCLE_ADAPTATION		11	0.669473	1.67041	0.0123675	0.126112	0.998	5793	tags=64%, list=28%, signal=89%
GO_REGULATION_OF_FEEDING_BEHAVIOR	GO_REGULATION_OF_FEEDING_BEHAVIOR		22	0.571956	1.67053	0.0125	0.126415	0.998	4690	tags=50%, list=23%, signal=65%
GO_NEGATIVE_REGULATION_OF_MONOOXYGENASE_ACTIVITY	GO_NEGATIVE_REGULATION_OF_MONOOXYGENASE_ACTIVITY		13	0.659784	1.66868	0.0134907	0.126875	0.998	2922	tags=54%, list=14%, signal=63%
GO_REGULATION_OF_PHOSPHOLIPID_METABOLIC_PROCESS	GO_REGULATION_OF_PHOSPHOLIPID_METABOLIC_PROCESS		60	0.462262	1.66935	0.014658	0.126929	0.998	2984	tags=33%, list=15%, signal=39%
GO_POSITIVE_REGULATION_OF_MYELOID_CELL_DIFFERENTIATION	GO_POSITIVE_REGULATION_OF_MYELOID_CELL_DIFFERENTIATION		79	0.439952	1.66823	0.00624025	0.126968	0.998	4602	tags=37%, list=22%, signal=47%
GO_REGULATION_OF_PEPTIDYL_TYROSINE_PHOSPHORYLATION	GO_REGULATION_OF_PEPTIDYL_TYROSINE_PHOSPHORYLATION		213	0.403561	1.66887	0.003003	0.127079	0.998	2756	tags=26%, list=13%, signal=30%
GO_CYTOKINE_MEDIATED_SIGNALING_PATHWAY	GO_CYTOKINE_MEDIATED_SIGNALING_PATHWAY		446	0.430124	1.66691	0.02	0.127745	0.998	3620	tags=31%, list=18%, signal=37%
GO_FATTY_ACID_DERIVATIVE_BIOSYNTHETIC_PROCESS	GO_FATTY_ACID_DERIVATIVE_BIOSYNTHETIC_PROCESS		43	0.521956	1.66723	0.0130081	0.127783	0.998	4358	tags=49%, list=21%, signal=62%
GO_PROTEIN_ACTIVATION_CASCADE	GO_PROTEIN_ACTIVATION_CASCADE		67	0.540131	1.66604	0.0174603	0.127958	0.998	4328	tags=51%, list=21%, signal=64%
GO_NEGATIVE_REGULATION_OF_OSTEOCLAST_DIFFERENTIATION	GO_NEGATIVE_REGULATION_OF_OSTEOCLAST_DIFFERENTIATION		25	0.581232	1.66428	0.0165289	0.128008	0.999	2583	tags=40%, list=13%, signal=46%
GO_POSITIVE_REGULATION_OF_TYROSINE_PHOSPHORYLATION_OF_STAT3_PROTEIN	GO_POSITIVE_REGULATION_OF_TYROSINE_PHOSPHORYLATION_OF_STAT3_PROTEIN		37	0.506482	1.66627	0.0128617	0.128099	0.998	2495	tags=35%, list=12%, signal=40%
GO_POSITIVE_REGULATION_OF_LYMPHOCYTE_MEDIATED_IMMUNITY	GO_POSITIVE_REGULATION_OF_LYMPHOCYTE_MEDIATED_IMMUNITY		68	0.511764	1.66541	0.0366492	0.128307	0.998	3544	tags=47%, list=17%, signal=57%
GO_CELLULAR_RESPONSE_TO_THYROID_HORMONE_STIMULUS	GO_CELLULAR_RESPONSE_TO_THYROID_HORMONE_STIMULUS		13	0.630223	1.66432	0.0102215	0.128365	0.999	1808	tags=46%, list=9%, signal=51%
GO_POSITIVE_REGULATION_OF_MAST_CELL_ACTIVATION	GO_POSITIVE_REGULATION_OF_MAST_CELL_ACTIVATION		16	0.614112	1.66446	0.0209424	0.1286	0.999	3795	tags=50%, list=19%, signal=61%
GO_POSITIVE_REGULATION_OF_SYNAPTIC_TRANSMISSION_GLUTAMATERGIC	GO_POSITIVE_REGULATION_OF_SYNAPTIC_TRANSMISSION_GLUTAMATERGIC		18	0.626182	1.66326	0.00981997	0.128797	0.999	5241	tags=61%, list=26%, signal=82%
GO_POSITIVE_REGULATION_OF_MAPK_CASCADE	GO_POSITIVE_REGULATION_OF_MAPK_CASCADE		466	0.396529	1.66462	0.00149477	0.128844	0.999	3591	tags=29%, list=18%, signal=35%
GO_NEGATIVE_REGULATION_OF_SMOOTH_MUSCLE_CONTRACTION	GO_NEGATIVE_REGULATION_OF_SMOOTH_MUSCLE_CONTRACTION		15	0.633354	1.66276	0.010118	0.129074	0.999	2047	tags=40%, list=10%, signal=44%
GO_NEGATIVE_REGULATION_OF_TUMOR_NECROSIS_FACTOR_SUPERFAMILY_CYTOKINE_PRODUCTION	GO_NEGATIVE_REGULATION_OF_TUMOR_NECROSIS_FACTOR_SUPERFAMILY_CYTOKINE_PRODUCTION		44	0.541671	1.66055	0.020202	0.131374	0.999	3870	tags=48%, list=19%, signal=59%
GO_REGULATION_OF_PROTEIN_SECRETION	GO_REGULATION_OF_PROTEIN_SECRETION		382	0.387096	1.65983	0.00283688	0.131385	0.999	4773	tags=34%, list=23%, signal=43%
GO_REGULATION_OF_INTERLEUKIN_1_BETA_PRODUCTION	GO_REGULATION_OF_INTERLEUKIN_1_BETA_PRODUCTION		47	0.53523	1.65995	0.0177305	0.131646	0.999	3084	tags=40%, list=15%, signal=47%
GO_NEGATIVE_REGULATION_OF_CYTOKINE_BIOSYNTHETIC_PROCESS	GO_NEGATIVE_REGULATION_OF_CYTOKINE_BIOSYNTHETIC_PROCESS		28	0.544198	1.65802	0.0219224	0.132693	0.999	2364	tags=36%, list=12%, signal=40%
GO_POSITIVE_REGULATION_OF_CELL_KILLING	GO_POSITIVE_REGULATION_OF_CELL_KILLING		38	0.587633	1.65821	0.0459559	0.132907	0.999	3431	tags=58%, list=17%, signal=69%
GO_REGULATION_OF_CATION_TRANSMEMBRANE_TRANSPORT	GO_REGULATION_OF_CATION_TRANSMEMBRANE_TRANSPORT		207	0.406568	1.6566	0.00755287	0.133553	0.999	5150	tags=39%, list=25%, signal=51%
GO_REGULATION_OF_LEUKOCYTE_MIGRATION	GO_REGULATION_OF_LEUKOCYTE_MIGRATION		148	0.474299	1.65681	0.0258481	0.13369	0.999	4660	tags=44%, list=23%, signal=56%
GO_T_CELL_ACTIVATION_INVOLVED_IN_IMMUNE_RESPONSE	GO_T_CELL_ACTIVATION_INVOLVED_IN_IMMUNE_RESPONSE	Details ...	60	0.576872	2.0038	0.0034965	0.133885	0.217	2752	tags=37%, list=13%, signal=42%
GO_PEPTIDYL_TYROSINE_MODIFICATION	GO_PEPTIDYL_TYROSINE_MODIFICATION		184	0.413721	1.65562	0.00946372	0.133983	0.999	2724	tags=27%, list=13%, signal=30%
GO_REGULATION_OF_SYNAPTIC_TRANSMISSION_GABAERGIC	GO_REGULATION_OF_SYNAPTIC_TRANSMISSION_GABAERGIC		29	0.551794	1.6557	0.0107527	0.134309	0.999	6626	tags=59%, list=32%, signal=86%
GO_LYMPHOCYTE_MEDIATED_IMMUNITY	GO_LYMPHOCYTE_MEDIATED_IMMUNITY		112	0.455045	1.65443	0.0214876	0.134963	0.999	5494	tags=51%, list=27%, signal=69%
GO_REGULATION_OF_BLOOD_VOLUME_BY_RENIN_ANGIOTENSIN	GO_REGULATION_OF_BLOOD_VOLUME_BY_RENIN_ANGIOTENSIN		11	0.678652	1.65363	0.0149533	0.135083	0.999	3442	tags=64%, list=17%, signal=76%
GO_REGULATION_OF_NEUTROPHIL_CHEMOTAXIS	GO_REGULATION_OF_NEUTROPHIL_CHEMOTAXIS		27	0.58391	1.65364	0.0325901	0.135485	0.999	3258	tags=48%, list=16%, signal=57%
GO_NEGATIVE_REGULATION_OF_T_CELL_DIFFERENTIATION	GO_NEGATIVE_REGULATION_OF_T_CELL_DIFFERENTIATION		32	0.519553	1.65252	0.0198676	0.13596	0.999	2947	tags=31%, list=14%, signal=36%
GO_RESPONSE_TO_INTERLEUKIN_4	GO_RESPONSE_TO_INTERLEUKIN_4		31	0.502506	1.64941	0.0201005	0.13597	0.999	2752	tags=39%, list=13%, signal=45%
GO_T_CELL_MEDIATED_IMMUNITY	GO_T_CELL_MEDIATED_IMMUNITY		28	0.540131	1.65192	0.0188356	0.13621	0.999	5303	tags=54%, list=26%, signal=72%
GO_MONOVALENT_INORGANIC_CATION_HOMEOSTASIS	GO_MONOVALENT_INORGANIC_CATION_HOMEOSTASIS		122	0.432659	1.6499	0.0117647	0.136238	0.999	6360	tags=48%, list=31%, signal=70%
GO_REGULATION_OF_TOLL_LIKE_RECEPTOR_SIGNALING_PATHWAY	GO_REGULATION_OF_TOLL_LIKE_RECEPTOR_SIGNALING_PATHWAY		45	0.503516	1.64944	0.0235507	0.136343	0.999	3376	tags=42%, list=16%, signal=50%
GO_POSITIVE_REGULATION_OF_NEUTROPHIL_MIGRATION	GO_POSITIVE_REGULATION_OF_NEUTROPHIL_MIGRATION		27	0.565209	1.65011	0.0306644	0.136423	0.999	3258	tags=44%, list=16%, signal=53%
GO_MELANOCYTE_DIFFERENTIATION	GO_MELANOCYTE_DIFFERENTIATION		19	0.598701	1.65093	0.0140351	0.136685	0.999	2078	tags=42%, list=10%, signal=47%
GO_POSITIVE_REGULATION_OF_LIPID_STORAGE	GO_POSITIVE_REGULATION_OF_LIPID_STORAGE		20	0.591996	1.6502	0.0142602	0.136717	0.999	5276	tags=60%, list=26%, signal=81%
GO_POSITIVE_REGULATION_OF_HEART_GROWTH	GO_POSITIVE_REGULATION_OF_HEART_GROWTH		26	0.550165	1.65056	0.0185497	0.136729	0.999	2432	tags=42%, list=12%, signal=48%
GO_OLIGOSACCHARIDE_METABOLIC_PROCESS	GO_OLIGOSACCHARIDE_METABOLIC_PROCESS		65	0.436873	1.64837	0.00977199	0.136751	0.999	4694	tags=42%, list=23%, signal=54%
GO_REGULATION_OF_PHOSPHATIDYLINOSITOL_3_KINASE_SIGNALING	GO_REGULATION_OF_PHOSPHATIDYLINOSITOL_3_KINASE_SIGNALING		138	0.454189	1.6511	0.00626959	0.136907	0.999	2724	tags=29%, list=13%, signal=33%
GO_REGULATION_OF_LEUKOCYTE_CHEMOTAXIS	GO_REGULATION_OF_LEUKOCYTE_CHEMOTAXIS		95	0.49497	1.64709	0.0353698	0.137734	0.999	3258	tags=37%, list=16%, signal=44%
GO_CD4_POSITIVE_ALPHA_BETA_T_CELL_ACTIVATION	GO_CD4_POSITIVE_ALPHA_BETA_T_CELL_ACTIVATION		34	0.52859	1.64577	0.0242634	0.138521	0.999	2752	tags=41%, list=13%, signal=47%
GO_VACUOLAR_ACIDIFICATION	GO_VACUOLAR_ACIDIFICATION		15	0.601732	1.64526	0.0340502	0.13881	0.999	3269	tags=33%, list=16%, signal=40%
GO_POTASSIUM_ION_HOMEOSTASIS	GO_POTASSIUM_ION_HOMEOSTASIS		18	0.590417	1.64585	0.0217054	0.138818	0.999	6176	tags=61%, list=30%, signal=87%
GO_CYTOKINE_SECRETION	GO_CYTOKINE_SECRETION		37	0.537139	1.64402	0.0182724	0.139066	0.999	2961	tags=41%, list=14%, signal=47%
GO_REGULATION_OF_NEUTROPHIL_MIGRATION	GO_REGULATION_OF_NEUTROPHIL_MIGRATION		32	0.556863	1.64309	0.0288136	0.139383	0.999	3258	tags=44%, list=16%, signal=52%
GO_IMMUNOLOGICAL_SYNAPSE_FORMATION	GO_IMMUNOLOGICAL_SYNAPSE_FORMATION		11	0.790704	1.64408	0.0189394	0.13942	0.999	2902	tags=73%, list=14%, signal=85%
GO_ETHANOL_METABOLIC_PROCESS	GO_ETHANOL_METABOLIC_PROCESS		14	0.669074	1.64424	0.0267112	0.139634	0.999	5405	tags=79%, list=26%, signal=107%
GO_HEMOSTASIS	GO_HEMOSTASIS		308	0.387907	1.64311	0.00625	0.139759	0.999	3455	tags=28%, list=17%, signal=33%
GO_REGULATION_OF_CYTOSOLIC_CALCIUM_ION_CONCENTRATION	GO_REGULATION_OF_CYTOSOLIC_CALCIUM_ION_CONCENTRATION		202	0.441415	1.64222	0.0148588	0.139988	0.999	5990	tags=46%, list=29%, signal=64%
GO_CALCIUM_ION_TRANSPORT	GO_CALCIUM_ION_TRANSPORT		220	0.411963	1.63835	0.0071736	0.144442	1	5261	tags=41%, list=26%, signal=55%
GO_PRODUCTION_OF_MOLECULAR_MEDIATOR_INVOLVED_IN_INFLAMMATORY_RESPONSE	GO_PRODUCTION_OF_MOLECULAR_MEDIATOR_INVOLVED_IN_INFLAMMATORY_RESPONSE		12	0.63731	1.63779	0.0213904	0.144727	1	2640	tags=50%, list=13%, signal=57%
GO_POSITIVE_REGULATION_OF_NF_KAPPAB_TRANSCRIPTION_FACTOR_ACTIVITY	GO_POSITIVE_REGULATION_OF_NF_KAPPAB_TRANSCRIPTION_FACTOR_ACTIVITY		129	0.424916	1.63556	0.0145867	0.144779	1	3463	tags=33%, list=17%, signal=40%
GO_DEFENSE_RESPONSE_TO_BACTERIUM	GO_DEFENSE_RESPONSE_TO_BACTERIUM		202	0.432357	1.63632	0.023988	0.144828	1	2520	tags=25%, list=12%, signal=29%
GO_REGULATION_OF_TYROSINE_PHOSPHORYLATION_OF_STAT3_PROTEIN	GO_REGULATION_OF_TYROSINE_PHOSPHORYLATION_OF_STAT3_PROTEIN		44	0.474666	1.6365	0.0155039	0.14501	1	2495	tags=32%, list=12%, signal=36%
GO_NEGATIVE_REGULATION_OF_VASCULATURE_DEVELOPMENT	GO_NEGATIVE_REGULATION_OF_VASCULATURE_DEVELOPMENT		80	0.493708	1.63495	0.025974	0.145108	1	4197	tags=39%, list=20%, signal=49%
GO_INTEGRIN_MEDIATED_SIGNALING_PATHWAY	GO_INTEGRIN_MEDIATED_SIGNALING_PATHWAY		82	0.500061	1.63565	0.0238971	0.145109	1	2283	tags=28%, list=11%, signal=31%
GO_RESPONSE_TO_PROSTAGLANDIN_E	GO_RESPONSE_TO_PROSTAGLANDIN_E		25	0.532607	1.63429	0.0264026	0.14511	1	3714	tags=28%, list=18%, signal=34%
GO_REGULATION_OF_SKELETAL_MUSCLE_CELL_DIFFERENTIATION	GO_REGULATION_OF_SKELETAL_MUSCLE_CELL_DIFFERENTIATION		17	0.554657	1.63662	0.0176367	0.145235	1	1154	tags=35%, list=6%, signal=37%
GO_REGULATION_OF_BONE_RESORPTION	GO_REGULATION_OF_BONE_RESORPTION		33	0.546822	1.63337	0.0217028	0.1454	1	1650	tags=27%, list=8%, signal=30%
GO_VASOCONSTRICTION	GO_VASOCONSTRICTION		28	0.564893	1.6344	0.0241692	0.145414	1	2975	tags=39%, list=15%, signal=46%
GO_CELL_VOLUME_HOMEOSTASIS	GO_CELL_VOLUME_HOMEOSTASIS		28	0.524544	1.63236	0.0153322	0.145496	1	5153	tags=54%, list=25%, signal=71%
GO_REGULATION_OF_IMMUNOGLOBULIN_SECRETION	GO_REGULATION_OF_IMMUNOGLOBULIN_SECRETION		17	0.6062	1.63197	0.0198556	0.145542	1	2756	tags=41%, list=13%, signal=48%
GO_T_CELL_PROLIFERATION	GO_T_CELL_PROLIFERATION		36	0.533632	1.63668	0.0427046	0.145593	1	3589	tags=42%, list=18%, signal=50%
GO_ACTIVATION_OF_TRANSMEMBRANE_RECEPTOR_PROTEIN_TYROSINE_KINASE_ACTIVITY	GO_ACTIVATION_OF_TRANSMEMBRANE_RECEPTOR_PROTEIN_TYROSINE_KINASE_ACTIVITY		12	0.639493	1.63344	0.0193662	0.145699	1	3954	tags=50%, list=19%, signal=62%
GO_POSITIVE_REGULATION_OF_INTERLEUKIN_1_BETA_PRODUCTION	GO_POSITIVE_REGULATION_OF_INTERLEUKIN_1_BETA_PRODUCTION		30	0.571221	1.63238	0.0179856	0.145891	1	3084	tags=47%, list=15%, signal=55%
GO_REGULATION_OF_STAT_CASCADE	GO_REGULATION_OF_STAT_CASCADE		144	0.405574	1.63097	0.00441176	0.146029	1	2756	tags=25%, list=13%, signal=29%
GO_CYCLIC_NUCLEOTIDE_METABOLIC_PROCESS	GO_CYCLIC_NUCLEOTIDE_METABOLIC_PROCESS		56	0.503506	1.62998	0.0159236	0.146057	1	4182	tags=43%, list=20%, signal=54%
GO_REGULATION_OF_MONOCYTE_DIFFERENTIATION	GO_REGULATION_OF_MONOCYTE_DIFFERENTIATION		14	0.637414	1.63254	0.0208696	0.146083	1	3744	tags=50%, list=18%, signal=61%
GO_REGULATION_OF_T_CELL_MEDIATED_CYTOTOXICITY	GO_REGULATION_OF_T_CELL_MEDIATED_CYTOTOXICITY		23	0.605875	1.63104	0.0405157	0.14637	1	3431	tags=61%, list=17%, signal=73%
GO_POSITIVE_REGULATION_OF_CHEMOTAXIS	GO_POSITIVE_REGULATION_OF_CHEMOTAXIS		120	0.470143	1.63	0.0339257	0.146423	1	2578	tags=29%, list=13%, signal=33%
GO_POSITIVE_REGULATION_OF_DEFENSE_RESPONSE	GO_POSITIVE_REGULATION_OF_DEFENSE_RESPONSE		361	0.405406	1.63032	0.0208	0.146452	1	3591	tags=31%, list=18%, signal=37%
GO_REGULATION_OF_ACTIN_CYTOSKELETON_REORGANIZATION	GO_REGULATION_OF_ACTIN_CYTOSKELETON_REORGANIZATION		32	0.48353	1.62823	0.0154374	0.147999	1	1143	tags=28%, list=6%, signal=30%
GO_DRUG_TRANSPORT	GO_DRUG_TRANSPORT		25	0.530474	1.62683	0.0207715	0.149289	1	2699	tags=32%, list=13%, signal=37%
GO_POSITIVE_REGULATION_OF_ENDOCYTOSIS	GO_POSITIVE_REGULATION_OF_ENDOCYTOSIS		113	0.446271	1.62611	0.012987	0.149797	1	5701	tags=49%, list=28%, signal=67%
GO_THYMIC_T_CELL_SELECTION	GO_THYMIC_T_CELL_SELECTION		19	0.633577	1.62577	0.0332717	0.149804	1	3628	tags=53%, list=18%, signal=64%
GO_INTERFERON_GAMMA_PRODUCTION	GO_INTERFERON_GAMMA_PRODUCTION		15	0.654157	1.62471	0.0361011	0.149916	1	2446	tags=47%, list=12%, signal=53%
GO_NEGATIVE_REGULATION_OF_CELL_ADHESION	GO_NEGATIVE_REGULATION_OF_CELL_ADHESION		220	0.412647	1.62495	0.0176282	0.150007	1	4148	tags=34%, list=20%, signal=42%
GO_NEGATIVE_REGULATION_OF_ALPHA_BETA_T_CELL_ACTIVATION	GO_NEGATIVE_REGULATION_OF_ALPHA_BETA_T_CELL_ACTIVATION		23	0.573393	1.62363	0.0306306	0.150155	1	3235	tags=48%, list=16%, signal=57%
GO_EXTRACELLULAR_MATRIX_ASSEMBLY	GO_EXTRACELLULAR_MATRIX_ASSEMBLY		16	0.642638	1.62499	0.0340136	0.150364	1	4439	tags=63%, list=22%, signal=80%
GO_POSITIVE_REGULATION_OF_PHOSPHATIDYLINOSITOL_3_KINASE_SIGNALING	GO_POSITIVE_REGULATION_OF_PHOSPHATIDYLINOSITOL_3_KINASE_SIGNALING		62	0.493971	1.62242	0.0293638	0.150395	1	4120	tags=42%, list=20%, signal=52%
GO_RESPONSE_TO_PROTOZOAN	GO_RESPONSE_TO_PROTOZOAN		20	0.599639	1.62378	0.0425532	0.150402	1	2756	tags=45%, list=13%, signal=52%
GO_DIVALENT_INORGANIC_CATION_HOMEOSTASIS	GO_DIVALENT_INORGANIC_CATION_HOMEOSTASIS		340	0.402402	1.62406	0.0145773	0.150437	1	5261	tags=39%, list=26%, signal=52%
GO_NEGATIVE_REGULATION_OF_LEUKOCYTE_DEGRANULATION	GO_NEGATIVE_REGULATION_OF_LEUKOCYTE_DEGRANULATION		11	0.687085	1.62261	0.032316	0.150551	1	2362	tags=55%, list=12%, signal=62%
GO_POSITIVE_REGULATION_OF_CYTOKINE_PRODUCTION_INVOLVED_IN_IMMUNE_RESPONSE	GO_POSITIVE_REGULATION_OF_CYTOKINE_PRODUCTION_INVOLVED_IN_IMMUNE_RESPONSE		30	0.522847	1.6229	0.023569	0.150583	1	2382	tags=33%, list=12%, signal=38%
GO_ORGANONITROGEN_COMPOUND_CATABOLIC_PROCESS	GO_ORGANONITROGEN_COMPOUND_CATABOLIC_PROCESS		341	0.376146	1.61984	0.00412088	0.153173	1	4374	tags=33%, list=21%, signal=42%
GO_INOSITOL_LIPID_MEDIATED_SIGNALING	GO_INOSITOL_LIPID_MEDIATED_SIGNALING		123	0.422221	1.61941	0.0137405	0.153332	1	3177	tags=27%, list=15%, signal=32%
GO_NEGATIVE_REGULATION_OF_TRANSCRIPTION_FACTOR_IMPORT_INTO_NUCLEUS	GO_NEGATIVE_REGULATION_OF_TRANSCRIPTION_FACTOR_IMPORT_INTO_NUCLEUS		38	0.458253	1.6189	0.00646204	0.153544	1	2176	tags=26%, list=11%, signal=29%
GO_NEGATIVE_REGULATION_OF_REGULATED_SECRETORY_PATHWAY	GO_NEGATIVE_REGULATION_OF_REGULATED_SECRETORY_PATHWAY		21	0.566369	1.61756	0.0243056	0.154881	1	5296	tags=57%, list=26%, signal=77%
GO_REGULATION_OF_ADENYLATE_CYCLASE_ACTIVITY	GO_REGULATION_OF_ADENYLATE_CYCLASE_ACTIVITY		70	0.460821	1.61656	0.0123457	0.154908	1	6312	tags=49%, list=31%, signal=70%
GO_NEGATIVE_REGULATION_OF_LEUKOCYTE_MIGRATION	GO_NEGATIVE_REGULATION_OF_LEUKOCYTE_MIGRATION		31	0.528008	1.617	0.0242718	0.155242	1	4482	tags=48%, list=22%, signal=62%
GO_REGULATION_OF_ACUTE_INFLAMMATORY_RESPONSE	GO_REGULATION_OF_ACUTE_INFLAMMATORY_RESPONSE		73	0.490687	1.61659	0.030581	0.155277	1	4813	tags=45%, list=23%, signal=59%
GO_REGULATION_OF_INTRACELLULAR_STEROID_HORMONE_RECEPTOR_SIGNALING_PATHWAY	GO_REGULATION_OF_INTRACELLULAR_STEROID_HORMONE_RECEPTOR_SIGNALING_PATHWAY		58	0.406107	1.61579	0.00668896	0.155595	1	2943	tags=26%, list=14%, signal=30%
GO_NEGATIVE_REGULATION_OF_ENDOTHELIAL_CELL_PROLIFERATION	GO_NEGATIVE_REGULATION_OF_ENDOTHELIAL_CELL_PROLIFERATION		32	0.533176	1.6153	0.0210697	0.155783	1	3439	tags=38%, list=17%, signal=45%
GO_MAST_CELL_MEDIATED_IMMUNITY	GO_MAST_CELL_MEDIATED_IMMUNITY		17	0.587429	1.6133	0.0272873	0.15604	1	5371	tags=65%, list=26%, signal=88%
GO_POSITIVE_REGULATION_OF_ADAPTIVE_IMMUNE_RESPONSE	GO_POSITIVE_REGULATION_OF_ADAPTIVE_IMMUNE_RESPONSE		73	0.490659	1.6146	0.0416667	0.156271	1	2762	tags=38%, list=13%, signal=44%
GO_NEGATIVE_REGULATION_OF_NATURAL_KILLER_CELL_MEDIATED_IMMUNITY	GO_NEGATIVE_REGULATION_OF_NATURAL_KILLER_CELL_MEDIATED_IMMUNITY		12	0.727526	1.61337	0.0255474	0.156355	1	983	tags=42%, list=5%, signal=44%
GO_REGULATION_OF_BLOOD_PRESSURE	GO_REGULATION_OF_BLOOD_PRESSURE		169	0.432717	1.61414	0.0101156	0.156499	1	5042	tags=40%, list=25%, signal=53%
GO_REGULATION_OF_VASCULOGENESIS	GO_REGULATION_OF_VASCULOGENESIS		13	0.636616	1.61265	0.0291096	0.156561	1	5296	tags=69%, list=26%, signal=93%
GO_REGULATION_OF_NATURAL_KILLER_CELL_ACTIVATION	GO_REGULATION_OF_NATURAL_KILLER_CELL_ACTIVATION		27	0.53813	1.61341	0.0376344	0.156702	1	3149	tags=41%, list=15%, signal=48%
GO_MYELOID_LEUKOCYTE_MEDIATED_IMMUNITY	GO_MYELOID_LEUKOCYTE_MEDIATED_IMMUNITY		42	0.495882	1.61363	0.0226904	0.156828	1	4830	tags=48%, list=24%, signal=62%
GO_OSTEOCLAST_DIFFERENTIATION	GO_OSTEOCLAST_DIFFERENTIATION		30	0.530179	1.61181	0.0315236	0.157188	1	2243	tags=30%, list=11%, signal=34%
GO_DEVELOPMENTAL_PIGMENTATION	GO_DEVELOPMENTAL_PIGMENTATION		38	0.475009	1.61128	0.0146104	0.15751	1	3784	tags=39%, list=18%, signal=48%
GO_RENAL_WATER_HOMEOSTASIS	GO_RENAL_WATER_HOMEOSTASIS		34	0.513792	1.61002	0.0161031	0.157597	1	7522	tags=68%, list=37%, signal=107%
GO_REGULATION_OF_CHEMOKINE_PRODUCTION	GO_REGULATION_OF_CHEMOKINE_PRODUCTION		65	0.477436	1.61084	0.0231788	0.157673	1	4954	tags=46%, list=24%, signal=61%
GO_CELLULAR_RESPONSE_TO_INTERLEUKIN_6	GO_CELLULAR_RESPONSE_TO_INTERLEUKIN_6		22	0.546223	1.61023	0.0309278	0.157719	1	2012	tags=36%, list=10%, signal=40%
GO_MYELOID_DENDRITIC_CELL_ACTIVATION	GO_MYELOID_DENDRITIC_CELL_ACTIVATION		26	0.578711	1.6104	0.040293	0.157881	1	2762	tags=42%, list=13%, signal=49%
GO_REGULATION_OF_TRIGLYCERIDE_CATABOLIC_PROCESS	GO_REGULATION_OF_TRIGLYCERIDE_CATABOLIC_PROCESS		12	0.658457	1.6093	0.014876	0.15812	1	3005	tags=42%, list=15%, signal=49%
GO_PLATELET_ACTIVATION	GO_PLATELET_ACTIVATION		141	0.427923	1.609	0.027027	0.158192	1	3002	tags=28%, list=15%, signal=32%
GO_CHEMOKINE_MEDIATED_SIGNALING_PATHWAY	GO_CHEMOKINE_MEDIATED_SIGNALING_PATHWAY		72	0.551144	1.60759	0.0622896	0.159349	1	4256	tags=46%, list=21%, signal=58%
GO_POSITIVE_REGULATION_OF_LIPID_METABOLIC_PROCESS	GO_POSITIVE_REGULATION_OF_LIPID_METABOLIC_PROCESS		126	0.414302	1.60712	0.0105263	0.159538	1	3017	tags=27%, list=15%, signal=31%
GO_REGULATION_OF_CELL_SHAPE	GO_REGULATION_OF_CELL_SHAPE		137	0.406205	1.60765	0.0114943	0.159667	1	3934	tags=32%, list=19%, signal=39%
GO_POSITIVE_REGULATION_OF_BONE_REMODELING	GO_POSITIVE_REGULATION_OF_BONE_REMODELING		13	0.645874	1.60629	0.0248227	0.160224	1	2776	tags=38%, list=14%, signal=44%
GO_LEUKOCYTE_DEGRANULATION	GO_LEUKOCYTE_DEGRANULATION		28	0.539183	1.60475	0.0342466	0.161939	1	4830	tags=54%, list=24%, signal=70%
GO_RESPONSE_TO_BACTERIUM	GO_RESPONSE_TO_BACTERIUM		489	0.386088	1.60097	0.0296736	0.162213	1	3663	tags=29%, list=18%, signal=35%
GO_REGULATION_OF_LYMPHOCYTE_MIGRATION	GO_REGULATION_OF_LYMPHOCYTE_MIGRATION		37	0.551256	1.60111	0.0510563	0.162378	1	4660	tags=57%, list=23%, signal=73%
GO_POSITIVE_REGULATION_OF_MYELOID_LEUKOCYTE_CYTOKINE_PRODUCTION_INVOLVED_IN_IMMUNE_RESPONSE	GO_POSITIVE_REGULATION_OF_MYELOID_LEUKOCYTE_CYTOKINE_PRODUCTION_INVOLVED_IN_IMMUNE_RESPONSE		11	0.674899	1.60118	0.035461	0.162667	1	793	tags=36%, list=4%, signal=38%
GO_MACROPHAGE_DIFFERENTIATION	GO_MACROPHAGE_DIFFERENTIATION		19	0.531273	1.60132	0.0244698	0.162911	1	3434	tags=42%, list=17%, signal=51%
GO_REGULATION_OF_ERYTHROCYTE_DIFFERENTIATION	GO_REGULATION_OF_ERYTHROCYTE_DIFFERENTIATION		35	0.457428	1.60213	0.0123894	0.163071	1	4602	tags=43%, list=22%, signal=55%
GO_REGULATION_OF_NOREPINEPHRINE_SECRETION	GO_REGULATION_OF_NOREPINEPHRINE_SECRETION		17	0.606603	1.60241	0.0153374	0.163128	1	4675	tags=53%, list=23%, signal=69%
GO_CALCIUM_ION_IMPORT_INTO_CYTOSOL	GO_CALCIUM_ION_IMPORT_INTO_CYTOSOL		42	0.502305	1.60133	0.0352	0.163288	1	4995	tags=48%, list=24%, signal=63%
GO_RESPONSE_TO_MOLECULE_OF_BACTERIAL_ORIGIN	GO_RESPONSE_TO_MOLECULE_OF_BACTERIAL_ORIGIN		318	0.4051	1.60247	0.0304	0.163413	1	3714	tags=33%, list=18%, signal=40%
GO_REGULATION_OF_CIRCADIAN_SLEEP_WAKE_CYCLE	GO_REGULATION_OF_CIRCADIAN_SLEEP_WAKE_CYCLE		25	0.559922	1.60154	0.0160819	0.163421	1	6901	tags=64%, list=34%, signal=96%
GO_JAK_STAT_CASCADE_INVOLVED_IN_GROWTH_HORMONE_SIGNALING_PATHWAY	GO_JAK_STAT_CASCADE_INVOLVED_IN_GROWTH_HORMONE_SIGNALING_PATHWAY		15	0.619422	1.60334	0.0307414	0.163428	1	3577	tags=53%, list=17%, signal=65%
GO_NEGATIVE_REGULATION_OF_B_CELL_PROLIFERATION	GO_NEGATIVE_REGULATION_OF_B_CELL_PROLIFERATION		15	0.604461	1.59876	0.0380435	0.163445	1	3107	tags=53%, list=15%, signal=63%
GO_MYELOID_CELL_DIFFERENTIATION	GO_MYELOID_CELL_DIFFERENTIATION		187	0.389126	1.59901	0.0159744	0.1635	1	3836	tags=30%, list=19%, signal=37%
GO_REGULATION_OF_IMMUNOGLOBULIN_PRODUCTION	GO_REGULATION_OF_IMMUNOGLOBULIN_PRODUCTION		46	0.475332	1.5995	0.0289116	0.163645	1	2756	tags=33%, list=13%, signal=38%
GO_ENDOCRINE_PROCESS	GO_ENDOCRINE_PROCESS		44	0.493448	1.59917	0.0302115	0.163701	1	3723	tags=36%, list=18%, signal=44%
GO_POSITIVE_REGULATION_OF_NATURAL_KILLER_CELL_MEDIATED_IMMUNITY	GO_POSITIVE_REGULATION_OF_NATURAL_KILLER_CELL_MEDIATED_IMMUNITY		20	0.621921	1.60253	0.0520446	0.163709	1	3345	tags=65%, list=16%, signal=78%
GO_POSITIVE_REGULATION_OF_ION_TRANSPORT	GO_POSITIVE_REGULATION_OF_ION_TRANSPORT		234	0.393464	1.59815	0.0126939	0.163851	1	5150	tags=38%, list=25%, signal=50%
GO_RESPONSE_TO_POTASSIUM_ION	GO_RESPONSE_TO_POTASSIUM_ION		14	0.646972	1.59784	0.0264463	0.163913	1	3714	tags=50%, list=18%, signal=61%
GO_REGULATION_OF_INTERFERON_GAMMA_BIOSYNTHETIC_PROCESS	GO_REGULATION_OF_INTERFERON_GAMMA_BIOSYNTHETIC_PROCESS		16	0.643282	1.60265	0.0339893	0.163926	1	2364	tags=44%, list=12%, signal=49%
GO_REGULATION_OF_CALCIUM_ION_TRANSPORT_INTO_CYTOSOL	GO_REGULATION_OF_CALCIUM_ION_TRANSPORT_INTO_CYTOSOL		92	0.443939	1.59364	0.0297521	0.165557	1	4192	tags=35%, list=20%, signal=44%
GO_REGULATION_OF_CARDIAC_MUSCLE_CELL_PROLIFERATION	GO_REGULATION_OF_CARDIAC_MUSCLE_CELL_PROLIFERATION		29	0.52921	1.59616	0.0268007	0.165636	1	1147	tags=31%, list=6%, signal=33%
GO_SUPEROXIDE_METABOLIC_PROCESS	GO_SUPEROXIDE_METABOLIC_PROCESS		33	0.498361	1.593	0.0244648	0.165641	1	3351	tags=33%, list=16%, signal=40%
GO_RESPONSE_TO_STEROL	GO_RESPONSE_TO_STEROL		24	0.534835	1.59266	0.0322581	0.165685	1	4660	tags=46%, list=23%, signal=59%
GO_POSITIVE_REGULATION_OF_IMMUNOGLOBULIN_PRODUCTION	GO_POSITIVE_REGULATION_OF_IMMUNOGLOBULIN_PRODUCTION		30	0.500161	1.59376	0.040747	0.165796	1	2756	tags=33%, list=13%, signal=38%
GO_CELLULAR_RESPONSE_TO_GROWTH_HORMONE_STIMULUS	GO_CELLULAR_RESPONSE_TO_GROWTH_HORMONE_STIMULUS		20	0.553907	1.5957	0.0443686	0.165888	1	4275	tags=50%, list=21%, signal=63%
GO_CIRCULATORY_SYSTEM_PROCESS	GO_CIRCULATORY_SYSTEM_PROCESS		364	0.400079	1.593	0.00968188	0.166018	1	5042	tags=39%, list=25%, signal=51%
GO_POSITIVE_REGULATION_OF_TRANSCRIPTION_FACTOR_IMPORT_INTO_NUCLEUS	GO_POSITIVE_REGULATION_OF_TRANSCRIPTION_FACTOR_IMPORT_INTO_NUCLEUS		51	0.458201	1.59207	0.0303571	0.166109	1	3589	tags=31%, list=18%, signal=38%
GO_REGULATION_OF_T_HELPER_1_TYPE_IMMUNE_RESPONSE	GO_REGULATION_OF_T_HELPER_1_TYPE_IMMUNE_RESPONSE		22	0.613859	1.5938	0.0509666	0.166128	1	2614	tags=50%, list=13%, signal=57%
GO_POSITIVE_REGULATION_OF_PHOSPHOLIPID_METABOLIC_PROCESS	GO_POSITIVE_REGULATION_OF_PHOSPHOLIPID_METABOLIC_PROCESS		41	0.471455	1.59407	0.0210016	0.166177	1	2984	tags=37%, list=15%, signal=43%
GO_NEGATIVE_REGULATION_OF_CARDIAC_MUSCLE_CELL_APOPTOTIC_PROCESS	GO_NEGATIVE_REGULATION_OF_CARDIAC_MUSCLE_CELL_APOPTOTIC_PROCESS		13	0.615397	1.59445	0.0311419	0.166433	1	3477	tags=46%, list=17%, signal=56%
GO_REGULATION_OF_MONONUCLEAR_CELL_MIGRATION	GO_REGULATION_OF_MONONUCLEAR_CELL_MIGRATION		16	0.667867	1.59413	0.0486486	0.166491	1	6057	tags=81%, list=30%, signal=115%
GO_TAXIS	GO_TAXIS		462	0.398807	1.59453	0.0195195	0.166728	1	4281	tags=31%, list=21%, signal=39%
GO_HUMORAL_IMMUNE_RESPONSE_MEDIATED_BY_CIRCULATING_IMMUNOGLOBULIN	GO_HUMORAL_IMMUNE_RESPONSE_MEDIATED_BY_CIRCULATING_IMMUNOGLOBULIN		36	0.545205	1.59479	0.0413907	0.166804	1	4813	tags=61%, list=23%, signal=80%
GO_POSITIVE_REGULATION_OF_TISSUE_REMODELING	GO_POSITIVE_REGULATION_OF_TISSUE_REMODELING		26	0.531893	1.59084	0.0329289	0.167407	1	3271	tags=38%, list=16%, signal=46%
GO_NEGATIVE_REGULATION_OF_CATECHOLAMINE_SECRETION	GO_NEGATIVE_REGULATION_OF_CATECHOLAMINE_SECRETION		16	0.638468	1.58888	0.0254873	0.168975	1	4946	tags=69%, list=24%, signal=91%
GO_REGULATION_OF_MEMBRANE_INVAGINATION	GO_REGULATION_OF_MEMBRANE_INVAGINATION		13	0.645563	1.58895	0.0278261	0.169273	1	1845	tags=38%, list=9%, signal=42%
GO_REGULATION_OF_SODIUM_ION_TRANSMEMBRANE_TRANSPORTER_ACTIVITY	GO_REGULATION_OF_SODIUM_ION_TRANSMEMBRANE_TRANSPORTER_ACTIVITY		38	0.492838	1.58916	0.0281924	0.169368	1	3440	tags=32%, list=17%, signal=38%
GO_REGULATION_OF_REACTIVE_OXYGEN_SPECIES_BIOSYNTHETIC_PROCESS	GO_REGULATION_OF_REACTIVE_OXYGEN_SPECIES_BIOSYNTHETIC_PROCESS		64	0.456598	1.58617	0.0283806	0.169941	1	3411	tags=34%, list=17%, signal=41%
GO_ADAPTATION_OF_SIGNALING_PATHWAY	GO_ADAPTATION_OF_SIGNALING_PATHWAY		21	0.547826	1.58618	0.0456081	0.170317	1	4946	tags=52%, list=24%, signal=69%
GO_RETINAL_GANGLION_CELL_AXON_GUIDANCE	GO_RETINAL_GANGLION_CELL_AXON_GUIDANCE		18	0.567912	1.58697	0.0377668	0.170368	1	3122	tags=28%, list=15%, signal=33%
GO_RESPONSE_TO_PROSTAGLANDIN	GO_RESPONSE_TO_PROSTAGLANDIN		34	0.482132	1.58715	0.0219092	0.170513	1	3834	tags=29%, list=19%, signal=36%
GO_N_GLYCAN_PROCESSING	GO_N_GLYCAN_PROCESSING		20	0.53858	1.58623	0.026643	0.170637	1	4503	tags=50%, list=22%, signal=64%
GO_REGULATION_OF_RELEASE_OF_SEQUESTERED_CALCIUM_ION_INTO_CYTOSOL	GO_REGULATION_OF_RELEASE_OF_SEQUESTERED_CALCIUM_ION_INTO_CYTOSOL		75	0.444398	1.58724	0.0287162	0.170758	1	4192	tags=35%, list=20%, signal=43%
GO_REGULATION_OF_T_HELPER_CELL_DIFFERENTIATION	GO_REGULATION_OF_T_HELPER_CELL_DIFFERENTIATION		26	0.567817	1.58631	0.0603448	0.1709	1	2614	tags=42%, list=13%, signal=48%
GO_REGULATION_OF_PODOSOME_ASSEMBLY	GO_REGULATION_OF_PODOSOME_ASSEMBLY		14	0.622511	1.58308	0.0414414	0.170912	1	1817	tags=50%, list=9%, signal=55%
GO_REGULATION_OF_ACTIN_FILAMENT_LENGTH	GO_REGULATION_OF_ACTIN_FILAMENT_LENGTH		152	0.37404	1.58338	0.00651466	0.170912	1	3639	tags=28%, list=18%, signal=34%
GO_POSITIVE_REGULATION_OF_TOLL_LIKE_RECEPTOR_SIGNALING_PATHWAY	GO_POSITIVE_REGULATION_OF_TOLL_LIKE_RECEPTOR_SIGNALING_PATHWAY		19	0.573929	1.58393	0.0318021	0.170947	1	4999	tags=68%, list=24%, signal=90%
GO_NEGATIVE_REGULATION_OF_SYSTEMIC_ARTERIAL_BLOOD_PRESSURE	GO_NEGATIVE_REGULATION_OF_SYSTEMIC_ARTERIAL_BLOOD_PRESSURE		13	0.606329	1.58453	0.0299003	0.170971	1	2912	tags=46%, list=14%, signal=54%
GO_CALCIUM_ION_TRANSMEMBRANE_TRANSPORT	GO_CALCIUM_ION_TRANSMEMBRANE_TRANSPORT		157	0.418846	1.58484	0.013373	0.170993	1	5931	tags=46%, list=29%, signal=65%
GO_APOPTOTIC_CELL_CLEARANCE	GO_APOPTOTIC_CELL_CLEARANCE		27	0.533542	1.58353	0.0229682	0.171066	1	4088	tags=48%, list=20%, signal=60%
GO_REGULATION_OF_SYSTEMIC_ARTERIAL_BLOOD_PRESSURE	GO_REGULATION_OF_SYSTEMIC_ARTERIAL_BLOOD_PRESSURE		84	0.45234	1.58404	0.0178306	0.171168	1	5390	tags=43%, list=26%, signal=58%
GO_POSITIVE_REGULATION_OF_SMOOTHENED_SIGNALING_PATHWAY	GO_POSITIVE_REGULATION_OF_SMOOTHENED_SIGNALING_PATHWAY		24	0.525413	1.58497	0.0313044	0.171194	1	3730	tags=46%, list=18%, signal=56%
GO_REGULATION_OF_MACROPHAGE_CHEMOTAXIS	GO_REGULATION_OF_MACROPHAGE_CHEMOTAXIS		16	0.653999	1.58233	0.0492091	0.171541	1	6173	tags=75%, list=30%, signal=107%
GO_RESPONSE_TO_MONOAMINE	GO_RESPONSE_TO_MONOAMINE		35	0.486701	1.58122	0.0169231	0.172653	1	4995	tags=46%, list=24%, signal=60%
GO_POSITIVE_REGULATION_OF_ANTIGEN_PROCESSING_AND_PRESENTATION	GO_POSITIVE_REGULATION_OF_ANTIGEN_PROCESSING_AND_PRESENTATION		16	0.631867	1.5808	0.0369069	0.17286	1	2762	tags=50%, list=13%, signal=58%
GO_REGULATION_OF_ANDROGEN_RECEPTOR_SIGNALING_PATHWAY	GO_REGULATION_OF_ANDROGEN_RECEPTOR_SIGNALING_PATHWAY		22	0.485671	1.58014	0.013913	0.173324	1	2854	tags=32%, list=14%, signal=37%
GO_LUNG_ALVEOLUS_DEVELOPMENT	GO_LUNG_ALVEOLUS_DEVELOPMENT		41	0.512004	1.57703	0.033275	0.174752	1	4503	tags=44%, list=22%, signal=56%
GO_B_CELL_PROLIFERATION	GO_B_CELL_PROLIFERATION	Details ...	38	0.646692	2.06657	0	0.174941	0.089	2756	tags=39%, list=13%, signal=46%
GO_PURINE_CONTAINING_COMPOUND_CATABOLIC_PROCESS	GO_PURINE_CONTAINING_COMPOUND_CATABOLIC_PROCESS		50	0.446063	1.57719	0.0224719	0.174945	1	3692	tags=36%, list=18%, signal=44%
GO_REGULATION_OF_VASCULATURE_DEVELOPMENT	GO_REGULATION_OF_VASCULATURE_DEVELOPMENT		233	0.428071	1.57727	0.031746	0.175205	1	5502	tags=42%, list=27%, signal=57%
GO_POSITIVE_REGULATION_OF_CELL_ADHESION_MEDIATED_BY_INTEGRIN	GO_POSITIVE_REGULATION_OF_CELL_ADHESION_MEDIATED_BY_INTEGRIN		16	0.595581	1.57839	0.0395683	0.17525	1	2296	tags=31%, list=11%, signal=35%
GO_FATTY_ACID_DERIVATIVE_METABOLIC_PROCESS	GO_FATTY_ACID_DERIVATIVE_METABOLIC_PROCESS		92	0.445895	1.57622	0.0192593	0.175444	1	4358	tags=37%, list=21%, signal=47%
GO_REGULATION_OF_LIPID_CATABOLIC_PROCESS	GO_REGULATION_OF_LIPID_CATABOLIC_PROCESS		50	0.460174	1.57727	0.0151976	0.175578	1	2154	tags=24%, list=11%, signal=27%
GO_POSITIVE_REGULATION_OF_LEUKOCYTE_CHEMOTAXIS	GO_POSITIVE_REGULATION_OF_LEUKOCYTE_CHEMOTAXIS		81	0.473546	1.57753	0.0543131	0.175597	1	3258	tags=35%, list=16%, signal=41%
GO_SHORT_CHAIN_FATTY_ACID_METABOLIC_PROCESS	GO_SHORT_CHAIN_FATTY_ACID_METABOLIC_PROCESS		14	0.676691	1.57769	0.0520446	0.175786	1	4374	tags=57%, list=21%, signal=73%
GO_RENAL_SYSTEM_PROCESS_INVOLVED_IN_REGULATION_OF_BLOOD_VOLUME	GO_RENAL_SYSTEM_PROCESS_INVOLVED_IN_REGULATION_OF_BLOOD_VOLUME		17	0.614873	1.5749	0.0434057	0.176499	1	3439	tags=41%, list=17%, signal=49%
GO_POSITIVE_REGULATION_OF_REACTIVE_OXYGEN_SPECIES_METABOLIC_PROCESS	GO_POSITIVE_REGULATION_OF_REACTIVE_OXYGEN_SPECIES_METABOLIC_PROCESS		84	0.428456	1.57495	0.0283912	0.176805	1	3411	tags=31%, list=17%, signal=37%
GO_PHAGOCYTOSIS_RECOGNITION	GO_PHAGOCYTOSIS_RECOGNITION		14	0.62222	1.57394	0.0430293	0.177403	1	1648	tags=50%, list=8%, signal=54%
GO_CELLULAR_RESPONSE_TO_PROSTAGLANDIN_E_STIMULUS	GO_CELLULAR_RESPONSE_TO_PROSTAGLANDIN_E_STIMULUS		18	0.556626	1.5733	0.0294627	0.177475	1	843	tags=17%, list=4%, signal=17%
GO_NEGATIVE_REGULATION_OF_LEUKOCYTE_APOPTOTIC_PROCESS	GO_NEGATIVE_REGULATION_OF_LEUKOCYTE_APOPTOTIC_PROCESS		43	0.475055	1.57347	0.0533563	0.177599	1	2644	tags=35%, list=13%, signal=40%
GO_POSITIVE_REGULATION_OF_T_HELPER_CELL_DIFFERENTIATION	GO_POSITIVE_REGULATION_OF_T_HELPER_CELL_DIFFERENTIATION		18	0.604829	1.57248	0.0506108	0.178218	1	2182	tags=44%, list=11%, signal=50%
GO_REGULATION_OF_REACTIVE_OXYGEN_SPECIES_METABOLIC_PROCESS	GO_REGULATION_OF_REACTIVE_OXYGEN_SPECIES_METABOLIC_PROCESS		148	0.387658	1.57218	0.0148368	0.17824	1	3411	tags=30%, list=17%, signal=35%
GO_PIGMENTATION	GO_PIGMENTATION		83	0.394073	1.57158	0.00940439	0.178688	1	3987	tags=30%, list=19%, signal=37%
GO_POSITIVE_REGULATION_OF_MUSCLE_TISSUE_DEVELOPMENT	GO_POSITIVE_REGULATION_OF_MUSCLE_TISSUE_DEVELOPMENT		55	0.434594	1.57042	0.0192308	0.179539	1	2818	tags=31%, list=14%, signal=36%
GO_POSITIVE_REGULATION_OF_CHEMOKINE_PRODUCTION	GO_POSITIVE_REGULATION_OF_CHEMOKINE_PRODUCTION		49	0.48654	1.57054	0.045977	0.179779	1	3258	tags=37%, list=16%, signal=44%
GO_REGULATION_OF_INTERLEUKIN_10_SECRETION	GO_REGULATION_OF_INTERLEUKIN_10_SECRETION		10	0.696548	1.56683	0.0405157	0.179942	1	2762	tags=60%, list=13%, signal=69%
GO_REGULATION_OF_LIPID_METABOLIC_PROCESS	GO_REGULATION_OF_LIPID_METABOLIC_PROCESS		274	0.361083	1.56985	0.012931	0.179976	1	3017	tags=24%, list=15%, signal=28%
GO_REGULATION_OF_INNATE_IMMUNE_RESPONSE	GO_REGULATION_OF_INNATE_IMMUNE_RESPONSE		351	0.372404	1.56855	0.0264901	0.180213	1	3617	tags=29%, list=18%, signal=35%
GO_SMOOTHENED_SIGNALING_PATHWAY	GO_SMOOTHENED_SIGNALING_PATHWAY		71	0.429088	1.56691	0.0282392	0.180213	1	5133	tags=38%, list=25%, signal=51%
GO_POTASSIUM_ION_IMPORT	GO_POTASSIUM_ION_IMPORT		28	0.526519	1.56822	0.028777	0.180325	1	6144	tags=57%, list=30%, signal=81%
GO_REGULATION_OF_HUMORAL_IMMUNE_RESPONSE	GO_REGULATION_OF_HUMORAL_IMMUNE_RESPONSE		49	0.494611	1.56787	0.050536	0.180427	1	4813	tags=47%, list=23%, signal=61%
GO_NEGATIVE_REGULATION_OF_EXOCYTOSIS	GO_NEGATIVE_REGULATION_OF_EXOCYTOSIS		27	0.51884	1.56867	0.0341297	0.180439	1	5296	tags=48%, list=26%, signal=65%
GO_I_KAPPAB_PHOSPHORYLATION	GO_I_KAPPAB_PHOSPHORYLATION		12	0.615766	1.56482	0.030303	0.180487	1	2961	tags=42%, list=14%, signal=49%
GO_ANTIGEN_RECEPTOR_MEDIATED_SIGNALING_PATHWAY	GO_ANTIGEN_RECEPTOR_MEDIATED_SIGNALING_PATHWAY		170	0.441231	1.56918	0.0542495	0.180492	1	2253	tags=28%, list=11%, signal=31%
GO_MONOAMINE_TRANSPORT	GO_MONOAMINE_TRANSPORT		22	0.552589	1.56697	0.0419907	0.180499	1	4719	tags=50%, list=23%, signal=65%
GO_CELLULAR_RESPONSE_TO_LIPOPROTEIN_PARTICLE_STIMULUS	GO_CELLULAR_RESPONSE_TO_LIPOPROTEIN_PARTICLE_STIMULUS		13	0.65055	1.56756	0.0485612	0.180516	1	890	tags=38%, list=4%, signal=40%
GO_HETEROPHILIC_CELL_CELL_ADHESION_VIA_PLASMA_MEMBRANE_CELL_ADHESION_MOLECULES	GO_HETEROPHILIC_CELL_CELL_ADHESION_VIA_PLASMA_MEMBRANE_CELL_ADHESION_MOLECULES		45	0.49133	1.56889	0.0312012	0.180539	1	5398	tags=49%, list=26%, signal=66%
GO_POSITIVE_REGULATION_OF_VASCULATURE_DEVELOPMENT	GO_POSITIVE_REGULATION_OF_VASCULATURE_DEVELOPMENT		133	0.441531	1.56723	0.0401929	0.180566	1	4127	tags=35%, list=20%, signal=44%
GO_POSITIVE_REGULATION_OF_MEMBRANE_INVAGINATION	GO_POSITIVE_REGULATION_OF_MEMBRANE_INVAGINATION		11	0.672052	1.56498	0.0279232	0.180599	1	1568	tags=36%, list=8%, signal=39%
GO_POSITIVE_REGULATION_OF_LEUKOCYTE_MIGRATION	GO_POSITIVE_REGULATION_OF_LEUKOCYTE_MIGRATION		109	0.451349	1.56592	0.0446571	0.180768	1	3591	tags=36%, list=18%, signal=43%
GO_REGULATION_OF_VESICLE_FUSION	GO_REGULATION_OF_VESICLE_FUSION		60	0.428717	1.56506	0.020654	0.180852	1	3531	tags=30%, list=17%, signal=36%
GO_REGULATION_OF_CATION_CHANNEL_ACTIVITY	GO_REGULATION_OF_CATION_CHANNEL_ACTIVITY		88	0.404013	1.56507	0.0100575	0.181205	1	5150	tags=40%, list=25%, signal=53%
GO_REGULATION_OF_G_PROTEIN_COUPLED_RECEPTOR_PROTEIN_SIGNALING_PATHWAY	GO_REGULATION_OF_G_PROTEIN_COUPLED_RECEPTOR_PROTEIN_SIGNALING_PATHWAY		125	0.400674	1.56533	0.0115942	0.181233	1	5235	tags=38%, list=26%, signal=51%
GO_REGULATION_OF_CALCIUM_ION_TRANSMEMBRANE_TRANSPORTER_ACTIVITY	GO_REGULATION_OF_CALCIUM_ION_TRANSMEMBRANE_TRANSPORTER_ACTIVITY		70	0.42278	1.56357	0.0139104	0.181384	1	5091	tags=39%, list=25%, signal=51%
GO_REGULATION_OF_INTERLEUKIN_13_PRODUCTION	GO_REGULATION_OF_INTERLEUKIN_13_PRODUCTION		18	0.544338	1.56359	0.0280528	0.181734	1	3771	tags=44%, list=18%, signal=54%
GO_NEGATIVE_REGULATION_OF_TOLL_LIKE_RECEPTOR_SIGNALING_PATHWAY	GO_NEGATIVE_REGULATION_OF_TOLL_LIKE_RECEPTOR_SIGNALING_PATHWAY		25	0.527415	1.56257	0.0477099	0.182274	1	3177	tags=44%, list=15%, signal=52%
GO_REGULATION_OF_MYELOID_CELL_DIFFERENTIATION	GO_REGULATION_OF_MYELOID_CELL_DIFFERENTIATION		178	0.379842	1.5623	0.0279503	0.182335	1	4905	tags=37%, list=24%, signal=48%
GO_REGULATION_OF_ICOSANOID_SECRETION	GO_REGULATION_OF_ICOSANOID_SECRETION		20	0.511071	1.56189	0.0242057	0.182515	1	2288	tags=25%, list=11%, signal=28%
GO_POSITIVE_REGULATION_OF_DEPHOSPHORYLATION	GO_POSITIVE_REGULATION_OF_DEPHOSPHORYLATION		47	0.440665	1.56144	0.0273038	0.182719	1	2906	tags=32%, list=14%, signal=37%
GO_POSITIVE_REGULATION_OF_STEM_CELL_DIFFERENTIATION	GO_POSITIVE_REGULATION_OF_STEM_CELL_DIFFERENTIATION		50	0.490871	1.56024	0.0347682	0.183833	1	2990	tags=30%, list=15%, signal=35%
GO_CGMP_METABOLIC_PROCESS	GO_CGMP_METABOLIC_PROCESS		23	0.558568	1.55969	0.0333863	0.183854	1	4068	tags=48%, list=20%, signal=60%
GO_NEGATIVE_REGULATION_OF_LIPID_CATABOLIC_PROCESS	GO_NEGATIVE_REGULATION_OF_LIPID_CATABOLIC_PROCESS		19	0.549648	1.55697	0.0292758	0.184031	1	2060	tags=26%, list=10%, signal=29%
GO_POSITIVE_REGULATION_OF_INTERLEUKIN_1_SECRETION	GO_POSITIVE_REGULATION_OF_INTERLEUKIN_1_SECRETION		24	0.566898	1.55665	0.0483005	0.184088	1	3084	tags=46%, list=15%, signal=54%
GO_MUSCLE_HYPERTROPHY	GO_MUSCLE_HYPERTROPHY		28	0.527838	1.55714	0.0259319	0.184133	1	5831	tags=57%, list=28%, signal=80%
GO_NEGATIVE_REGULATION_OF_NF_KAPPAB_IMPORT_INTO_NUCLEUS	GO_NEGATIVE_REGULATION_OF_NF_KAPPAB_IMPORT_INTO_NUCLEUS		18	0.542873	1.5597	0.0388513	0.184207	1	2176	tags=28%, list=11%, signal=31%
GO_CELLULAR_WATER_HOMEOSTASIS	GO_CELLULAR_WATER_HOMEOSTASIS		14	0.635269	1.55726	0.0541516	0.184327	1	4970	tags=57%, list=24%, signal=75%
GO_POSITIVE_REGULATION_OF_LEUKOCYTE_APOPTOTIC_PROCESS	GO_POSITIVE_REGULATION_OF_LEUKOCYTE_APOPTOTIC_PROCESS		26	0.507933	1.5562	0.0408859	0.184352	1	4569	tags=42%, list=22%, signal=54%
GO_CELLULAR_LIPID_CATABOLIC_PROCESS	GO_CELLULAR_LIPID_CATABOLIC_PROCESS		148	0.378644	1.55827	0.0118519	0.184398	1	6921	tags=47%, list=34%, signal=70%
GO_BLOOD_COAGULATION_INTRINSIC_PATHWAY	GO_BLOOD_COAGULATION_INTRINSIC_PATHWAY		17	0.595397	1.55566	0.0422764	0.184442	1	3399	tags=53%, list=17%, signal=63%
GO_REGULATION_OF_INTERLEUKIN_17_PRODUCTION	GO_REGULATION_OF_INTERLEUKIN_17_PRODUCTION		21	0.624957	1.55839	0.0486381	0.18458	1	4553	tags=57%, list=22%, signal=73%
GO_REGULATION_OF_NF_KAPPAB_IMPORT_INTO_NUCLEUS	GO_REGULATION_OF_NF_KAPPAB_IMPORT_INTO_NUCLEUS		48	0.464575	1.55733	0.0361248	0.1846	1	2254	tags=23%, list=11%, signal=26%
GO_SIALYLATION	GO_SIALYLATION		21	0.525349	1.55781	0.0316667	0.184698	1	7369	tags=71%, list=36%, signal=111%
GO_REGULATION_OF_LYMPHOCYTE_APOPTOTIC_PROCESS	GO_REGULATION_OF_LYMPHOCYTE_APOPTOTIC_PROCESS		53	0.45228	1.55571	0.0353535	0.184745	1	2947	tags=32%, list=14%, signal=37%
GO_B_CELL_MEDIATED_IMMUNITY	GO_B_CELL_MEDIATED_IMMUNITY		66	0.469751	1.55879	0.0531732	0.184775	1	5394	tags=55%, list=26%, signal=74%
GO_MOTOR_NEURON_AXON_GUIDANCE	GO_MOTOR_NEURON_AXON_GUIDANCE		27	0.5021	1.55846	0.0377953	0.184842	1	3210	tags=26%, list=16%, signal=31%
GO_DETECTION_OF_BIOTIC_STIMULUS	GO_DETECTION_OF_BIOTIC_STIMULUS		24	0.592945	1.55741	0.0603291	0.184878	1	3431	tags=54%, list=17%, signal=65%
GO_DRUG_TRANSMEMBRANE_TRANSPORT	GO_DRUG_TRANSMEMBRANE_TRANSPORT		19	0.530051	1.55235	0.0434153	0.1851	1	1737	tags=26%, list=8%, signal=29%
GO_POSITIVE_REGULATION_OF_INTERLEUKIN_8_SECRETION	GO_POSITIVE_REGULATION_OF_INTERLEUKIN_8_SECRETION		13	0.64863	1.55254	0.0556522	0.185194	1	2762	tags=54%, list=13%, signal=62%
GO_TRANSCYTOSIS	GO_TRANSCYTOSIS		11	0.655821	1.55258	0.0299824	0.185497	1	2869	tags=64%, list=14%, signal=74%
GO_ACTIVATION_OF_INNATE_IMMUNE_RESPONSE	GO_ACTIVATION_OF_INNATE_IMMUNE_RESPONSE		202	0.391719	1.55277	0.040747	0.185578	1	3434	tags=30%, list=17%, signal=36%
GO_PLATELET_DEGRANULATION	GO_PLATELET_DEGRANULATION		105	0.452937	1.55325	0.0359937	0.185613	1	3728	tags=32%, list=18%, signal=39%
GO_CELLULAR_POTASSIUM_ION_HOMEOSTASIS	GO_CELLULAR_POTASSIUM_ION_HOMEOSTASIS		12	0.61646	1.55017	0.0381426	0.185678	1	3205	tags=42%, list=16%, signal=49%
GO_NEGATIVE_REGULATION_OF_INTERFERON_GAMMA_PRODUCTION	GO_NEGATIVE_REGULATION_OF_INTERFERON_GAMMA_PRODUCTION		32	0.544206	1.55086	0.066087	0.185691	1	2111	tags=34%, list=10%, signal=38%
GO_REGULATION_OF_GLOMERULUS_DEVELOPMENT	GO_REGULATION_OF_GLOMERULUS_DEVELOPMENT		14	0.634978	1.55059	0.0371517	0.185737	1	2414	tags=36%, list=12%, signal=40%
GO_POSITIVE_REGULATION_OF_POTASSIUM_ION_TRANSPORT	GO_POSITIVE_REGULATION_OF_POTASSIUM_ION_TRANSPORT		38	0.479595	1.55031	0.0268562	0.185826	1	4192	tags=39%, list=20%, signal=50%
GO_REGULATION_OF_GRANULOCYTE_MACROPHAGE_COLONY_STIMULATING_FACTOR_PRODUCTION	GO_REGULATION_OF_GRANULOCYTE_MACROPHAGE_COLONY_STIMULATING_FACTOR_PRODUCTION		15	0.628436	1.55282	0.0557491	0.18583	1	3544	tags=53%, list=17%, signal=64%
GO_NEGATIVE_REGULATION_OF_AMINE_TRANSPORT	GO_NEGATIVE_REGULATION_OF_AMINE_TRANSPORT		25	0.547061	1.55151	0.0247453	0.185884	1	4946	tags=52%, list=24%, signal=68%
GO_T_CELL_DIFFERENTIATION_INVOLVED_IN_IMMUNE_RESPONSE	GO_T_CELL_DIFFERENTIATION_INVOLVED_IN_IMMUNE_RESPONSE		29	0.527899	1.55329	0.0718133	0.185912	1	2752	tags=38%, list=13%, signal=44%
GO_NEGATIVE_REGULATION_OF_T_CELL_RECEPTOR_SIGNALING_PATHWAY	GO_NEGATIVE_REGULATION_OF_T_CELL_RECEPTOR_SIGNALING_PATHWAY		16	0.551676	1.55093	0.0363636	0.185918	1	2652	tags=38%, list=13%, signal=43%
GO_DIVALENT_INORGANIC_CATION_TRANSPORT	GO_DIVALENT_INORGANIC_CATION_TRANSPORT		265	0.375559	1.55119	0.015299	0.185942	1	5261	tags=39%, list=26%, signal=52%
GO_NEGATIVE_REGULATION_OF_MULTI_ORGANISM_PROCESS	GO_NEGATIVE_REGULATION_OF_MULTI_ORGANISM_PROCESS		148	0.408193	1.5534	0.0257732	0.186113	1	6002	tags=47%, list=29%, signal=66%
GO_ADENYLATE_CYCLASE_ACTIVATING_DOPAMINE_RECEPTOR_SIGNALING_PATHWAY	GO_ADENYLATE_CYCLASE_ACTIVATING_DOPAMINE_RECEPTOR_SIGNALING_PATHWAY		12	0.582633	1.55364	0.0400641	0.186174	1	6769	tags=58%, list=33%, signal=87%
GO_REGULATION_OF_CARDIAC_MUSCLE_TISSUE_DEVELOPMENT	GO_REGULATION_OF_CARDIAC_MUSCLE_TISSUE_DEVELOPMENT		47	0.485861	1.55413	0.034188	0.186239	1	2432	tags=30%, list=12%, signal=34%
GO_NEGATIVE_REGULATION_OF_B_CELL_ACTIVATION	GO_NEGATIVE_REGULATION_OF_B_CELL_ACTIVATION		30	0.540273	1.5538	0.0557554	0.186282	1	4099	tags=50%, list=20%, signal=62%
GO_T_CELL_LINEAGE_COMMITMENT	GO_T_CELL_LINEAGE_COMMITMENT		15	0.585798	1.54924	0.0480427	0.186529	1	2364	tags=47%, list=12%, signal=53%
GO_POSITIVE_REGULATION_OF_INNATE_IMMUNE_RESPONSE	GO_POSITIVE_REGULATION_OF_INNATE_IMMUNE_RESPONSE		244	0.387019	1.54819	0.0384615	0.187572	1	3434	tags=30%, list=17%, signal=36%
GO_NEGATIVE_REGULATION_OF_MUSCLE_CELL_APOPTOTIC_PROCESS	GO_NEGATIVE_REGULATION_OF_MUSCLE_CELL_APOPTOTIC_PROCESS		30	0.502048	1.54738	0.0363349	0.187611	1	3785	tags=37%, list=18%, signal=45%
GO_REGULATION_OF_CYTOKINE_SECRETION_INVOLVED_IN_IMMUNE_RESPONSE	GO_REGULATION_OF_CYTOKINE_SECRETION_INVOLVED_IN_IMMUNE_RESPONSE		11	0.617	1.5476	0.0395683	0.18766	1	1995	tags=36%, list=10%, signal=40%
GO_LYSOSOME_LOCALIZATION	GO_LYSOSOME_LOCALIZATION		21	0.512436	1.54697	0.0256822	0.187781	1	5371	tags=57%, list=26%, signal=77%
GO_REGULATION_OF_T_CELL_CYTOKINE_PRODUCTION	GO_REGULATION_OF_T_CELL_CYTOKINE_PRODUCTION		22	0.542841	1.54772	0.0492091	0.187845	1	3235	tags=41%, list=16%, signal=49%
GO_EXCITATORY_POSTSYNAPTIC_POTENTIAL	GO_EXCITATORY_POSTSYNAPTIC_POTENTIAL		27	0.499523	1.54563	0.031746	0.188178	1	5530	tags=56%, list=27%, signal=76%
GO_B_CELL_ACTIVATION	GO_B_CELL_ACTIVATION		131	0.416878	1.54534	0.0470383	0.188183	1	4316	tags=36%, list=21%, signal=45%
GO_SERTOLI_CELL_DIFFERENTIATION	GO_SERTOLI_CELL_DIFFERENTIATION		20	0.528196	1.54483	0.0446735	0.188186	1	4555	tags=50%, list=22%, signal=64%
GO_REGULATION_OF_ION_HOMEOSTASIS	GO_REGULATION_OF_ION_HOMEOSTASIS		201	0.392454	1.54634	0.0266272	0.188269	1	5433	tags=38%, list=26%, signal=52%
GO_POSITIVE_REGULATION_OF_INTERFERON_GAMMA_BIOSYNTHETIC_PROCESS	GO_POSITIVE_REGULATION_OF_INTERFERON_GAMMA_BIOSYNTHETIC_PROCESS		12	0.64276	1.5433	0.0512821	0.188299	1	2364	tags=42%, list=12%, signal=47%
GO_REGULATION_OF_CELL_FATE_COMMITMENT	GO_REGULATION_OF_CELL_FATE_COMMITMENT		26	0.520873	1.545	0.0341085	0.188312	1	4493	tags=54%, list=22%, signal=69%
GO_RESPONSE_TO_YEAST	GO_RESPONSE_TO_YEAST		13	0.600698	1.54442	0.0352564	0.188389	1	2400	tags=38%, list=12%, signal=44%
GO_REGULATION_OF_GRANULOCYTE_CHEMOTAXIS	GO_REGULATION_OF_GRANULOCYTE_CHEMOTAXIS		39	0.520714	1.54569	0.0655738	0.18844	1	3258	tags=41%, list=16%, signal=49%
GO_GDP_METABOLIC_PROCESS	GO_GDP_METABOLIC_PROCESS		13	0.559345	1.54341	0.0460405	0.188471	1	5132	tags=54%, list=25%, signal=72%
GO_REGULATION_OF_REGULATED_SECRETORY_PATHWAY	GO_REGULATION_OF_REGULATED_SECRETORY_PATHWAY		129	0.378445	1.54587	0.00997151	0.188565	1	5303	tags=36%, list=26%, signal=49%
GO_POSITIVE_REGULATION_OF_SMOOTH_MUSCLE_CELL_PROLIFERATION	GO_POSITIVE_REGULATION_OF_SMOOTH_MUSCLE_CELL_PROLIFERATION		58	0.462645	1.54353	0.0334395	0.188668	1	3795	tags=38%, list=19%, signal=46%
GO_REGULATION_OF_SYNAPTIC_TRANSMISSION_GLUTAMATERGIC	GO_REGULATION_OF_SYNAPTIC_TRANSMISSION_GLUTAMATERGIC		50	0.476207	1.54367	0.0222883	0.188816	1	6642	tags=58%, list=32%, signal=86%
GO_REGULATION_OF_CHEMOTAXIS	GO_REGULATION_OF_CHEMOTAXIS		179	0.432448	1.54387	0.0537459	0.188865	1	4256	tags=35%, list=21%, signal=44%
GO_TOLL_LIKE_RECEPTOR_4_SIGNALING_PATHWAY	GO_TOLL_LIKE_RECEPTOR_4_SIGNALING_PATHWAY		18	0.592421	1.54244	0.0629496	0.189129	1	2348	tags=50%, list=11%, signal=56%
GO_CELLULAR_IRON_ION_HOMEOSTASIS	GO_CELLULAR_IRON_ION_HOMEOSTASIS		44	0.442367	1.54125	0.0267717	0.190336	1	3563	tags=32%, list=17%, signal=38%
GO_REGULATION_OF_CALCIUM_ION_IMPORT	GO_REGULATION_OF_CALCIUM_ION_IMPORT		102	0.41381	1.54074	0.0318258	0.190733	1	4292	tags=36%, list=21%, signal=46%
GO_REGULATION_OF_POTASSIUM_ION_TRANSMEMBRANE_TRANSPORT	GO_REGULATION_OF_POTASSIUM_ION_TRANSMEMBRANE_TRANSPORT		61	0.449701	1.53968	0.0336	0.191869	1	4833	tags=43%, list=24%, signal=56%
GO_SERTOLI_CELL_DEVELOPMENT	GO_SERTOLI_CELL_DEVELOPMENT		15	0.592997	1.53925	0.0531136	0.192121	1	4555	tags=53%, list=22%, signal=69%
GO_POSITIVE_REGULATION_OF_REGULATED_SECRETORY_PATHWAY	GO_POSITIVE_REGULATION_OF_REGULATED_SECRETORY_PATHWAY		49	0.409941	1.53755	0.0182073	0.193031	1	3544	tags=27%, list=17%, signal=32%
GO_REGULATION_OF_ENDOCYTOSIS	GO_REGULATION_OF_ENDOCYTOSIS		198	0.381567	1.53826	0.0161551	0.193092	1	5296	tags=40%, list=26%, signal=53%
GO_PEPTIDYL_TYROSINE_AUTOPHOSPHORYLATION	GO_PEPTIDYL_TYROSINE_AUTOPHOSPHORYLATION		39	0.496544	1.53755	0.0477064	0.193368	1	2614	tags=38%, list=13%, signal=44%
GO_FATTY_ACID_BETA_OXIDATION_USING_ACYL_COA_DEHYDROGENASE	GO_FATTY_ACID_BETA_OXIDATION_USING_ACYL_COA_DEHYDROGENASE		18	0.59663	1.53755	0.0566038	0.193709	1	4607	tags=50%, list=22%, signal=64%
GO_REGULATION_OF_ENDOTHELIAL_CELL_APOPTOTIC_PROCESS	GO_REGULATION_OF_ENDOTHELIAL_CELL_APOPTOTIC_PROCESS		41	0.484092	1.53619	0.0540984	0.194016	1	2756	tags=34%, list=13%, signal=39%
GO_REGULATION_OF_T_CELL_APOPTOTIC_PROCESS	GO_REGULATION_OF_T_CELL_APOPTOTIC_PROCESS		32	0.483513	1.53662	0.0422764	0.194068	1	5146	tags=44%, list=25%, signal=58%
GO_PHOSPHATIDYLINOSITOL_DEPHOSPHORYLATION	GO_PHOSPHATIDYLINOSITOL_DEPHOSPHORYLATION		23	0.487164	1.53627	0.0311958	0.194235	1	4379	tags=43%, list=21%, signal=55%
GO_REGULATION_OF_RELEASE_OF_SEQUESTERED_CALCIUM_ION_INTO_CYTOSOL_BY_SARCOPLASMIC_RETICULUM	GO_REGULATION_OF_RELEASE_OF_SEQUESTERED_CALCIUM_ION_INTO_CYTOSOL_BY_SARCOPLASMIC_RETICULUM		25	0.510292	1.53493	0.0432612	0.19547	1	1961	tags=28%, list=10%, signal=31%
GO_REGULATION_OF_HEAT_GENERATION	GO_REGULATION_OF_HEAT_GENERATION		15	0.582964	1.53458	0.0442177	0.195595	1	3317	tags=40%, list=16%, signal=48%
GO_NEGATIVE_REGULATION_OF_G_PROTEIN_COUPLED_RECEPTOR_PROTEIN_SIGNALING_PATHWAY	GO_NEGATIVE_REGULATION_OF_G_PROTEIN_COUPLED_RECEPTOR_PROTEIN_SIGNALING_PATHWAY		40	0.479316	1.53415	0.0340357	0.195869	1	4978	tags=40%, list=24%, signal=53%
GO_NEGATIVE_REGULATION_OF_RESPONSE_TO_WOUNDING	GO_NEGATIVE_REGULATION_OF_RESPONSE_TO_WOUNDING		152	0.415019	1.53387	0.0179641	0.195947	1	3728	tags=30%, list=18%, signal=37%
GO_NOTOCHORD_DEVELOPMENT	GO_NOTOCHORD_DEVELOPMENT		18	0.528245	1.53333	0.0214168	0.196312	1	5852	tags=56%, list=29%, signal=78%
GO_GANGLIOSIDE_BIOSYNTHETIC_PROCESS	GO_GANGLIOSIDE_BIOSYNTHETIC_PROCESS		18	0.525394	1.53196	0.0247788	0.19794	1	7369	tags=67%, list=36%, signal=104%
GO_CONTRACTILE_ACTIN_FILAMENT_BUNDLE_ASSEMBLY	GO_CONTRACTILE_ACTIN_FILAMENT_BUNDLE_ASSEMBLY		14	0.53657	1.5315	0.0438247	0.198013	1	490	tags=21%, list=2%, signal=22%
GO_REGULATION_OF_CELLULAR_EXTRAVASATION	GO_REGULATION_OF_CELLULAR_EXTRAVASATION		22	0.559898	1.53172	0.0614828	0.198016	1	5065	tags=55%, list=25%, signal=72%
GO_REGULATION_OF_HEART_GROWTH	GO_REGULATION_OF_HEART_GROWTH		41	0.472834	1.53021	0.0426229	0.198866	1	2432	tags=32%, list=12%, signal=36%
GO_CELLULAR_RESPONSE_TO_ETHANOL	GO_CELLULAR_RESPONSE_TO_ETHANOL		13	0.563575	1.53035	0.0251678	0.199023	1	1437	tags=31%, list=7%, signal=33%
GO_POSITIVE_REGULATION_OF_MAP_KINASE_ACTIVITY	GO_POSITIVE_REGULATION_OF_MAP_KINASE_ACTIVITY		207	0.366611	1.52969	0.00778816	0.199251	1	3002	tags=26%, list=15%, signal=30%
GO_GLUTAMATE_RECEPTOR_SIGNALING_PATHWAY	GO_GLUTAMATE_RECEPTOR_SIGNALING_PATHWAY		41	0.472572	1.5304	0.0399386	0.199281	1	6642	tags=61%, list=32%, signal=90%
GO_REGULATION_OF_SODIUM_ION_TRANSPORT	GO_REGULATION_OF_SODIUM_ION_TRANSPORT		75	0.415467	1.529	0.0164425	0.199841	1	1793	tags=21%, list=9%, signal=23%
GO_CELL_RECOGNITION	GO_CELL_RECOGNITION		128	0.38384	1.52831	0.0217077	0.200429	1	3461	tags=29%, list=17%, signal=35%
GO_NEGATIVE_REGULATION_OF_INNATE_IMMUNE_RESPONSE	GO_NEGATIVE_REGULATION_OF_INNATE_IMMUNE_RESPONSE		37	0.518855	1.52773	0.0707965	0.200524	1	5082	tags=49%, list=25%, signal=65%
GO_RESPONSE_TO_MECHANICAL_STIMULUS	GO_RESPONSE_TO_MECHANICAL_STIMULUS		208	0.379702	1.52786	0.025641	0.20069	1	5024	tags=40%, list=25%, signal=52%
GO_REGULATION_OF_ACTIN_NUCLEATION	GO_REGULATION_OF_ACTIN_NUCLEATION		26	0.44629	1.52719	0.0365854	0.200877	1	1982	tags=27%, list=10%, signal=30%
GO_CELLULAR_RESPONSE_TO_MECHANICAL_STIMULUS	GO_CELLULAR_RESPONSE_TO_MECHANICAL_STIMULUS		79	0.423568	1.52678	0.0310881	0.201152	1	4068	tags=34%, list=20%, signal=42%
GO_REGULATION_OF_INTERFERON_ALPHA_PRODUCTION	GO_REGULATION_OF_INTERFERON_ALPHA_PRODUCTION		19	0.574701	1.52485	0.0520231	0.202072	1	446	tags=26%, list=2%, signal=27%
GO_POSITIVE_REGULATION_OF_T_HELPER_1_TYPE_IMMUNE_RESPONSE	GO_POSITIVE_REGULATION_OF_T_HELPER_1_TYPE_IMMUNE_RESPONSE		15	0.611089	1.52511	0.0599647	0.202075	1	2433	tags=53%, list=12%, signal=60%
GO_RENAL_SYSTEM_VASCULATURE_DEVELOPMENT	GO_RENAL_SYSTEM_VASCULATURE_DEVELOPMENT		19	0.623154	1.52459	0.0709091	0.202079	1	2191	tags=42%, list=11%, signal=47%
GO_REGULATION_OF_TRANSPORTER_ACTIVITY	GO_REGULATION_OF_TRANSPORTER_ACTIVITY		197	0.376302	1.52532	0.0131579	0.202091	1	5241	tags=37%, list=26%, signal=49%
GO_RESPONSE_TO_FLUID_SHEAR_STRESS	GO_RESPONSE_TO_FLUID_SHEAR_STRESS		34	0.512482	1.52542	0.0530165	0.202267	1	3439	tags=41%, list=17%, signal=49%
GO_TOLL_LIKE_RECEPTOR_9_SIGNALING_PATHWAY	GO_TOLL_LIKE_RECEPTOR_9_SIGNALING_PATHWAY		14	0.594333	1.52565	0.0728347	0.202316	1	2189	tags=36%, list=11%, signal=40%
GO_MAST_CELL_ACTIVATION	GO_MAST_CELL_ACTIVATION		20	0.545507	1.52405	0.0470588	0.202617	1	6329	tags=75%, list=31%, signal=108%
GO_POSITIVE_REGULATION_OF_CELLULAR_EXTRAVASATION	GO_POSITIVE_REGULATION_OF_CELLULAR_EXTRAVASATION		12	0.632014	1.52322	0.070632	0.202708	1	4646	tags=58%, list=23%, signal=75%
GO_FATTY_ACID_METABOLIC_PROCESS	GO_FATTY_ACID_METABOLIC_PROCESS		287	0.368867	1.52266	0.0117302	0.202839	1	4374	tags=32%, list=21%, signal=40%
GO_REGULATION_OF_FATTY_ACID_OXIDATION	GO_REGULATION_OF_FATTY_ACID_OXIDATION		27	0.483624	1.52284	0.0428336	0.202938	1	2197	tags=30%, list=11%, signal=33%
GO_PHOSPHOLIPASE_C_ACTIVATING_G_PROTEIN_COUPLED_RECEPTOR_SIGNALING_PATHWAY	GO_PHOSPHOLIPASE_C_ACTIVATING_G_PROTEIN_COUPLED_RECEPTOR_SIGNALING_PATHWAY		83	0.438066	1.52323	0.0324401	0.203024	1	6035	tags=43%, list=29%, signal=61%
GO_REGULATION_OF_INTERLEUKIN_6_BIOSYNTHETIC_PROCESS	GO_REGULATION_OF_INTERLEUKIN_6_BIOSYNTHETIC_PROCESS		16	0.588362	1.52331	0.0618557	0.203262	1	3258	tags=50%, list=16%, signal=59%
GO_NEGATIVE_REGULATION_OF_LOCOMOTION	GO_NEGATIVE_REGULATION_OF_LOCOMOTION		260	0.382837	1.52067	0.0322581	0.205144	1	4256	tags=34%, list=21%, signal=43%
GO_REGULATION_OF_ACTIN_FILAMENT_BUNDLE_ASSEMBLY	GO_REGULATION_OF_ACTIN_FILAMENT_BUNDLE_ASSEMBLY		77	0.413356	1.52087	0.0390492	0.205178	1	2913	tags=27%, list=14%, signal=32%
GO_POSITIVE_REGULATION_OF_MACROPHAGE_DERIVED_FOAM_CELL_DIFFERENTIATION	GO_POSITIVE_REGULATION_OF_MACROPHAGE_DERIVED_FOAM_CELL_DIFFERENTIATION		15	0.593975	1.52041	0.0542763	0.205191	1	2372	tags=40%, list=12%, signal=45%
GO_COMPLEMENT_ACTIVATION_ALTERNATIVE_PATHWAY	GO_COMPLEMENT_ACTIVATION_ALTERNATIVE_PATHWAY		13	0.626127	1.51921	0.0505529	0.205493	1	6173	tags=69%, list=30%, signal=99%
GO_REGULATION_OF_PLATELET_AGGREGATION	GO_REGULATION_OF_PLATELET_AGGREGATION		17	0.555212	1.51989	0.0362069	0.205549	1	6721	tags=65%, list=33%, signal=96%
GO_GANGLIOSIDE_METABOLIC_PROCESS	GO_GANGLIOSIDE_METABOLIC_PROCESS		26	0.471167	1.51932	0.0200669	0.205699	1	7369	tags=58%, list=36%, signal=90%
GO_CARDIAC_CHAMBER_FORMATION	GO_CARDIAC_CHAMBER_FORMATION		11	0.590421	1.51943	0.0453172	0.20586	1	670	tags=27%, list=3%, signal=28%
GO_REGULATION_OF_EPITHELIAL_CELL_MIGRATION	GO_REGULATION_OF_EPITHELIAL_CELL_MIGRATION		166	0.394269	1.51736	0.0375204	0.206386	1	3211	tags=28%, list=16%, signal=33%
GO_ACTIVATION_OF_ADENYLATE_CYCLASE_ACTIVITY	GO_ACTIVATION_OF_ADENYLATE_CYCLASE_ACTIVITY		39	0.46641	1.51825	0.037037	0.20648	1	7441	tags=56%, list=36%, signal=88%
GO_LIPID_CATABOLIC_PROCESS	GO_LIPID_CATABOLIC_PROCESS		243	0.356974	1.5175	0.00819672	0.206529	1	5594	tags=36%, list=27%, signal=49%
GO_NEGATIVE_REGULATION_OF_INTRACELLULAR_STEROID_HORMONE_RECEPTOR_SIGNALING_PATHWAY	GO_NEGATIVE_REGULATION_OF_INTRACELLULAR_STEROID_HORMONE_RECEPTOR_SIGNALING_PATHWAY		30	0.456142	1.51668	0.0322034	0.20669	1	782	tags=20%, list=4%, signal=21%
GO_PROTEIN_LOCALIZATION_TO_LYSOSOME	GO_PROTEIN_LOCALIZATION_TO_LYSOSOME		20	0.457492	1.51762	0.026738	0.206691	1	2820	tags=30%, list=14%, signal=35%
GO_WNT_SIGNALING_PATHWAY_CALCIUM_MODULATING_PATHWAY	GO_WNT_SIGNALING_PATHWAY_CALCIUM_MODULATING_PATHWAY		39	0.450566	1.5178	0.0481283	0.206758	1	5235	tags=44%, list=26%, signal=58%
GO_REGULATION_OF_PROTEIN_ACTIVATION_CASCADE	GO_REGULATION_OF_PROTEIN_ACTIVATION_CASCADE		34	0.536187	1.51677	0.055921	0.206871	1	4813	tags=53%, list=23%, signal=69%
GO_REGULATION_OF_SENSORY_PERCEPTION	GO_REGULATION_OF_SENSORY_PERCEPTION		36	0.457513	1.51585	0.0248175	0.207501	1	3759	tags=36%, list=18%, signal=44%
GO_REGULATION_OF_CAMP_METABOLIC_PROCESS	GO_REGULATION_OF_CAMP_METABOLIC_PROCESS		129	0.403301	1.51526	0.0231214	0.207722	1	6944	tags=48%, list=34%, signal=72%
GO_POSITIVE_REGULATION_OF_INTERLEUKIN_13_PRODUCTION	GO_POSITIVE_REGULATION_OF_INTERLEUKIN_13_PRODUCTION		13	0.585171	1.51545	0.0519263	0.207788	1	3771	tags=46%, list=18%, signal=57%
GO_COPULATION	GO_COPULATION		17	0.561319	1.51476	0.034632	0.208116	1	3006	tags=41%, list=15%, signal=48%
GO_RESPONSE_TO_INTERLEUKIN_6	GO_RESPONSE_TO_INTERLEUKIN_6		26	0.504565	1.51444	0.0616438	0.208276	1	4627	tags=50%, list=23%, signal=64%
GO_POSITIVE_REGULATION_OF_ADENYLATE_CYCLASE_ACTIVITY	GO_POSITIVE_REGULATION_OF_ADENYLATE_CYCLASE_ACTIVITY		48	0.459369	1.51407	0.0394945	0.20846	1	7158	tags=52%, list=35%, signal=80%
GO_POSITIVE_REGULATION_OF_CATION_CHANNEL_ACTIVITY	GO_POSITIVE_REGULATION_OF_CATION_CHANNEL_ACTIVITY		37	0.438476	1.51341	0.0307918	0.20903	1	5897	tags=46%, list=29%, signal=64%
GO_REFLEX	GO_REFLEX		20	0.530175	1.51235	0.0462046	0.209194	1	4715	tags=45%, list=23%, signal=58%
GO_OLFACTORY_BULB_INTERNEURON_DIFFERENTIATION	GO_OLFACTORY_BULB_INTERNEURON_DIFFERENTIATION		15	0.552178	1.51303	0.0444079	0.209255	1	3185	tags=40%, list=16%, signal=47%
GO_REGULATION_OF_LYASE_ACTIVITY	GO_REGULATION_OF_LYASE_ACTIVITY		86	0.413802	1.5124	0.017341	0.209454	1	7158	tags=51%, list=35%, signal=78%
GO_BICARBONATE_TRANSPORT	GO_BICARBONATE_TRANSPORT		44	0.461317	1.51251	0.0481541	0.209672	1	6014	tags=57%, list=29%, signal=80%
GO_REGULATION_OF_WNT_SIGNALING_PATHWAY_PLANAR_CELL_POLARITY_PATHWAY	GO_REGULATION_OF_WNT_SIGNALING_PATHWAY_PLANAR_CELL_POLARITY_PATHWAY		12	0.570617	1.51171	0.037037	0.209767	1	2352	tags=33%, list=11%, signal=38%
GO_LIPID_HOMEOSTASIS	GO_LIPID_HOMEOSTASIS		107	0.407994	1.51037	0.0389408	0.211367	1	5410	tags=41%, list=26%, signal=56%
GO_CD4_POSITIVE_OR_CD8_POSITIVE_ALPHA_BETA_T_CELL_LINEAGE_COMMITMENT	GO_CD4_POSITIVE_OR_CD8_POSITIVE_ALPHA_BETA_T_CELL_LINEAGE_COMMITMENT		11	0.640769	1.50992	0.0707965	0.211645	1	2364	tags=55%, list=12%, signal=62%
GO_POSITIVE_REGULATION_OF_TYROSINE_PHOSPHORYLATION_OF_STAT5_PROTEIN	GO_POSITIVE_REGULATION_OF_TYROSINE_PHOSPHORYLATION_OF_STAT5_PROTEIN		16	0.579428	1.50965	0.0637931	0.211666	1	2256	tags=44%, list=11%, signal=49%
GO_POSITIVE_REGULATION_OF_NATURAL_KILLER_CELL_ACTIVATION	GO_POSITIVE_REGULATION_OF_NATURAL_KILLER_CELL_ACTIVATION		18	0.565246	1.50926	0.0604915	0.211882	1	3149	tags=50%, list=15%, signal=59%
GO_REGULATION_OF_CARDIAC_MUSCLE_CELL_DIFFERENTIATION	GO_REGULATION_OF_CARDIAC_MUSCLE_CELL_DIFFERENTIATION		18	0.535571	1.50784	0.0487805	0.212542	1	1961	tags=28%, list=10%, signal=31%
GO_CYTOKINE_METABOLIC_PROCESS	GO_CYTOKINE_METABOLIC_PROCESS		17	0.550229	1.50807	0.0568966	0.212569	1	3723	tags=41%, list=18%, signal=50%
GO_NEGATIVE_REGULATION_OF_MYELOID_LEUKOCYTE_DIFFERENTIATION	GO_NEGATIVE_REGULATION_OF_MYELOID_LEUKOCYTE_DIFFERENTIATION		44	0.464291	1.50829	0.0741325	0.212608	1	3744	tags=39%, list=18%, signal=47%
GO_CARDIAC_CONDUCTION_SYSTEM_DEVELOPMENT	GO_CARDIAC_CONDUCTION_SYSTEM_DEVELOPMENT		12	0.579179	1.50852	0.0462633	0.212615	1	4148	tags=42%, list=20%, signal=52%
GO_REGULATION_OF_SEQUESTERING_OF_TRIGLYCERIDE	GO_REGULATION_OF_SEQUESTERING_OF_TRIGLYCERIDE		12	0.570601	1.50686	0.0520446	0.213676	1	6153	tags=58%, list=30%, signal=83%
GO_NEGATIVE_REGULATION_OF_STEROL_TRANSPORT	GO_NEGATIVE_REGULATION_OF_STEROL_TRANSPORT		12	0.604496	1.5061	0.0604575	0.214435	1	6180	tags=83%, list=30%, signal=119%
GO_REGULATION_OF_SEQUENCE_SPECIFIC_DNA_BINDING_TRANSCRIPTION_FACTOR_ACTIVITY	GO_REGULATION_OF_SEQUENCE_SPECIFIC_DNA_BINDING_TRANSCRIPTION_FACTOR_ACTIVITY		358	0.327577	1.50378	0.00592593	0.215797	1	4761	tags=32%, list=23%, signal=41%
GO_DETECTION_OF_CALCIUM_ION	GO_DETECTION_OF_CALCIUM_ION		14	0.535285	1.50402	0.0448	0.215803	1	4995	tags=50%, list=24%, signal=66%
GO_POSITIVE_REGULATION_OF_CAMP_METABOLIC_PROCESS	GO_POSITIVE_REGULATION_OF_CAMP_METABOLIC_PROCESS		89	0.418225	1.50416	0.0264317	0.215906	1	4830	tags=36%, list=24%, signal=47%
GO_POSITIVE_REGULATION_OF_REACTIVE_OXYGEN_SPECIES_BIOSYNTHETIC_PROCESS	GO_POSITIVE_REGULATION_OF_REACTIVE_OXYGEN_SPECIES_BIOSYNTHETIC_PROCESS		47	0.439774	1.50482	0.0528926	0.215973	1	3411	tags=32%, list=17%, signal=38%
GO_T_HELPER_1_TYPE_IMMUNE_RESPONSE	GO_T_HELPER_1_TYPE_IMMUNE_RESPONSE		19	0.570705	1.50427	0.0711679	0.216078	1	2752	tags=42%, list=13%, signal=49%
GO_PHOSPHOLIPID_CATABOLIC_PROCESS	GO_PHOSPHOLIPID_CATABOLIC_PROCESS		29	0.48228	1.50428	0.0599078	0.216413	1	5535	tags=41%, list=27%, signal=57%
GO_G_PROTEIN_COUPLED_RECEPTOR_SIGNALING_PATHWAY_COUPLED_TO_CYCLIC_NUCLEOTIDE_SECOND_MESSENGER	GO_G_PROTEIN_COUPLED_RECEPTOR_SIGNALING_PATHWAY_COUPLED_TO_CYCLIC_NUCLEOTIDE_SECOND_MESSENGER		172	0.40278	1.50282	0.030479	0.216496	1	7195	tags=49%, list=35%, signal=75%
GO_CARBOHYDRATE_DERIVATIVE_CATABOLIC_PROCESS	GO_CARBOHYDRATE_DERIVATIVE_CATABOLIC_PROCESS		174	0.36906	1.50256	0.0377644	0.216556	1	4735	tags=34%, list=23%, signal=44%
GO_REGULATION_OF_REMOVAL_OF_SUPEROXIDE_RADICALS	GO_REGULATION_OF_REMOVAL_OF_SUPEROXIDE_RADICALS		9	0.616896	1.50298	0.0586319	0.216577	1	6756	tags=78%, list=33%, signal=116%
GO_REGULATION_OF_SMOOTH_MUSCLE_CELL_PROLIFERATION	GO_REGULATION_OF_SMOOTH_MUSCLE_CELL_PROLIFERATION		98	0.416936	1.50192	0.0485893	0.217144	1	6004	tags=50%, list=29%, signal=70%
GO_LIPID_PHOSPHORYLATION	GO_LIPID_PHOSPHORYLATION		99	0.393917	1.50082	0.0205047	0.21836	1	2724	tags=22%, list=13%, signal=26%
GO_POSITIVE_REGULATION_OF_POTASSIUM_ION_TRANSMEMBRANE_TRANSPORT	GO_POSITIVE_REGULATION_OF_POTASSIUM_ION_TRANSMEMBRANE_TRANSPORT		27	0.490817	1.50019	0.0445151	0.218859	1	3477	tags=41%, list=17%, signal=49%
GO_REGULATION_OF_MACROPHAGE_DERIVED_FOAM_CELL_DIFFERENTIATION	GO_REGULATION_OF_MACROPHAGE_DERIVED_FOAM_CELL_DIFFERENTIATION		28	0.503102	1.49939	0.0526316	0.219311	1	7075	tags=64%, list=35%, signal=98%
GO_POSITIVE_REGULATION_OF_WOUND_HEALING	GO_POSITIVE_REGULATION_OF_WOUND_HEALING		48	0.451588	1.49951	0.0533537	0.219488	1	4548	tags=35%, list=22%, signal=45%
GO_POSITIVE_REGULATION_OF_URINE_VOLUME	GO_POSITIVE_REGULATION_OF_URINE_VOLUME		14	0.588504	1.4984	0.0619765	0.220027	1	6108	tags=64%, list=30%, signal=92%
GO_CELL_KILLING	GO_CELL_KILLING		52	0.439958	1.49844	0.0345345	0.220308	1	3630	tags=33%, list=18%, signal=40%
GO_REGULATION_OF_RAC_PROTEIN_SIGNAL_TRANSDUCTION	GO_REGULATION_OF_RAC_PROTEIN_SIGNAL_TRANSDUCTION		12	0.562107	1.49686	0.0573477	0.220615	1	3411	tags=42%, list=17%, signal=50%
GO_LIPOXYGENASE_PATHWAY	GO_LIPOXYGENASE_PATHWAY		13	0.599524	1.4971	0.0745033	0.220618	1	1353	tags=31%, list=7%, signal=33%
GO_ACTIN_FILAMENT_ORGANIZATION	GO_ACTIN_FILAMENT_ORGANIZATION		170	0.351928	1.49744	0.012966	0.220802	1	2761	tags=25%, list=13%, signal=28%
GO_MATING	GO_MATING		37	0.455074	1.49756	0.0287356	0.220928	1	3006	tags=35%, list=15%, signal=41%
GO_NEGATIVE_REGULATION_OF_SODIUM_ION_TRANSPORT	GO_NEGATIVE_REGULATION_OF_SODIUM_ION_TRANSPORT		11	0.544521	1.49711	0.0520646	0.220947	1	3440	tags=36%, list=17%, signal=44%
GO_ANTIGEN_PROCESSING_AND_PRESENTATION_VIA_MHC_CLASS_IB	GO_ANTIGEN_PROCESSING_AND_PRESENTATION_VIA_MHC_CLASS_IB		15	0.606514	1.49581	0.0782609	0.221379	1	3078	tags=53%, list=15%, signal=63%
GO_CELL_MATRIX_ADHESION	GO_CELL_MATRIX_ADHESION		118	0.425298	1.49594	0.0643478	0.221544	1	4735	tags=36%, list=23%, signal=46%
GO_NEGATIVE_REGULATION_OF_CALCIUM_MEDIATED_SIGNALING	GO_NEGATIVE_REGULATION_OF_CALCIUM_MEDIATED_SIGNALING		19	0.529509	1.49517	0.0543478	0.221612	1	1735	tags=32%, list=8%, signal=34%
GO_NEGATIVE_REGULATION_OF_INTERLEUKIN_8_PRODUCTION	GO_NEGATIVE_REGULATION_OF_INTERLEUKIN_8_PRODUCTION		15	0.534177	1.49528	0.0477876	0.221775	1	1475	tags=27%, list=7%, signal=29%
GO_MONOCARBOXYLIC_ACID_BIOSYNTHETIC_PROCESS	GO_MONOCARBOXYLIC_ACID_BIOSYNTHETIC_PROCESS		165	0.359196	1.49466	0.0243572	0.222074	1	5360	tags=37%, list=26%, signal=50%
GO_DEFENSE_RESPONSE_TO_OTHER_ORGANISM	GO_DEFENSE_RESPONSE_TO_OTHER_ORGANISM		465	0.347978	1.4944	0.0484848	0.222128	1	3595	tags=26%, list=18%, signal=31%
GO_REGULATION_OF_POTASSIUM_ION_TRANSPORT	GO_REGULATION_OF_POTASSIUM_ION_TRANSPORT		83	0.424767	1.49405	0.0451011	0.222305	1	5150	tags=41%, list=25%, signal=54%
GO_CYCLIC_NUCLEOTIDE_BIOSYNTHETIC_PROCESS	GO_CYCLIC_NUCLEOTIDE_BIOSYNTHETIC_PROCESS		33	0.5037	1.4934	0.0433387	0.222869	1	6004	tags=61%, list=29%, signal=86%
GO_NEGATIVE_REGULATION_OF_LYMPHOCYTE_DIFFERENTIATION	GO_NEGATIVE_REGULATION_OF_LYMPHOCYTE_DIFFERENTIATION		40	0.442187	1.49283	0.0540958	0.223386	1	3822	tags=33%, list=19%, signal=40%
GO_MONOCYTE_CHEMOTAXIS	GO_MONOCYTE_CHEMOTAXIS		41	0.524303	1.49204	0.0956376	0.224115	1	3591	tags=37%, list=18%, signal=44%
GO_GLOMERULUS_DEVELOPMENT	GO_GLOMERULUS_DEVELOPMENT		49	0.479969	1.49165	0.0699187	0.224362	1	6056	tags=51%, list=30%, signal=72%
GO_POSITIVE_REGULATION_OF_SECRETION	GO_POSITIVE_REGULATION_OF_SECRETION		366	0.342926	1.49129	0.00913838	0.224574	1	4553	tags=30%, list=22%, signal=37%
GO_REGULATION_OF_I_KAPPAB_KINASE_NF_KAPPAB_SIGNALING	GO_REGULATION_OF_I_KAPPAB_KINASE_NF_KAPPAB_SIGNALING		233	0.357174	1.49098	0.0307692	0.224689	1	3463	tags=26%, list=17%, signal=31%
GO_CALCIUM_ION_IMPORT	GO_CALCIUM_ION_IMPORT		63	0.41802	1.49037	0.0465465	0.22496	1	5226	tags=40%, list=25%, signal=53%
GO_DETECTION_OF_OTHER_ORGANISM	GO_DETECTION_OF_OTHER_ORGANISM		17	0.610743	1.49053	0.0947955	0.225059	1	5814	tags=76%, list=28%, signal=107%
GO_RETINA_HOMEOSTASIS	GO_RETINA_HOMEOSTASIS		65	0.409748	1.48942	0.0332326	0.22566	1	4487	tags=34%, list=22%, signal=43%
GO_REGULATION_OF_SODIUM_ION_TRANSMEMBRANE_TRANSPORT	GO_REGULATION_OF_SODIUM_ION_TRANSMEMBRANE_TRANSPORT		47	0.430654	1.48888	0.0427892	0.22582	1	886	tags=19%, list=4%, signal=20%
GO_GLYCOSPHINGOLIPID_BIOSYNTHETIC_PROCESS	GO_GLYCOSPHINGOLIPID_BIOSYNTHETIC_PROCESS		25	0.48784	1.48904	0.0357751	0.22591	1	7369	tags=68%, list=36%, signal=106%
GO_REGULATION_OF_INTERLEUKIN_8_SECRETION	GO_REGULATION_OF_INTERLEUKIN_8_SECRETION		19	0.567611	1.48944	0.0750853	0.225961	1	2762	tags=42%, list=13%, signal=49%
GO_RESPONSE_TO_CAMP	GO_RESPONSE_TO_CAMP		104	0.386455	1.48699	0.0244898	0.226297	1	4275	tags=38%, list=21%, signal=48%
GO_REGULATION_OF_NITRIC_OXIDE_BIOSYNTHETIC_PROCESS	GO_REGULATION_OF_NITRIC_OXIDE_BIOSYNTHETIC_PROCESS		52	0.451397	1.4882	0.0746269	0.226455	1	2307	tags=27%, list=11%, signal=30%
GO_HYPEROSMOTIC_RESPONSE	GO_HYPEROSMOTIC_RESPONSE		20	0.512791	1.48704	0.0459418	0.226546	1	4068	tags=50%, list=20%, signal=62%
GO_POSITIVE_REGULATION_OF_STRIATED_MUSCLE_CELL_DIFFERENTIATION	GO_POSITIVE_REGULATION_OF_STRIATED_MUSCLE_CELL_DIFFERENTIATION		51	0.40808	1.48652	0.0259319	0.226653	1	2075	tags=24%, list=10%, signal=26%
GO_CELLULAR_MONOVALENT_INORGANIC_CATION_HOMEOSTASIS	GO_CELLULAR_MONOVALENT_INORGANIC_CATION_HOMEOSTASIS		95	0.39173	1.48735	0.0342772	0.226756	1	6360	tags=44%, list=31%, signal=64%
GO_REGULATION_OF_ACTIN_FILAMENT_BASED_PROCESS	GO_REGULATION_OF_ACTIN_FILAMENT_BASED_PROCESS		308	0.34832	1.48707	0.0236967	0.226827	1	3682	tags=26%, list=18%, signal=32%
GO_REGULATION_OF_CIRCADIAN_SLEEP_WAKE_CYCLE_NON_REM_SLEEP	GO_REGULATION_OF_CIRCADIAN_SLEEP_WAKE_CYCLE_NON_REM_SLEEP		12	0.593973	1.48741	0.0494905	0.226996	1	4646	tags=50%, list=23%, signal=65%
GO_FIBRIL_ORGANIZATION	GO_FIBRIL_ORGANIZATION		18	0.58828	1.48533	0.0784671	0.227074	1	4143	tags=56%, list=20%, signal=70%
GO_REGULATION_OF_NLRP3_INFLAMMASOME_COMPLEX_ASSEMBLY	GO_REGULATION_OF_NLRP3_INFLAMMASOME_COMPLEX_ASSEMBLY		9	0.675409	1.48599	0.0614828	0.227121	1	1502	tags=33%, list=7%, signal=36%
GO_NEGATIVE_REGULATION_OF_PROTEIN_SECRETION	GO_NEGATIVE_REGULATION_OF_PROTEIN_SECRETION		105	0.387098	1.48746	0.0396947	0.227259	1	2382	tags=21%, list=12%, signal=24%
GO_REGULATION_OF_OSSIFICATION	GO_REGULATION_OF_OSSIFICATION		177	0.403638	1.48566	0.0451713	0.227263	1	4660	tags=32%, list=23%, signal=41%
GO_ESTABLISHMENT_OR_MAINTENANCE_OF_TRANSMEMBRANE_ELECTROCHEMICAL_GRADIENT	GO_ESTABLISHMENT_OR_MAINTENANCE_OF_TRANSMEMBRANE_ELECTROCHEMICAL_GRADIENT		13	0.55969	1.48533	0.0514821	0.227394	1	1476	tags=23%, list=7%, signal=25%
GO_CEREBELLAR_PURKINJE_CELL_LAYER_FORMATION	GO_CEREBELLAR_PURKINJE_CELL_LAYER_FORMATION		11	0.6204	1.4839	0.0615385	0.228856	1	3648	tags=45%, list=18%, signal=55%
GO_LIPID_OXIDATION	GO_LIPID_OXIDATION		68	0.429589	1.48328	0.0567986	0.229123	1	4164	tags=35%, list=20%, signal=44%
GO_POSITIVE_REGULATION_OF_FATTY_ACID_BIOSYNTHETIC_PROCESS	GO_POSITIVE_REGULATION_OF_FATTY_ACID_BIOSYNTHETIC_PROCESS		17	0.546901	1.48227	0.0639344	0.229311	1	2483	tags=24%, list=12%, signal=27%
GO_REGULATION_OF_LIPOPROTEIN_PARTICLE_CLEARANCE	GO_REGULATION_OF_LIPOPROTEIN_PARTICLE_CLEARANCE		14	0.55356	1.48336	0.0540541	0.22932	1	1702	tags=36%, list=8%, signal=39%
GO_RESPONSE_TO_PARATHYROID_HORMONE	GO_RESPONSE_TO_PARATHYROID_HORMONE		13	0.574159	1.48273	0.0613599	0.229634	1	2453	tags=31%, list=12%, signal=35%
GO_REGULATION_OF_WOUND_HEALING	GO_REGULATION_OF_WOUND_HEALING		125	0.41429	1.48228	0.058642	0.229637	1	5196	tags=38%, list=25%, signal=51%
GO_POSITIVE_REGULATION_OF_CALCIUM_ION_TRANSPORT	GO_POSITIVE_REGULATION_OF_CALCIUM_ION_TRANSPORT		106	0.400023	1.48099	0.0636943	0.229648	1	5091	tags=40%, list=25%, signal=52%
GO_REGULATION_OF_FEVER_GENERATION	GO_REGULATION_OF_FEVER_GENERATION		11	0.619669	1.48153	0.0743945	0.229763	1	1585	tags=27%, list=8%, signal=30%
GO_PLASMA_LIPOPROTEIN_PARTICLE_CLEARANCE	GO_PLASMA_LIPOPROTEIN_PARTICLE_CLEARANCE		21	0.537124	1.48241	0.0536913	0.229768	1	3785	tags=48%, list=18%, signal=58%
GO_POSITIVE_REGULATION_OF_CYCLIC_NUCLEOTIDE_METABOLIC_PROCESS	GO_POSITIVE_REGULATION_OF_CYCLIC_NUCLEOTIDE_METABOLIC_PROCESS		109	0.400845	1.48069	0.0211864	0.229782	1	4830	tags=37%, list=24%, signal=48%
GO_ENDOTHELIAL_CELL_PROLIFERATION	GO_ENDOTHELIAL_CELL_PROLIFERATION		24	0.51046	1.48128	0.0704918	0.22986	1	2362	tags=33%, list=12%, signal=38%
GO_REGULATION_OF_CATECHOLAMINE_SECRETION	GO_REGULATION_OF_CATECHOLAMINE_SECRETION		43	0.47748	1.4817	0.0301291	0.22986	1	5031	tags=47%, list=25%, signal=62%
GO_POSITIVE_REGULATION_OF_BLOOD_VESSEL_ENDOTHELIAL_CELL_MIGRATION	GO_POSITIVE_REGULATION_OF_BLOOD_VESSEL_ENDOTHELIAL_CELL_MIGRATION		25	0.516747	1.48103	0.0642202	0.229907	1	2579	tags=28%, list=13%, signal=32%
GO_REGULATION_OF_ANATOMICAL_STRUCTURE_SIZE	GO_REGULATION_OF_ANATOMICAL_STRUCTURE_SIZE		466	0.342344	1.48003	0.018705	0.230078	1	5198	tags=35%, list=25%, signal=45%
GO_ETHANOLAMINE_CONTAINING_COMPOUND_METABOLIC_PROCESS	GO_ETHANOLAMINE_CONTAINING_COMPOUND_METABOLIC_PROCESS		84	0.390647	1.48021	0.0240964	0.230142	1	5594	tags=43%, list=27%, signal=59%
GO_REGULATION_OF_MUSCLE_TISSUE_DEVELOPMENT	GO_REGULATION_OF_MUSCLE_TISSUE_DEVELOPMENT		101	0.390747	1.47945	0.0266041	0.230257	1	2818	tags=26%, list=14%, signal=30%
GO_CELLULAR_RESPONSE_TO_CAMP	GO_CELLULAR_RESPONSE_TO_CAMP		50	0.439547	1.47876	0.0384615	0.230286	1	4275	tags=42%, list=21%, signal=53%
GO_POSITIVE_REGULATION_OF_INTERLEUKIN_17_PRODUCTION	GO_POSITIVE_REGULATION_OF_INTERLEUKIN_17_PRODUCTION		13	0.630594	1.47919	0.0917969	0.230287	1	5146	tags=69%, list=25%, signal=92%
GO_REGULATION_OF_TRANSFORMING_GROWTH_FACTOR_BETA_PRODUCTION	GO_REGULATION_OF_TRANSFORMING_GROWTH_FACTOR_BETA_PRODUCTION		25	0.489989	1.47843	0.0561224	0.230434	1	2803	tags=28%, list=14%, signal=32%
GO_CELL_SUBSTRATE_ADHESION	GO_CELL_SUBSTRATE_ADHESION		161	0.411495	1.47949	0.0618375	0.230519	1	3319	tags=28%, list=16%, signal=33%
GO_POSITIVE_REGULATION_OF_NEUROTRANSMITTER_SECRETION	GO_POSITIVE_REGULATION_OF_NEUROTRANSMITTER_SECRETION		12	0.578828	1.47746	0.0650794	0.230529	1	3242	tags=33%, list=16%, signal=40%
GO_REGULATION_OF_MAP_KINASE_ACTIVITY	GO_REGULATION_OF_MAP_KINASE_ACTIVITY		318	0.340473	1.47879	0.0141287	0.230563	1	3070	tags=25%, list=15%, signal=28%
GO_NEGATIVE_REGULATION_OF_ENDOPLASMIC_RETICULUM_UNFOLDED_PROTEIN_RESPONSE	GO_NEGATIVE_REGULATION_OF_ENDOPLASMIC_RETICULUM_UNFOLDED_PROTEIN_RESPONSE		11	0.572536	1.47785	0.0738007	0.230651	1	3616	tags=45%, list=18%, signal=55%
GO_RUFFLE_ORGANIZATION	GO_RUFFLE_ORGANIZATION		20	0.471758	1.47757	0.0459364	0.230694	1	902	tags=20%, list=4%, signal=21%
GO_ANTIGEN_PROCESSING_AND_PRESENTATION_OF_PEPTIDE_OR_POLYSACCHARIDE_ANTIGEN_VIA_MHC_CLASS_II	GO_ANTIGEN_PROCESSING_AND_PRESENTATION_OF_PEPTIDE_OR_POLYSACCHARIDE_ANTIGEN_VIA_MHC_CLASS_II		92	0.377681	1.47799	0.0525452	0.230765	1	3411	tags=30%, list=17%, signal=36%
GO_REGULATION_OF_PROTEIN_POLYMERIZATION	GO_REGULATION_OF_PROTEIN_POLYMERIZATION		169	0.337923	1.47617	0.0138249	0.232083	1	3639	tags=27%, list=18%, signal=32%
GO_REGULATION_OF_ISOTYPE_SWITCHING	GO_REGULATION_OF_ISOTYPE_SWITCHING		24	0.489397	1.47541	0.0539568	0.232913	1	1712	tags=29%, list=8%, signal=32%
GO_REGULATION_OF_TISSUE_REMODELING	GO_REGULATION_OF_TISSUE_REMODELING		62	0.438668	1.47506	0.0527183	0.233069	1	3651	tags=32%, list=18%, signal=39%
GO_I_KAPPAB_KINASE_NF_KAPPAB_SIGNALING	GO_I_KAPPAB_KINASE_NF_KAPPAB_SIGNALING		70	0.393051	1.47447	0.0508167	0.233646	1	2961	tags=26%, list=14%, signal=30%
GO_AMINOGLYCAN_CATABOLIC_PROCESS	GO_AMINOGLYCAN_CATABOLIC_PROCESS		68	0.450381	1.47338	0.0724638	0.233958	1	5414	tags=46%, list=26%, signal=62%
GO_REGULATION_OF_TRANSMEMBRANE_TRANSPORT	GO_REGULATION_OF_TRANSMEMBRANE_TRANSPORT		422	0.354107	1.47339	0.025	0.234268	1	5150	tags=36%, list=25%, signal=47%
GO_REGULATION_OF_FATTY_ACID_BETA_OXIDATION	GO_REGULATION_OF_FATTY_ACID_BETA_OXIDATION		15	0.517893	1.47358	0.059034	0.234292	1	2060	tags=33%, list=10%, signal=37%
GO_PHOSPHATIDYLCHOLINE_ACYL_CHAIN_REMODELING	GO_PHOSPHATIDYLCHOLINE_ACYL_CHAIN_REMODELING		25	0.500282	1.47364	0.050536	0.234545	1	4798	tags=48%, list=23%, signal=63%
GO_SPHINGOLIPID_METABOLIC_PROCESS	GO_SPHINGOLIPID_METABOLIC_PROCESS		130	0.35774	1.46949	0.0294118	0.235145	1	4849	tags=32%, list=24%, signal=42%
GO_THYROID_HORMONE_METABOLIC_PROCESS	GO_THYROID_HORMONE_METABOLIC_PROCESS		16	0.564798	1.47016	0.0641221	0.235171	1	4601	tags=50%, list=22%, signal=64%
GO_NEGATIVE_REGULATION_OF_NITRIC_OXIDE_METABOLIC_PROCESS	GO_NEGATIVE_REGULATION_OF_NITRIC_OXIDE_METABOLIC_PROCESS		12	0.609234	1.47167	0.084317	0.235176	1	6769	tags=75%, list=33%, signal=112%
GO_RECEPTOR_CLUSTERING	GO_RECEPTOR_CLUSTERING		41	0.437889	1.47034	0.0573356	0.235244	1	5345	tags=44%, list=26%, signal=59%
GO_MONOCARBOXYLIC_ACID_CATABOLIC_PROCESS	GO_MONOCARBOXYLIC_ACID_CATABOLIC_PROCESS		93	0.41353	1.46961	0.0551839	0.235328	1	4309	tags=37%, list=21%, signal=46%
GO_LYMPHOCYTE_HOMEOSTASIS	GO_LYMPHOCYTE_HOMEOSTASIS		50	0.433892	1.47224	0.0723104	0.23534	1	3589	tags=34%, list=18%, signal=41%
GO_ASPARTATE_FAMILY_AMINO_ACID_CATABOLIC_PROCESS	GO_ASPARTATE_FAMILY_AMINO_ACID_CATABOLIC_PROCESS		19	0.525529	1.4691	0.0895522	0.235383	1	3540	tags=37%, list=17%, signal=44%
GO_REGULATION_OF_MACROPHAGE_ACTIVATION	GO_REGULATION_OF_MACROPHAGE_ACTIVATION		26	0.493601	1.47167	0.0542265	0.235496	1	5303	tags=58%, list=26%, signal=78%
GO_REGULATION_OF_SYNCYTIUM_FORMATION_BY_PLASMA_MEMBRANE_FUSION	GO_REGULATION_OF_SYNCYTIUM_FORMATION_BY_PLASMA_MEMBRANE_FUSION		25	0.502041	1.47037	0.0757042	0.235528	1	3949	tags=44%, list=19%, signal=54%
GO_LYMPHOCYTE_MIGRATION	GO_LYMPHOCYTE_MIGRATION		49	0.52584	1.47189	0.104991	0.235536	1	4660	tags=47%, list=23%, signal=61%
GO_MYD88_INDEPENDENT_TOLL_LIKE_RECEPTOR_SIGNALING_PATHWAY	GO_MYD88_INDEPENDENT_TOLL_LIKE_RECEPTOR_SIGNALING_PATHWAY		30	0.480992	1.47075	0.0613027	0.235544	1	2348	tags=27%, list=11%, signal=30%
GO_UNSATURATED_FATTY_ACID_METABOLIC_PROCESS	GO_UNSATURATED_FATTY_ACID_METABOLIC_PROCESS		104	0.399218	1.47056	0.0395315	0.235548	1	4358	tags=34%, list=21%, signal=43%
GO_REGULATION_OF_CHRONIC_INFLAMMATORY_RESPONSE	GO_REGULATION_OF_CHRONIC_INFLAMMATORY_RESPONSE		11	0.655584	1.47096	0.1121	0.235563	1	853	tags=36%, list=4%, signal=38%
GO_NEGATIVE_REGULATION_OF_RESPONSE_TO_EXTERNAL_STIMULUS	GO_NEGATIVE_REGULATION_OF_RESPONSE_TO_EXTERNAL_STIMULUS		269	0.362599	1.46876	0.0368732	0.235577	1	4274	tags=32%, list=21%, signal=39%
GO_REGULATION_OF_PROTEIN_MATURATION	GO_REGULATION_OF_PROTEIN_MATURATION		80	0.40244	1.46963	0.0362538	0.235624	1	4813	tags=38%, list=23%, signal=49%
GO_MEMBRANE_HYPERPOLARIZATION	GO_MEMBRANE_HYPERPOLARIZATION		11	0.588293	1.47106	0.0559105	0.235728	1	7024	tags=73%, list=34%, signal=111%
GO_NEGATIVE_REGULATION_OF_SECRETION	GO_NEGATIVE_REGULATION_OF_SECRETION		196	0.366892	1.46824	0.0270655	0.236051	1	2382	tags=19%, list=12%, signal=22%
GO_CELLULAR_EXTRAVASATION	GO_CELLULAR_EXTRAVASATION		25	0.544081	1.468	0.0936937	0.236066	1	1359	tags=32%, list=7%, signal=34%
GO_REGULATION_OF_DEFENSE_RESPONSE_TO_VIRUS_BY_VIRUS	GO_REGULATION_OF_DEFENSE_RESPONSE_TO_VIRUS_BY_VIRUS		29	0.482743	1.46716	0.092559	0.23696	1	1873	tags=31%, list=9%, signal=34%
GO_POSITIVE_REGULATION_OF_CELL_FATE_COMMITMENT	GO_POSITIVE_REGULATION_OF_CELL_FATE_COMMITMENT		11	0.563871	1.46652	0.0520505	0.237629	1	1525	tags=36%, list=7%, signal=39%
GO_ADRENERGIC_RECEPTOR_SIGNALING_PATHWAY	GO_ADRENERGIC_RECEPTOR_SIGNALING_PATHWAY		23	0.485946	1.4639	0.0595041	0.238929	1	5366	tags=39%, list=26%, signal=53%
GO_NEGATIVE_REGULATION_OF_REACTIVE_OXYGEN_SPECIES_BIOSYNTHETIC_PROCESS	GO_NEGATIVE_REGULATION_OF_REACTIVE_OXYGEN_SPECIES_BIOSYNTHETIC_PROCESS		16	0.553571	1.46405	0.0794702	0.239046	1	6769	tags=75%, list=33%, signal=112%
GO_NEGATIVE_REGULATION_OF_INTERLEUKIN_1_BETA_PRODUCTION	GO_NEGATIVE_REGULATION_OF_INTERLEUKIN_1_BETA_PRODUCTION		14	0.575381	1.46408	0.0761246	0.239313	1	2333	tags=36%, list=11%, signal=40%
GO_HOMEOSTASIS_OF_NUMBER_OF_CELLS	GO_HOMEOSTASIS_OF_NUMBER_OF_CELLS		174	0.356288	1.46503	0.04375	0.239521	1	3668	tags=28%, list=18%, signal=33%
GO_REGULATION_OF_ENDOTHELIAL_CELL_MIGRATION	GO_REGULATION_OF_ENDOTHELIAL_CELL_MIGRATION		114	0.4025	1.4641	0.0635451	0.239611	1	3211	tags=28%, list=16%, signal=33%
GO_REGULATION_OF_VASCULAR_PERMEABILITY	GO_REGULATION_OF_VASCULAR_PERMEABILITY		29	0.472776	1.46474	0.0592217	0.239653	1	3651	tags=41%, list=18%, signal=50%
GO_REGULATION_OF_POSTSYNAPTIC_MEMBRANE_POTENTIAL	GO_REGULATION_OF_POSTSYNAPTIC_MEMBRANE_POTENTIAL		55	0.449631	1.46447	0.052795	0.239697	1	5682	tags=49%, list=28%, signal=68%
GO_REGULATION_OF_STRIATED_MUSCLE_CONTRACTION	GO_REGULATION_OF_STRIATED_MUSCLE_CONTRACTION		79	0.38674	1.46423	0.0549928	0.239748	1	5366	tags=41%, list=26%, signal=55%
GO_REGULATION_OF_COAGULATION	GO_REGULATION_OF_COAGULATION		88	0.423208	1.46234	0.0603318	0.240886	1	5196	tags=40%, list=25%, signal=53%
GO_NEGATIVE_REGULATION_OF_SERINE_TYPE_PEPTIDASE_ACTIVITY	GO_NEGATIVE_REGULATION_OF_SERINE_TYPE_PEPTIDASE_ACTIVITY		11	0.61324	1.46212	0.0695518	0.240903	1	6794	tags=73%, list=33%, signal=109%
GO_KIDNEY_EPITHELIUM_DEVELOPMENT	GO_KIDNEY_EPITHELIUM_DEVELOPMENT		125	0.395018	1.46159	0.0464441	0.241374	1	5031	tags=38%, list=25%, signal=50%
GO_REGULATION_OF_URINE_VOLUME	GO_REGULATION_OF_URINE_VOLUME		20	0.533506	1.46076	0.0576	0.242036	1	7749	tags=75%, list=38%, signal=120%
GO_REGULATION_OF_CELLULAR_COMPONENT_SIZE	GO_REGULATION_OF_CELLULAR_COMPONENT_SIZE		331	0.331307	1.46085	0.0190174	0.242231	1	3676	tags=26%, list=18%, signal=31%
GO_REGULATED_EXOCYTOSIS	GO_REGULATED_EXOCYTOSIS		220	0.365732	1.46022	0.0433526	0.242501	1	4975	tags=33%, list=24%, signal=43%
GO_REGULATION_OF_CARDIAC_CONDUCTION	GO_REGULATION_OF_CARDIAC_CONDUCTION		66	0.422111	1.45887	0.0531915	0.243877	1	5515	tags=42%, list=27%, signal=58%
GO_MYELOID_DENDRITIC_CELL_DIFFERENTIATION	GO_MYELOID_DENDRITIC_CELL_DIFFERENTIATION		20	0.529403	1.45889	0.0860215	0.244153	1	2189	tags=35%, list=11%, signal=39%
GO_POSITIVE_REGULATION_OF_PROTEIN_SERINE_THREONINE_KINASE_ACTIVITY	GO_POSITIVE_REGULATION_OF_PROTEIN_SERINE_THREONINE_KINASE_ACTIVITY		288	0.328269	1.45837	0.0150602	0.244287	1	3002	tags=24%, list=15%, signal=27%
GO_GLYCOSPHINGOLIPID_METABOLIC_PROCESS	GO_GLYCOSPHINGOLIPID_METABOLIC_PROCESS		69	0.401545	1.45747	0.0481541	0.24504	1	4788	tags=36%, list=23%, signal=47%
GO_MOVEMENT_IN_ENVIRONMENT_OF_OTHER_ORGANISM_INVOLVED_IN_SYMBIOTIC_INTERACTION	GO_MOVEMENT_IN_ENVIRONMENT_OF_OTHER_ORGANISM_INVOLVED_IN_SYMBIOTIC_INTERACTION		87	0.395001	1.4576	0.0660225	0.245178	1	2500	tags=24%, list=12%, signal=27%
GO_PROTEIN_LOCALIZATION_TO_SYNAPSE	GO_PROTEIN_LOCALIZATION_TO_SYNAPSE		15	0.573364	1.45621	0.0915371	0.24664	1	5687	tags=60%, list=28%, signal=83%
GO_RESPONSE_TO_LOW_DENSITY_LIPOPROTEIN_PARTICLE	GO_RESPONSE_TO_LOW_DENSITY_LIPOPROTEIN_PARTICLE		14	0.575696	1.45595	0.0891266	0.246714	1	890	tags=36%, list=4%, signal=37%
GO_REGULATION_OF_TOLERANCE_INDUCTION	GO_REGULATION_OF_TOLERANCE_INDUCTION		18	0.569548	1.45441	0.0978261	0.248369	1	4898	tags=61%, list=24%, signal=80%
GO_SENSORY_PERCEPTION_OF_PAIN	GO_SENSORY_PERCEPTION_OF_PAIN		75	0.416114	1.45419	0.0447552	0.248431	1	2750	tags=28%, list=13%, signal=32%
GO_LIPID_LOCALIZATION	GO_LIPID_LOCALIZATION		262	0.338315	1.45289	0.0220994	0.248548	1	5483	tags=35%, list=27%, signal=48%
GO_LYMPHOCYTE_CHEMOTAXIS	GO_LYMPHOCYTE_CHEMOTAXIS		38	0.548263	1.45259	0.129758	0.248674	1	4997	tags=53%, list=24%, signal=69%
GO_NEUTROPHIL_MEDIATED_IMMUNITY	GO_NEUTROPHIL_MEDIATED_IMMUNITY		22	0.515594	1.45442	0.0758377	0.248679	1	2076	tags=32%, list=10%, signal=35%
GO_CARDIAC_SEPTUM_DEVELOPMENT	GO_CARDIAC_SEPTUM_DEVELOPMENT		85	0.418724	1.45292	0.0797342	0.248834	1	5725	tags=45%, list=28%, signal=62%
GO_NEGATIVE_REGULATION_OF_CD4_POSITIVE_ALPHA_BETA_T_CELL_ACTIVATION	GO_NEGATIVE_REGULATION_OF_CD4_POSITIVE_ALPHA_BETA_T_CELL_ACTIVATION		15	0.572654	1.45365	0.0854545	0.248948	1	2614	tags=40%, list=13%, signal=46%
GO_REGULATION_OF_SMALL_GTPASE_MEDIATED_SIGNAL_TRANSDUCTION	GO_REGULATION_OF_SMALL_GTPASE_MEDIATED_SIGNAL_TRANSDUCTION		271	0.365299	1.45297	0.0698529	0.249081	1	3211	tags=27%, list=16%, signal=32%
GO_CELL_SURFACE_RECEPTOR_SIGNALING_PATHWAY_INVOLVED_IN_CELL_CELL_SIGNALING	GO_CELL_SURFACE_RECEPTOR_SIGNALING_PATHWAY_INVOLVED_IN_CELL_CELL_SIGNALING		71	0.397196	1.45306	0.0404624	0.249276	1	6901	tags=52%, list=34%, signal=78%
GO_UNSATURATED_FATTY_ACID_BIOSYNTHETIC_PROCESS	GO_UNSATURATED_FATTY_ACID_BIOSYNTHETIC_PROCESS		54	0.421227	1.45193	0.0557276	0.249353	1	4358	tags=39%, list=21%, signal=49%
GO_CELLULAR_RESPONSE_TO_PROSTAGLANDIN_STIMULUS	GO_CELLULAR_RESPONSE_TO_PROSTAGLANDIN_STIMULUS		24	0.476412	1.45171	0.0521173	0.249374	1	1297	tags=17%, list=6%, signal=18%
GO_LYMPH_NODE_DEVELOPMENT	GO_LYMPH_NODE_DEVELOPMENT		17	0.530482	1.45314	0.0824742	0.249471	1	6034	tags=59%, list=29%, signal=83%
